# Supplementary material for: The Subcellular Proteome of a Planctomycetes Bacterium Shows That Newly Evolved Proteins Have Distinct Fractionation Patterns
Source: Front Microbiol. 2021 May 4;12:643045. doi: 10.3389/fmicb.2021.643045 (PMC8567305; doi:10.3389/fmicb.2021.643045)
Supplement: Supplementary file 3 [file Table_2.xlsx]

## Sheet: tableS1
id	Completeness	Slice Start	Slice End	#slices	#Contour	#Contour	#Contour	Species
					(Cell envelope)	(Cell membrane)	(Poly-P granules)
C1	partial	332	448	117				T. immobilis
C3	full	20	126	107	108	650	39	T. immobilis
C4	full	172	276	105	106	898	45	T. immobilis
C6	full	292	390	99	99	505	30	T. immobilis
C5	partial	118	232	115	114	1023	56	T. immobilis
C1	full	66	159	94	94	507	16	G. obscuriglobus
C2	full	152	257	106	111	427	14	G. obscuriglobus

## Sheet: tableS2
Fraction	Total protein [mg]	%
S0	16.9	100
S1	10.8	64
S2	1.3	8
S3	0.4	2

## Sheet: tableS3
taxon	protein_ID	PSORTb	cell_surface_motif	phobius	bomp	lipop	fraction	gene_prokka	gene_short	gene_long	pI	MW	COG	LFQ_S1_1	LFQ_S1_2	LFQ_S1_3	LFQ_S2_1	LFQ_S2_2	LFQ_S2_3	LFQ_S3_1	LFQ_S3_2	LFQ_S3_3	Pfam	signalp	locus_tag	old_locus_tag
T. immobilis	VTR96550.1	Cytoplasmic	FALSE	0	0	FALSE		dnaA_1		Chromosomal replication initiator protein DnaA	10.91	40946.8	L	0	0	0	0	0	0	0	0	0	PF00308;PF08299	OTHER	GMBLW1_33940	GMBLW133940
T. immobilis	VTR96552.1	Cytoplasmic	FALSE	0	0	FALSE	S1	dnaN		Beta sliding clamp	5.11	40901.3	L	157410000	204720000	287360000	0	44137000	51666000	100930000	103200000	73409000	PF00712;PF02767;PF02768	OTHER	GMBLW1_33930	GMBLW133930
T. immobilis	VTR96554.1	Unknown	FALSE	0	0	FALSE				hypothetical protein	11.99	18204.7	R	0	0	0	0	0	0	0	0	0	PF05258	OTHER	GMBLW1_33920	GMBLW133920
T. immobilis	VTR96556.1	Cytoplasmic	FALSE	0	0	FALSE	S1_exclusive	argE		Acetylornithine deacetylase	5	41468.4	E	95807000	79696000	96281000	0	0	0	0	0	0	PF07687;PF01546	OTHER	GMBLW1_33910	GMBLW133910
T. immobilis	VTR96558.1	Unknown	FALSE	0	0	FALSE	S1			hypothetical protein	10.6	21975.7		727090000	824740000	1337200000	573180000	404260000	421840000	471520000	1271100000	461650000		OTHER	GMBLW1_33900	GMBLW133900
T. immobilis	VTR96560.1	CytoplasmicMembrane	FALSE	0	0	FALSE				Prepilin-type N-terminal cleavage/methylation domain-containing protein	8.19	35297.7	NUW	0	0	0	0	0	0	0	0	0	PF07963;PF07596	OTHER	GMBLW1_33890	GMBLW133890
T. immobilis	VTR96562.1	Cytoplasmic	FALSE	0	0	FALSE				hypothetical protein	7.37	32877.5		0	0	0	0	0	0	0	0	0	PF00149	OTHER	GMBLW1_33880	GMBLW133880
T. immobilis	VTR96564.1	Unknown	FALSE	0	0	FALSE				hypothetical protein	7.09	49995.8		0	0	0	0	0	0	0	0	0		OTHER	GMBLW1_33870	GMBLW133870
T. immobilis	VTR96566.1	Unknown	FALSE	0	0	TRUE	S1_exclusive	dap4_1		Dipeptidyl aminopeptidase 4	9.7	88042	E	19021000	21662000	11523000	0	0	0	6388900	0	0	PF00326;PF00930	LIPO(Sec/SPII)	GMBLW1_33860	GMBLW133860
T. immobilis	VTR96568.1	CytoplasmicMembrane	FALSE	0	0	FALSE	S3_exclusive	dadA1		D-amino acid dehydrogenase 1	7.18	45532.6	E	0	0	0	0	0	0	48811000	59010000	61500000	PF01266	OTHER	GMBLW1_33850	GMBLW133850
T. immobilis	VTR96570.1	Unknown	FALSE	0	0	FALSE				4-hydroxyproline 2-epimerase	5.33	34562.2	E	0	0	0	0	0	0	0	0	0	PF05544	OTHER	GMBLW1_33840	GMBLW133840
T. immobilis	VTR96572.1	Cytoplasmic	FALSE	0	0	FALSE		dapAL_1		putative DapA-like lyase	5.56	33439.7	EM	0	0	16596000	0	0	0	0	0	0	PF00701	OTHER	GMBLW1_33830	GMBLW133830
T. immobilis	VTR96574.1	Cytoplasmic	FALSE	0	0	FALSE		lgoR		putative HTH-type transcriptional regulator LgoR	6.51	33424	K	0	0	0	0	0	0	0	0	0	PF00392;PF00392;PF07729	OTHER	GMBLW1_33820	GMBLW133820
T. immobilis	VTR96576.1	Unknown	FALSE	0	0	FALSE				hypothetical protein	10.65	8426.72		0	0	0	0	0	0	0	0	0		OTHER	GMBLW1_33810	GMBLW133810
T. immobilis	VTR96578.1	Unknown	FALSE	1	0	FALSE				secreted protein containing duf1549 : Membrane protein involved in colicin uptake	8.76	102417		0	0	0	0	0	0	0	0	0	PF07587;PF07583;PF07635	OTHER	GMBLW1_33800	GMBLW133800
T. immobilis	VTR96580.1	Unknown	FALSE	0	0	FALSE				Blue-light-activated protein	6.35	17922.5		0	0	4613500	0	0	0	0	0	0	PF00989	OTHER	GMBLW1_33790	GMBLW133790
T. immobilis	VTR96582.1	Cytoplasmic	FALSE	0	0	FALSE				protein containing duf1501 : Uncharacterized protein	7.45	55084.8	S	0	0	0	0	0	0	0	0	0	PF07394	TAT(Tat/SPI)	GMBLW1_33780	GMBLW133780
T. immobilis	VTR96584.1	CytoplasmicMembrane	FALSE	0	0	FALSE	S1	tlpA		Thiol:disulfide interchange protein TlpA	8.18	41851.2	O	173490000	306960000	414570000	47556000	31018000	32412000	121990000	15019000	14683000	PF00578	SP(Sec/SPI)	GMBLW1_33770	GMBLW133770
T. immobilis	VTR96586.1	Cytoplasmic	FALSE	0	0	FALSE				hypothetical protein	5.39	28452		0	0	0	0	0	0	0	60216000	0		OTHER	GMBLW1_33760	GMBLW133760
T. immobilis	VTR96588.1	Unknown	FALSE	0	0	FALSE				hypothetical protein	6.35	10472.8		0	22357000	17674000	0	0	0	0	0	0		OTHER	GMBLW1_33750	GMBLW133750
T. immobilis	VTR96590.1	Cytoplasmic	FALSE	0	0	FALSE		infA		Translation initiation factor IF-1	10.21	8223.48	J	0	77377000	0	0	0	0	0	0	0	PF01176	OTHER	GMBLW1_33740	GMBLW133740
T. immobilis	VTR96592.1	Unknown	FALSE	0	0	FALSE				hypothetical protein	10.17	7086.9		0	0	0	0	0	0	0	0	0		OTHER	GMBLW1_33730	GMBLW133730
T. immobilis	VTR96594.1	Unknown	FALSE	0	0	FALSE	S1			rna-binding protein : RNP-1 like RNA-binding protein	8.68	12801.9	J	877200000	1517800000	1815300000	1251100000	1058600000	941360000	279050000	639330000	190190000	PF00076	OTHER	GMBLW1_33720	GMBLW133720
T. immobilis	VTR96596.1	Extracellular	FALSE	0	1	FALSE				Hemolysin-type calcium-binding region domain protein	4.28	93049.9		0	0	25077000	0	0	0	60485000	0	26778000	PF14312;PF13517;PF17963	OTHER	GMBLW1_33710	GMBLW133710
T. immobilis	VTR96598.1	Cytoplasmic	FALSE	0	0	FALSE	S1	groS_1		10 kDa chaperonin	4.93	10206.8	O	1474600000	1408600000	1257500000	311290000	367860000	411740000	387960000	0	0	PF00166	OTHER	GMBLW1_33700	GMBLW133700
T. immobilis	VTR96600.1	CytoplasmicMembrane	FALSE	0	0	FALSE		mprA_1		Response regulator MprA	5	15785		0	0	0	0	0	0	0	0	13442000	PF00072	OTHER	GMBLW1_33690	GMBLW133690
T. immobilis	VTR96602.1	Unknown	FALSE	0	0	TRUE				Hypothetical conserved protein	9.62	45852.4		0	0	0	0	0	0	0	0	0	PF07608	LIPO(Sec/SPII)	GMBLW1_33680	GMBLW133680
T. immobilis	VTR96604.1	Unknown	FALSE	0	0	FALSE	S3_exclusive			GH3 auxin-responsive promoter	9.5	63509.2		0	0	0	0	0	0	120810000	246050000	254490000	PF03321	OTHER	GMBLW1_33670	GMBLW133670
T. immobilis	VTR96606.1	CytoplasmicMembrane	FALSE	1	0	FALSE				Putative lysophospholipase	8.83	38926.8	T	0	0	0	0	0	0	0	5533800	0	PF12697	OTHER	GMBLW1_33660	GMBLW133660
T. immobilis	VTR96608.1	CytoplasmicMembrane	FALSE	1	0	FALSE		fabF_1		3-oxoacyl-[acyl-carrier-protein] synthase 2	5.5	45937.8	IQ	158510000	201040000	212530000	0	0	0	178020000	315210000	255740000	PF02801;PF00109	SP(Sec/SPI)	GMBLW1_33650	GMBLW133650
T. immobilis	VTR96610.1	Cytoplasmic	FALSE	0	0	FALSE	S3	fabF_2		3-oxoacyl-[acyl-carrier-protein] synthase 2	6.94	45667.4	IQ	309540000	244670000	201120000	0	83187000	63831000	401850000	1105100000	927170000	PF00109;PF02801	OTHER	GMBLW1_33640	GMBLW133640
T. immobilis	VTR96612.1	Cytoplasmic	FALSE	0	0	FALSE		fabZ_1		3-hydroxyacyl-[acyl-carrier-protein] dehydratase FabZ	5.95	18025.7	I	0	0	0	0	0	0	10121000	0	0	PF07977	OTHER	GMBLW1_33630	GMBLW133630
T. immobilis	VTR96614.1	Cytoplasmic	FALSE	0	0	FALSE	S1	acpP_1		Acyl carrier protein	4.11	14563.5	IQ	251820000	229820000	278990000	175700000	202170000	219520000	174060000	0	0	PF00550	OTHER	GMBLW1_33620	GMBLW133620
T. immobilis	VTR96616.1	Cytoplasmic	FALSE	0	0	FALSE		fabG_1		3-oxoacyl-[acyl-carrier-protein] reductase	8.18	26561.6	IQR	858600000	867470000	799200000	942540000	1318300000	1262500000	1755800000	1658800000	1538900000	PF13561	TAT(Tat/SPI)	GMBLW1_33610	GMBLW133610
T. immobilis	VTR96618.1	Cytoplasmic	FALSE	0	0	FALSE		fabZ_2		3-hydroxyacyl-[acyl-carrier-protein] dehydratase FabZ	6.51	18956.9	I	0	0	0	0	0	0	0	0	0	PF07977	OTHER	GMBLW1_33600	GMBLW133600
T. immobilis	VTR96620.1	Unknown	FALSE	0	0	FALSE				hypothetical protein	12.5	6463.54		0	0	0	0	0	0	0	0	0		OTHER	GMBLW1_33590	GMBLW133590
T. immobilis	VTR96622.1	Unknown	FALSE	0	0	FALSE				family transcriptional regulator : Transcriptional regulator	6.23	20973.6	K	0	0	0	0	0	0	0	0	0	PF12802	OTHER	GMBLW1_33580	GMBLW133580
T. immobilis	VTR96624.1	Unknown	FALSE	0	0	FALSE	S3_exclusive	clpC_1		ATP-dependent Clp protease ATP-binding subunit ClpC	9.54	126249	O	0	0	0	0	0	0	35474000	106650000	91218000	PF10431;PF07724	OTHER	GMBLW1_33570	GMBLW133570
T. immobilis	VTR96626.1	CytoplasmicMembrane	FALSE	0	0	FALSE		clpE		ATP-dependent Clp protease ATP-binding subunit ClpE	8.39	133943	O	0	0	0	0	0	0	0	60715000	56338000	PF10431;PF07724	OTHER	GMBLW1_33560	GMBLW133560
T. immobilis	VTR96628.1	Cytoplasmic	FALSE	0	0	FALSE	S2_exclusive	clpC_2		Negative regulator of genetic competence ClpC/MecB	7.69	85466.5	O	0	0	0	41096000	60831000	49782000	0	0	0	PF07724;PF10431	OTHER	GMBLW1_33550	GMBLW133550
T. immobilis	VTR96630.1	Cytoplasmic	FALSE	0	0	FALSE	S3_exclusive	polX		DNA polymerase/3'-5' exonuclease PolX	5.89	63753.3		0	0	0	0	0	0	98120000	363570000	295880000	PF02811;PF14520;PF14716;PF14791	OTHER	GMBLW1_33540	GMBLW133540
T. immobilis	VTR96632.1	Cytoplasmic	FALSE	0	0	FALSE		murG		UDP-N-acetylglucosamine--N-acetylmuramyl- (pentapeptide) pyrophosphoryl-undecaprenol N-acetylglucosamine transferase	8.76	39179.1	M	0	0	0	0	0	0	0	16696000	0		OTHER	GMBLW1_33530	GMBLW133530
T. immobilis	VTR96634.1	Unknown	FALSE	0	0	FALSE				hypothetical protein	11.14	5879.64		0	0	0	0	0	0	0	0	0		OTHER	GMBLW1_33520	GMBLW133520
T. immobilis	VTR96636.1	Cytoplasmic	FALSE	0	0	FALSE		spo0J_1		Stage 0 sporulation protein J	5.93	33329.9	D	0	0	0	0	0	0	79204000	76994000	0	PF17762;PF02195	OTHER	GMBLW1_33510	GMBLW133510
T. immobilis	VTR96638.1	CytoplasmicMembrane	FALSE	2	0	FALSE	S2_exclusive			hypothetical protein	6.21	33045		0	0	0	85273000	90447000	98167000	0	0	0		OTHER	GMBLW1_33500	GMBLW133500
T. immobilis	VTR96640.1	Cytoplasmic	FALSE	0	0	FALSE				RNA methyltransferase TrmH, group 3	10.4	13055.2	K	0	0	0	0	0	0	0	0	0	PF04993	OTHER	GMBLW1_33490	GMBLW133490
T. immobilis	VTR96642.1	Cytoplasmic	FALSE	0	0	FALSE	S2_exclusive	mdlB		(S)-mandelate dehydrogenase	9.63	42818.7	CIR	0	0	0	441390000	392340000	436190000	0	128310000	100240000	PF01070	OTHER	GMBLW1_33480	GMBLW133480
T. immobilis	VTR96644.1	Unknown	FALSE	0	0	FALSE				hypothetical protein	9.9	31000.3		0	0	0	0	0	0	0	0	0		SP(Sec/SPI)	GMBLW1_33470	GMBLW133470
T. immobilis	VTR96646.1	Cytoplasmic	FALSE	0	0	FALSE				pbs lyase : Predicted protein	4.59	91844		0	0	0	0	0	0	0	0	0		OTHER	GMBLW1_33460	GMBLW133460
T. immobilis	VTR96648.1	Unknown	FALSE	0	0	FALSE		yrrT		putative methyltransferase YrrT	5.23	26905.4	H	0	0	0	0	0	0	0	0	8712200	PF13649	OTHER	GMBLW1_33450	GMBLW133450
T. immobilis	VTR96650.1	Unknown	FALSE	0	0	TRUE				hypothetical protein	5.92	33337.4		0	0	0	0	34462000	0	0	0	0		LIPO(Sec/SPII)	GMBLW1_33440	GMBLW133440
T. immobilis	VTR96652.1	CytoplasmicMembrane	FALSE	3	0	FALSE				hypothetical protein	9.69	33447.5		0	0	0	0	0	0	0	0	0		SP(Sec/SPI)	GMBLW1_33430	GMBLW133430
T. immobilis	VTR96654.1	CytoplasmicMembrane	FALSE	2	0	FALSE	S3_exclusive			hypothetical protein	7.17	19867.9		0	0	0	0	0	0	39510000	58724000	46383000		OTHER	GMBLW1_33420	GMBLW133420
T. immobilis	VTR96656.1	Unknown	FALSE	2	0	FALSE				hypothetical protein	7.17	19511.5		0	0	0	100030000	127760000	126420000	47909000	58408000	51699000		OTHER	GMBLW1_33410	GMBLW133410
T. immobilis	VTR96658.1	Cytoplasmic	FALSE	0	0	FALSE				putative HTH-type transcriptional regulator	9.45	14458.9	K	0	0	0	0	0	0	0	0	0	PF01638	OTHER	GMBLW1_33400	GMBLW133400
T. immobilis	VTR96660.1	Cytoplasmic	FALSE	0	0	FALSE		queG_1		Epoxyqueuosine reductase	8.86	49448.8	J	0	0	0	0	0	0	0	0	0	PF00037	OTHER	GMBLW1_33390	GMBLW133390
T. immobilis	VTR96662.1	CytoplasmicMembrane	FALSE	6	0	FALSE		apxIB		Toxin RTX-I translocation ATP-binding protein	5.87	80607.5	V	0	0	0	29817000	0	0	0	0	0		OTHER	GMBLW1_33380	GMBLW133380
T. immobilis	VTR96664.1	Unknown	FALSE	1	0	FALSE		smc_1		Chromosome partition protein Smc	6.34	51321.6		0	0	0	0	32279000	26905000	0	0	0	PF13533	OTHER	GMBLW1_33370	GMBLW133370
T. immobilis	VTR96666.1	Unknown	FALSE	0	0	FALSE				outer membrane efflux protein : Outer membrane efflux protein	9.58	61776.4	M	0	0	0	0	0	0	0	0	0	PF02321	LIPO(Sec/SPII)	GMBLW1_33360	GMBLW133360
T. immobilis	VTR96668.1	Unknown	FALSE	0	0	FALSE				hypothetical protein	10.16	30049.2		0	0	0	0	0	0	0	0	0		SP(Sec/SPI)	GMBLW1_33350	GMBLW133350
T. immobilis	VTR96670.1	Cytoplasmic	FALSE	0	0	FALSE		lon2_1		Lon protease 2	5.36	22600.5	S	0	0	0	0	0	0	0	0	0	PF02190	OTHER	GMBLW1_33340	GMBLW133340
T. immobilis	VTR96672.1	Unknown	FALSE	0	0	FALSE				Marine sediment metagenome DNA, contig: S01H1_S22954	4.68	17237.5	S	0	0	0	0	0	0	0	0	0	PF03745	OTHER	GMBLW1_33330	GMBLW133330
T. immobilis	VTR96674.1	CytoplasmicMembrane	FALSE	3	0	FALSE		epsF_1		Type II secretion system protein F	9.45	37548.8	NUW	0	0	0	34406000	36672000	41209000	25996000	44451000	38562000	PF00482;PF00482	OTHER	GMBLW1_33320	GMBLW133320
T. immobilis	VTR96676.1	Cytoplasmic	FALSE	0	0	FALSE	S3_exclusive			Putative uncharacterized protein	4.03	24481.6	S	0	36604000	58779000	0	15746000	0	106730000	83386000	34794000	PF10722	OTHER	GMBLW1_33310	GMBLW133310
T. immobilis	VTR96678.1	Unknown	FALSE	0	0	FALSE				hypothetical protein	11.95	4292.99		0	0	0	0	0	0	0	0	0		OTHER	GMBLW1_33300	GMBLW133300
T. immobilis	VTR96680.1	Periplasmic	FALSE	1	0	FALSE	S3_exclusive	degP_1		Periplasmic serine endoprotease DegP	5.89	42839	O	0	0	0	0	92475000	104360000	51073000	37832000	37682000	PF13180;PF13365	OTHER	GMBLW1_33290	GMBLW133290
T. immobilis	VTR96682.1	Unknown	FALSE	0	0	FALSE				hypothetical protein	5.46	20487.9		0	0	0	0	0	0	0	0	0		OTHER	GMBLW1_33280	GMBLW133280
T. immobilis	VTR96684.1	Cytoplasmic	FALSE	0	0	FALSE		pebB		Phycoerythrobilin:ferredoxin oxidoreductase	5.69	28647.4		0	0	0	0	0	0	0	0	0	PF05996	OTHER	GMBLW1_33270	GMBLW133270
T. immobilis	VTR96686.1	Unknown	FALSE	0	0	TRUE				hypothetical protein	8.68	15016.6		0	0	0	0	0	32952000	0	0	0		LIPO(Sec/SPII)	GMBLW1_33260	GMBLW133260
T. immobilis	VTR96688.1	Cytoplasmic	FALSE	0	0	FALSE				hypothetical protein	5.66	47818		0	0	0	0	0	0	0	57364000	47362000		OTHER	GMBLW1_33250	GMBLW133250
T. immobilis	VTR96690.1	CytoplasmicMembrane	FALSE	1	0	FALSE	S2			hypothetical protein	7.69	108428		570830000	315070000	258770000	3213700000	4096800000	4910200000	2362800000	1792000000	1708200000	PF07596	OTHER	GMBLW1_33240	GMBLW133240
T. immobilis	VTR96692.1	Periplasmic	FALSE	1	0	FALSE	S2	fbp_1		FK506-binding protein	7.36	45356.4	O	8930700	9927700	17090000	2833400000	2932200000	2893300000	278640000	21630000	30367000	PF00254;PF00656	OTHER	GMBLW1_33230	GMBLW133230
T. immobilis	VTR96694.1	Periplasmic	FALSE	0	0	FALSE	S1_exclusive	fbp_2		FK506-binding protein	7.58	11930.6	O	92606000	78423000	173850000	0	0	38398000	135090000	0	0	PF00254	OTHER	GMBLW1_33220	GMBLW133220
T. immobilis	VTR96696.1	Cytoplasmic	FALSE	0	0	FALSE	S3			AIPR protein	7.07	43101.1		3188700	1644300	2098300	0	0	0	222110000	656140000	623580000	PF10592	OTHER	GMBLW1_33210	GMBLW133210
T. immobilis	VTR96698.1	Unknown	FALSE	0	0	FALSE	S1	tri1_1		Tricorn protease	7.92	119091	OS	508770000	842130000	745520000	87445000	68240000	76947000	1766500000	353800000	1047100000	PF13180;PF07676;PF07676;PF07676;PF07676;PF14684;PF03572	SP(Sec/SPI)	GMBLW1_33200	GMBLW133200
T. immobilis	VTR96700.1	Cytoplasmic	FALSE	0	0	FALSE				tetratricopeptide repeat protein : Tetratricopeptide TPR_1 repeat-containing protein	5.35	26209.7	R	0	0	0	0	0	0	0	0	0	PF00515;PF13646	OTHER	GMBLW1_33190	GMBLW133190
T. immobilis	VTR96702.1	Cytoplasmic	FALSE	0	0	FALSE		yqeN		putative protein YqeN	5.74	36368.3	L	0	0	0	0	0	0	0	0	34924000	PF06144	OTHER	GMBLW1_33180	GMBLW133180
T. immobilis	VTR96704.1	Unknown	FALSE	0	0	FALSE				rna polymerase sigma70 : RNA polymerase sigma factor Y	12.1	23054.7	K	0	0	0	0	0	0	0	0	0	PF04542	OTHER	GMBLW1_33170	GMBLW133170
T. immobilis	VTR96706.1	Cytoplasmic	FALSE	0	0	FALSE	S1	pheT		Phenylalanine--tRNA ligase beta subunit	5.28	90998.1	J	1067100000	1032000000	1218000000	112620000	262130000	256910000	250810000	193900000	188890000	PF17759;PF01588;PF03147;PF03484;PF03483	OTHER	GMBLW1_33160	GMBLW133160
T. immobilis	VTR96708.1	CytoplasmicMembrane	FALSE	1	0	FALSE	S2_exclusive	pknB_1		Serine/threonine-protein kinase PknB	5.65	141455	T	0	0	0	63701000	79422000	82048000	0	47429000	40894000	PF00069	OTHER	GMBLW1_33150	GMBLW133150
T. immobilis	VTR96710.1	Cytoplasmic	FALSE	0	0	FALSE		pyrD		Dihydroorotate dehydrogenase B (NAD(+)), catalytic subunit	6.38	32460.6	F	8371400	0	0	0	0	0	0	0	0	PF01180	OTHER	GMBLW1_33140	GMBLW133140
T. immobilis	VTR96712.1	Cytoplasmic	FALSE	0	0	FALSE				hypothetical protein	6.07	72822.8		0	0	0	0	0	0	0	19147000	0		OTHER	GMBLW1_33130	GMBLW133130
T. immobilis	VTR96714.1	Cytoplasmic	FALSE	0	0	FALSE	S1	trxA		Thioredoxin 1	4.34	12043.8	O	7927000000	5793600000	3806800000	666740000	1167900000	954160000	15550000	14639000	0	PF00085	OTHER	GMBLW1_33120	GMBLW133120
T. immobilis	VTR96716.1	CytoplasmicMembrane	FALSE	5	0	FALSE				Hypothetical conserved protein	8.74	21818.8		0	0	0	0	0	0	0	0	0		OTHER	GMBLW1_33110	GMBLW133110
T. immobilis	VTR96718.1	Unknown	FALSE	0	0	FALSE				hypothetical protein	5.27	16719		0	0	0	0	0	0	0	0	0		OTHER	GMBLW1_33100	GMBLW133100
T. immobilis	VTR96720.1	Unknown	FALSE	0	0	FALSE				hypothetical protein	9.72	18409.7		0	39681000	0	0	0	0	0	0	0		SP(Sec/SPI)	GMBLW1_33090	GMBLW133090
T. immobilis	VTR96722.1	CytoplasmicMembrane	FALSE	3	0	FALSE				membrane protein : Putative membrane protein	8.83	49703.3	U	0	0	0	0	0	0	0	0	0	PF01618	OTHER	GMBLW1_33080	GMBLW133080
T. immobilis	VTR96724.1	Unknown	FALSE	0	0	FALSE				hypothetical protein	6.48	31284.8		0	0	0	0	0	0	0	0	0		OTHER	GMBLW1_33070	GMBLW133070
T. immobilis	VTR96726.1	CytoplasmicMembrane	FALSE	0	0	FALSE				hypothetical protein	9.24	43295.5		0	0	0	0	0	0	0	0	0		OTHER	GMBLW1_33060	GMBLW133060
T. immobilis	VTR96728.1	CytoplasmicMembrane	FALSE	0	0	FALSE				hypothetical protein	10.14	50896.6		0	0	0	0	0	0	0	0	0		OTHER	GMBLW1_33050	GMBLW133050
T. immobilis	VTR96730.1	Unknown	FALSE	1	0	FALSE				hypothetical protein	8.79	437339		0	0	0	0	0	0	0	0	0		OTHER	GMBLW1_33040	GMBLW133040
T. immobilis	VTR96732.1	Unknown	FALSE	0	0	FALSE				hypothetical protein	4.84	13158.8		0	0	0	0	0	0	0	0	0		OTHER	GMBLW1_33030	GMBLW133030
T. immobilis	VTR96734.1	Unknown	FALSE	0	0	FALSE				hypothetical protein	11.9	4346.22		0	0	0	0	0	0	0	0	0		OTHER	GMBLW1_33020	GMBLW133020
T. immobilis	VTR96736.1	Unknown	FALSE	0	0	FALSE				hypothetical protein	4.54	13919.6		0	0	0	0	0	0	0	0	0		OTHER	GMBLW1_33010	GMBLW133010
T. immobilis	VTR96738.1	Unknown	FALSE	0	0	FALSE				hypothetical protein	4.88	16847.1		0	0	0	0	0	0	0	0	0		OTHER	GMBLW1_33000	GMBLW133000
T. immobilis	VTR96740.1	CytoplasmicMembrane	FALSE	3	0	FALSE				: bPH_6	9.86	21280		0	0	0	0	0	0	0	0	0		OTHER	GMBLW1_32990	GMBLW132990
T. immobilis	VTR96742.1	CytoplasmicMembrane	FALSE	2	0	FALSE				hypothetical protein	11.1	12980.1		0	0	0	0	0	0	0	0	0		OTHER	GMBLW1_32980	GMBLW132980
T. immobilis	VTR96744.1	CytoplasmicMembrane	FALSE	0	0	FALSE	S3_exclusive	eccC		ESX secretion system protein EccC	5.64	141150	D	0	0	0	0	79680000	65906000	219850000	1218200000	1033900000	PF01580;PF01580	OTHER	GMBLW1_32970	GMBLW132970
T. immobilis	VTR96746.1	Unknown	FALSE	0	0	FALSE				hypothetical protein	4.61	9055.1		0	0	0	0	0	0	0	0	0		OTHER	GMBLW1_32960	GMBLW132960
T. immobilis	VTR96748.1	Unknown	FALSE	0	0	FALSE				hypothetical protein	6.41	20289.8		0	0	0	0	0	44722000	0	0	0		OTHER	GMBLW1_32950	GMBLW132950
T. immobilis	VTR96750.1	Unknown	FALSE	0	0	FALSE				hypothetical protein	5.46	10696.1	S	0	0	0	46874000	0	0	0	0	0	PF06013	OTHER	GMBLW1_32940	GMBLW132940
T. immobilis	VTR96752.1	Unknown	FALSE	0	0	FALSE	S1_exclusive			Glyoxalase/bleomycin resistance protein/dioxygenase superfamily protein	9.45	19003.3	Q	198920000	199400000	218110000	0	0	0	308450000	0	0	PF00903	SP(Sec/SPI)	GMBLW1_32930	GMBLW132930
T. immobilis	VTR96754.1	Cytoplasmic	FALSE	0	0	FALSE	S1	gabD		Succinate-semialdehyde dehydrogenase [NADP(+)] GabD	7.07	52431.4	C	1684600000	1241900000	1325900000	269980000	473640000	430840000	1078500000	1887300000	1599100000	PF00171	OTHER	GMBLW1_32920	GMBLW132920
T. immobilis	VTR96756.1	Cytoplasmic	FALSE	0	0	FALSE	S1	fabH_1		3-oxoacyl-[acyl-carrier-protein] synthase 3	5.5	36607.8	I	168360000	242090000	176300000	0	0	51763000	160150000	131530000	143700000	PF08545;PF08541	OTHER	GMBLW1_32910	GMBLW132910
T. immobilis	VTR96758.1	Unknown	FALSE	0	0	FALSE	S3_exclusive			hypothetical protein	8.95	12047.8		0	0	0	0	0	0	26021000	63873000	85940000		SP(Sec/SPI)	GMBLW1_32900	GMBLW132900
T. immobilis	VTR96760.1	CytoplasmicMembrane	FALSE	7	0	FALSE		acsAB		Cellulose synthase 1	7.63	244337	N	0	0	0	0	0	0	0	48530000	38266000	PF07238;PF14559;PF13432;PF13432;PF13432;PF00535	OTHER	GMBLW1_32890	GMBLW132890
T. immobilis	VTR96762.1	Unknown	FALSE	0	0	FALSE				hypothetical protein	11.73	4311.13		0	0	0	0	0	0	0	0	0		OTHER	GMBLW1_32880	GMBLW132880
T. immobilis	VTR96764.1	CytoplasmicMembrane	FALSE	3	0	FALSE				hypothetical protein	9.5	16579.3		0	0	0	0	0	0	0	0	0		OTHER	GMBLW1_32870	GMBLW132870
T. immobilis	VTR96766.1	Cytoplasmic	FALSE	0	0	FALSE	S1_exclusive	metB		Cystathionine gamma-synthase	5.9	41048.7	E	18362000	16238000	14025000	0	0	0	0	0	0	PF01053	OTHER	GMBLW1_32860	GMBLW132860
T. immobilis	VTR96768.1	Unknown	FALSE	0	0	FALSE				peptidase c2 : Peptidase C2	9.88	45891.3		0	0	0	0	0	0	0	0	0	PF00648	OTHER	GMBLW1_32850	GMBLW132850
T. immobilis	VTR96770.1	CytoplasmicMembrane	FALSE	1	0	FALSE	S2_exclusive	pknB_2		Serine/threonine-protein kinase PknB	6.06	74249.6	T	0	0	0	55343000	69847000	58910000	0	0	0	PF03781;PF00069	OTHER	GMBLW1_32840	GMBLW132840
T. immobilis	VTR96772.1	Unknown	FALSE	0	0	FALSE	S3_exclusive	xghA		Xyloglucanase Xgh74A	6.14	121747	R	0	0	0	0	0	0	199090000	268680000	226150000	PF15902;PF15902	SP(Sec/SPI)	GMBLW1_32830	GMBLW132830
T. immobilis	VTR96774.1	Unknown	FALSE	0	0	FALSE		ispE		4-diphosphocytidyl-2-C-methyl-D-erythritol kinase	6.49	31749.6	I	0	0	0	0	0	0	0	33858000	33897000	PF08544;PF00288	OTHER	GMBLW1_32820	GMBLW132820
T. immobilis	VTR96776.1	Cytoplasmic	FALSE	0	0	FALSE		spoVG		Putative septation protein SpoVG	7.2	21288	D	0	0	0	0	0	0	0	0	23045000	PF04026	OTHER	GMBLW1_32810	GMBLW132810
T. immobilis	VTR96778.1	CytoplasmicMembrane	FALSE	2	0	FALSE	S2_exclusive			hypothetical protein	10.38	26280.5		0	51153000	70709000	85534000	67347000	77747000	0	0	0		SP(Sec/SPI)	GMBLW1_32800	GMBLW132800
T. immobilis	VTR96780.1	CytoplasmicMembrane	FALSE	9	0	FALSE				hypothetical protein	11.13	38089.7		0	0	0	0	0	0	0	0	0		OTHER	GMBLW1_32790	GMBLW132790
T. immobilis	VTR96782.1	CytoplasmicMembrane	FALSE	4	0	FALSE				hypothetical protein	6.08	14650.6		0	0	0	0	0	0	0	0	0		OTHER	GMBLW1_32780	GMBLW132780
T. immobilis	VTR96784.1	Unknown	FALSE	0	0	FALSE				hypothetical protein	11.08	21017		0	0	0	0	0	0	0	0	0		OTHER	GMBLW1_32770	GMBLW132770
T. immobilis	VTR96786.1	CytoplasmicMembrane	FALSE	0	0	FALSE				hypothetical protein	11.15	45882.7		0	0	0	0	0	0	0	0	0		OTHER	GMBLW1_32760	GMBLW132760
T. immobilis	VTR96788.1	Cytoplasmic	FALSE	0	0	FALSE				hypothetical protein	4.26	23329.2		0	0	0	0	0	0	0	0	0		OTHER	GMBLW1_32750	GMBLW132750
T. immobilis	VTR96790.1	Unknown	FALSE	0	0	FALSE				hypothetical protein	9.46	12517.5		0	0	0	0	0	0	0	0	0		OTHER	GMBLW1_32740	GMBLW132740
T. immobilis	VTR96792.1	Unknown	FALSE	0	0	FALSE				hypothetical protein	6.06	29534		0	0	0	0	0	0	0	0	0		OTHER	GMBLW1_32730	GMBLW132730
T. immobilis	VTR96794.1	Unknown	FALSE	0	0	FALSE				hypothetical protein	4.76	17963.5		0	0	0	0	0	0	0	0	0		OTHER	GMBLW1_32720	GMBLW132720
T. immobilis	VTR96796.1	Unknown	FALSE	0	0	FALSE				hypothetical protein	4.57	18174.4		0	0	0	0	0	0	0	16985000	0		OTHER	GMBLW1_32710	GMBLW132710
T. immobilis	VTR96798.1	CytoplasmicMembrane	FALSE	0	0	FALSE	S3_exclusive			Phage capsid family protein	7.28	47946.4	X	0	0	0	0	0	0	39395000	124450000	75555000	PF05065	OTHER	GMBLW1_32700	GMBLW132700
T. immobilis	VTR96800.1	Unknown	FALSE	0	0	FALSE				Caudovirus prohead protease	5.95	27572.3		0	0	0	0	0	0	0	0	0		OTHER	GMBLW1_32690	GMBLW132690
T. immobilis	VTR96802.1	Unknown	FALSE	0	0	FALSE				hypothetical protein	12.43	29161.8		0	0	0	0	0	0	0	0	0		OTHER	GMBLW1_32680	GMBLW132680
T. immobilis	VTR96804.1	Cytoplasmic	FALSE	0	0	FALSE				GATA Zn-finger-containing transcription factor	8.69	50894.4	X	0	0	0	0	0	0	0	0	0	PF04860	TAT(Tat/SPI)	GMBLW1_32670	GMBLW132670
T. immobilis	VTR96806.1	Cytoplasmic	FALSE	0	0	FALSE				Prophage MuMc02, terminase, ATPase subunit, putative	5.74	53459.1		0	0	0	0	0	0	0	0	0	PF03237	OTHER	GMBLW1_32660	GMBLW132660
T. immobilis	VTR96808.1	Unknown	FALSE	0	1	FALSE	S3_exclusive	fhaB_1		Filamentous hemagglutinin	11.07	82929.4		0	0	0	0	0	0	384290000	704300000	614150000		SP(Sec/SPI)	GMBLW1_32650	GMBLW132650
T. immobilis	VTR96810.1	Cytoplasmic	FALSE	0	0	FALSE	S1_exclusive	hisB		Imidazoleglycerol-phosphate dehydratase	6.37	21214.1	E	43782000	38935000	54739000	0	0	0	0	0	0	PF00475	OTHER	GMBLW1_32640	GMBLW132640
T. immobilis	VTR96812.1	Cytoplasmic	FALSE	0	0	FALSE		glmU_1		Bifunctional protein GlmU	6.36	47802.6	M	0	10791000	12518000	0	0	0	0	0	0	PF13562	OTHER	GMBLW1_32630	GMBLW132630
T. immobilis	VTR96814.1	Unknown	FALSE	0	0	FALSE	S1	iolG_1		Myo-inositol 2-dehydrogenase	6.14	43161.8	R	1372400000	1686400000	1755400000	801710000	917980000	915210000	1386800000	1157500000	1224200000	PF02894;PF01408	OTHER	GMBLW1_32620	GMBLW132620
T. immobilis	VTR96816.1	CytoplasmicMembrane	FALSE	0	0	FALSE				hypothetical protein	12.2	4788.69		0	0	0	0	0	0	0	0	0		OTHER	GMBLW1_32610	GMBLW132610
T. immobilis	VTR96818.1	Unknown	FALSE	0	0	FALSE				hypothetical protein	7.9	53887		0	0	0	0	0	0	0	0	0	PF07394	TAT(Tat/SPI)	GMBLW1_32600	GMBLW132600
T. immobilis	VTR96820.1	Unknown	FALSE	0	0	FALSE				hypothetical protein	9.6	120243		0	0	0	0	0	0	0	0	0	PF07583;PF07635;PF07587	SP(Sec/SPI)	GMBLW1_32590	GMBLW132590
T. immobilis	VTR96822.1	Unknown	FALSE	0	0	FALSE	S1			: STAS_2	6.11	14512.5		244150000	139720000	114400000	226150000	181460000	176710000	155810000	0	0	PF13466	OTHER	GMBLW1_32580	GMBLW132580
T. immobilis	VTR96824.1	Unknown	FALSE	0	0	FALSE		draG_1		ADP-ribosyl-[dinitrogen reductase] glycohydrolase	5.92	67374.6	GO	0	0	0	0	0	0	0	0	0	PF03747;PF00459	OTHER	GMBLW1_32570	GMBLW132570
T. immobilis	VTR96826.1	Cytoplasmic	FALSE	0	0	FALSE				hypothetical protein	8.47	28814.5		0	0	0	0	0	0	0	0	0		OTHER	GMBLW1_32560	GMBLW132560
T. immobilis	VTR96828.1	Cytoplasmic	FALSE	0	0	FALSE	S1_exclusive	mdlC		Benzoylformate decarboxylase	5.83	59319.5	EH	39477000	34849000	42266000	0	0	0	0	0	0	PF00205;PF02776;PF02775	OTHER	GMBLW1_32550	GMBLW132550
T. immobilis	VTR96830.1	Cytoplasmic	FALSE	0	0	FALSE		cckA_1		Sensor kinase CckA	4.2	16172	T	0	0	0	0	0	0	0	0	0	PF00072	OTHER	GMBLW1_32540	GMBLW132540
T. immobilis	VTR96832.1	CytoplasmicMembrane	FALSE	12	0	FALSE				iron abc transporter permease : ABC-type Fe3+ transport system, permease component	10.1	63267.2	P	0	0	0	0	0	0	0	0	0	PF00528;PF00528	OTHER	GMBLW1_32530	GMBLW132530
T. immobilis	VTR96834.1	Unknown	FALSE	0	0	FALSE	S3_exclusive	bamB_1		Outer membrane protein assembly factor BamB	8.98	59960.2	M	0	0	0	0	0	0	164630000	132690000	99510000	PF13360	SP(Sec/SPI)	GMBLW1_32520	GMBLW132520
T. immobilis	VTR96836.1	Cytoplasmic	FALSE	0	0	FALSE		tadA		tRNA-specific adenosine deaminase	6.13	19462.4	J	0	0	0	0	0	0	0	0	0	PF14437	OTHER	GMBLW1_32510	GMBLW132510
T. immobilis	VTR96838.1	Cytoplasmic	FALSE	0	0	FALSE	S1			N(G),N(G)-dimethylarginine dimethylaminohydrolase	5.77	30807.3	E	151740000	192490000	266790000	0	0	0	14956000	42697000	22924000	PF02274	OTHER	GMBLW1_32500	GMBLW132500
T. immobilis	VTR96840.1	Unknown	FALSE	0	0	FALSE				hypothetical protein	12.51	7272.38		0	0	0	0	0	0	0	0	0		OTHER	GMBLW1_32490	GMBLW132490
T. immobilis	VTR96842.1	CytoplasmicMembrane	FALSE	1	0	FALSE		pknB_3		Serine/threonine-protein kinase PknB	6.63	124523	T	0	0	0	0	0	0	0	170480000	141810000	PF00069;PF00400;PF00400	OTHER	GMBLW1_32480	GMBLW132480
T. immobilis	VTR96844.1	Unknown	FALSE	1	0	FALSE				hypothetical protein	6.59	88386.6		0	0	0	145640000	310260000	274300000	169850000	186420000	200410000		OTHER	GMBLW1_32470	GMBLW132470
T. immobilis	VTR96846.1	CytoplasmicMembrane	FALSE	1	0	FALSE		pulG_1		Type II secretion system protein G	7.95	34026.4		0	0	0	0	0	0	0	0	0	PF07963;PF07596	OTHER	GMBLW1_32460	GMBLW132460
T. immobilis	VTR96848.1	CytoplasmicMembrane	FALSE	0	0	FALSE		bepA_1		Beta-barrel assembly-enhancing protease	8.38	48608.3	R	0	0	0	0	0	26537000	0	0	0	PF13432;PF13432;PF14559	OTHER	GMBLW1_32450	GMBLW132450
T. immobilis	VTR96850.1	Unknown	FALSE	0	0	TRUE	S2_exclusive			ASPIC/UnbV domain protein	4.96	63406.6		0	0	0	101610000	158700000	148860000	39559000	0	27621000	PF13517;PF13517;PF13517;PF07593	LIPO(Sec/SPII)	GMBLW1_32440	GMBLW132440
T. immobilis	VTR96852.1	Unknown	FALSE	0	0	FALSE		pphA		Serine/threonine-protein phosphatase 1	5.42	26570.7	T	0	0	0	0	0	0	0	0	0	PF00149	OTHER	GMBLW1_32430	GMBLW132430
T. immobilis	VTR96854.1	Unknown	TRUE	0	1	FALSE				Repeat-containing protein	5.22	125133		0	0	0	0	0	0	0	0	0	PF17957	OTHER	GMBLW1_32420	GMBLW132420
T. immobilis	VTR96856.1	Unknown	TRUE	0	5	FALSE	S3_exclusive			na-ca exchanger integrin-beta4 : Hemolysin-type calcium-binding region domain protein	3.73	62647.1		0	0	0	0	0	0	304950000	375510000	366480000		OTHER	GMBLW1_32410	GMBLW132410
T. immobilis	VTR96858.1	CytoplasmicMembrane	TRUE	0	3	FALSE		blaSE		Glutamyl endopeptidase	4.12	91078.2		0	0	0	0	0	0	0	0	0	PF00089;PF07705;PF13517;PF01839	OTHER	GMBLW1_32400	GMBLW132400
T. immobilis	VTR96860.1	Cytoplasmic	FALSE	1	0	FALSE	S3_exclusive	wbpA		UDP-N-acetyl-D-glucosamine 6-dehydrogenase	5.24	48616.8	M	0	0	0	0	0	0	44282000	67168000	50601000	PF00984;PF03721;PF03720	TAT(Tat/SPI)	GMBLW1_32390	GMBLW132390
T. immobilis	VTR96862.1	CytoplasmicMembrane	FALSE	1	0	FALSE	S3_exclusive	prkC_1		Serine/threonine-protein kinase PrkC	8.16	71671.2	T	0	0	0	0	82757000	0	79119000	271120000	200180000	PF00069	OTHER	GMBLW1_32380	GMBLW132380
T. immobilis	VTR96864.1	CytoplasmicMembrane	FALSE	3	0	FALSE				hypothetical protein	12.5	20294.8		0	0	0	0	0	0	0	0	0		OTHER	GMBLW1_32370	GMBLW132370
T. immobilis	VTR96866.1	Cytoplasmic	FALSE	0	0	FALSE	S1	rpsA_1		30S ribosomal protein S1	5	69067.1	J	3854100000	3935700000	4127800000	1189800000	1267500000	1245800000	5429900000	2978600000	3419800000	PF00575;PF00575;PF00575;PF00575;PF00575;PF00575	OTHER	GMBLW1_32360	GMBLW132360
T. immobilis	VTR96868.1	Cytoplasmic	FALSE	0	0	FALSE	S3_exclusive	sigA_1		RNA polymerase sigma factor SigA	8.86	31766.5	K	0	0	0	0	0	0	41169000	46905000	35360000	PF04542;PF00140;PF04539;PF04545	OTHER	GMBLW1_32350	GMBLW132350
T. immobilis	VTR96870.1	CytoplasmicMembrane	FALSE	4	0	FALSE	S3_exclusive			hypothetical protein : : HEAT_2	10.11	58718.4		0	0	0	0	0	0	37835000	28619000	31952000	PF13646	OTHER	GMBLW1_32340	GMBLW132340
T. immobilis	VTR96872.1	CytoplasmicMembrane	FALSE	0	0	FALSE				putative cyclic di-GMP phosphodiesterase	6.04	82230.3	TT	0	0	0	0	0	0	0	0	0	PF00072;PF01966;PF00069	OTHER	GMBLW1_32330	GMBLW132330
T. immobilis	VTR96874.1	Unknown	FALSE	0	0	FALSE	S1			dtdp-4-dehydrorhamnose -epimerase : dTDP-4-dehydrorhamnose 35-epimerase related protein	5.68	18167.4	M	131260000	190010000	336310000	55641000	59888000	61594000	105180000	0	0	PF00908	OTHER	GMBLW1_32320	GMBLW132320
T. immobilis	VTR96876.1	Cytoplasmic	FALSE	0	0	FALSE	S3_exclusive	mutS_1		DNA mismatch repair protein MutS	6.25	96359.1	L	0	0	0	0	0	0	590750000	852230000	894120000	PF00488;PF05192;PF05190;PF05188;PF01624	OTHER	GMBLW1_32310	GMBLW132310
T. immobilis	VTR96878.1	Cytoplasmic	FALSE	0	0	FALSE	S1_exclusive	rsbW		Serine-protein kinase RsbW	4.65	15648.6	T	68165000	65580000	57708000	0	0	0	73808000	37346000	0	PF13581	OTHER	GMBLW1_32300	GMBLW132300
T. immobilis	VTR96880.1	Cytoplasmic	FALSE	0	0	FALSE				Putative anti-sigma factor antagonist	9.69	13510.8	T	0	0	0	0	0	0	172370000	0	0	PF01740	OTHER	GMBLW1_32290	GMBLW132290
T. immobilis	VTR96882.1	Cytoplasmic	FALSE	0	0	FALSE	S1_exclusive	yraA_1		Putative cysteine protease YraA	4.92	18407.9	R	58093000	37934000	20593000	0	0	0	0	0	0	PF01965	OTHER	GMBLW1_32280	GMBLW132280
T. immobilis	VTR96884.1	Cytoplasmic	FALSE	0	0	FALSE	S1	fhaA		FHA domain-containing protein FhaA	4.82	25011	T	46048000	36648000	33710000	51197000	81072000	61388000	54671000	26199000	23331000	PF00498	OTHER	GMBLW1_32270	GMBLW132270
T. immobilis	VTR96886.1	Cytoplasmic	FALSE	0	0	FALSE		miaA		tRNA dimethylallyltransferase	6.7	40033.6	J	0	0	0	0	0	0	0	0	0	PF01715	OTHER	GMBLW1_32260	GMBLW132260
T. immobilis	VTR96888.1	Cytoplasmic	FALSE	0	0	FALSE	S3_exclusive			Putative phosphatase	5.62	30640.3	C	24486000	0	0	0	0	0	46693000	45875000	53261000	PF12710	OTHER	GMBLW1_32250	GMBLW132250
T. immobilis	VTR96890.1	Cytoplasmic	FALSE	0	0	FALSE	S3_exclusive			hypothetical protein	6.62	35658.7		0	0	0	0	0	0	21008000	31789000	33761000		OTHER	GMBLW1_32240	GMBLW132240
T. immobilis	VTR96892.1	Unknown	FALSE	0	0	FALSE		adoK		Adenosine kinase	4.68	36748.8	M	52691000	0	39644000	0	0	0	0	0	0	PF00294	OTHER	GMBLW1_32230	GMBLW132230
T. immobilis	VTR96894.1	CytoplasmicMembrane	FALSE	6	0	FALSE		pnuC		Nicotinamide riboside transporter PnuC	10.12	22203.5	H	0	0	0	0	0	0	0	0	0	PF04973	OTHER	GMBLW1_32220	GMBLW132220
T. immobilis	VTR96896.1	Cytoplasmic	FALSE	0	0	FALSE		nadR		Trifunctional NAD biosynthesis/regulator protein NadR	6.43	38708.6		0	0	0	0	0	0	0	0	0	PF13521	OTHER	GMBLW1_32210	GMBLW132210
T. immobilis	VTR96898.1	Cytoplasmic	FALSE	0	0	FALSE				protein containing duf1592 : Uncharacterized protein	9.25	91249.3		0	0	0	0	0	0	0	0	0	PF07624;PF16841;PF07627;PF07637;PF07626;PF07631;PF13442	SP(Sec/SPI)	GMBLW1_32200	GMBLW132200
T. immobilis	VTR96900.1	Unknown	FALSE	0	0	FALSE	S3_exclusive			hypothetical protein	9.45	49732.6		0	0	0	0	0	0	69334000	85409000	70700000	PF07586	TAT(Tat/SPI)	GMBLW1_32190	GMBLW132190
T. immobilis	VTR96902.1	CytoplasmicMembrane	FALSE	6	0	FALSE				permease family protein : Putative permease	9.74	45579.8	MN	0	0	0	0	0	0	0	0	347560000	PF03739	OTHER	GMBLW1_32180	GMBLW132180
T. immobilis	VTR96904.1	CytoplasmicMembrane	FALSE	0	0	FALSE				hypothetical protein	7.39	141192		0	0	0	0	0	0	0	0	0		OTHER	GMBLW1_32170	GMBLW132170
T. immobilis	VTR96906.1	Cytoplasmic	FALSE	0	0	FALSE		yyaP		putative protein YyaP	5.44	19248.9	H	0	0	0	0	0	0	0	0	0	PF01872	OTHER	GMBLW1_32160	GMBLW132160
T. immobilis	VTR96908.1	CytoplasmicMembrane	FALSE	2	0	FALSE		clsA		Major cardiolipin synthase ClsA	9.03	55389.8	I	0	0	0	0	0	0	0	17653000	0	PF13091;PF13091;PF13396	OTHER	GMBLW1_32150	GMBLW132150
T. immobilis	VTR96910.1	CytoplasmicMembrane	FALSE	0	0	FALSE				2-haloacrylate reductase	9.8	35795.8	CR	0	0	0	0	0	0	0	37603000	38389000	PF08240;PF00107	OTHER	GMBLW1_32140	GMBLW132140
T. immobilis	VTR96912.1	Unknown	FALSE	0	0	FALSE		larB		Pyridinium-3,5-biscarboxylic acid mononucleotide synthase	5.43	27091.9	F	0	0	15694000	0	0	0	0	0	0	PF00731	OTHER	GMBLW1_32130	GMBLW132130
T. immobilis	VTR96914.1	CytoplasmicMembrane	FALSE	17	0	FALSE	S2_exclusive	speE_1		Polyamine aminopropyltransferase	5.95	100827		0	0	0	29766000	28142000	39799000	0	0	0	PF01564	OTHER	GMBLW1_32120	GMBLW132120
T. immobilis	VTR96916.1	Cytoplasmic	FALSE	0	0	FALSE		hscA_1		Chaperone protein HscA	5.65	65248.2	O	0	0	0	527900000	540340000	460100000	128500000	183640000	235090000	PF00012	OTHER	GMBLW1_32110	GMBLW132110
T. immobilis	VTR96918.1	Unknown	FALSE	1	0	FALSE	S2_exclusive			hypothetical protein	6.13	17755.4		0	0	0	35909000	36486000	27931000	0	0	0		OTHER	GMBLW1_32100	GMBLW132100
T. immobilis	VTR96920.1	Cytoplasmic	FALSE	0	0	FALSE				hypothetical protein	9.26	20572.7		65520000	72427000	54686000	0	0	0	84802000	90961000	62271000		SP(Sec/SPI)	GMBLW1_32090	GMBLW132090
T. immobilis	VTR96922.1	Unknown	FALSE	0	0	FALSE				hypothetical protein	9.17	7643.7		0	0	0	0	0	0	0	0	0		OTHER	GMBLW1_32080	GMBLW132080
T. immobilis	VTR96924.1	Unknown	FALSE	0	0	FALSE				ankyrin repeat protein partial : Putative uncharacterized protein	4.14	13128.5	T	0	0	0	0	0	0	0	0	0	PF12796	OTHER	GMBLW1_32070	GMBLW132070
T. immobilis	VTR96926.1	Unknown	FALSE	0	0	FALSE				hypothetical protein	4.46	19239.9		0	0	0	0	0	0	0	0	0		OTHER	GMBLW1_32060	GMBLW132060
T. immobilis	VTR96928.1	Cytoplasmic	FALSE	0	0	FALSE				hypothetical protein	10.55	29067.3		0	0	0	0	0	0	0	0	27320000		OTHER	GMBLW1_32050	GMBLW132050
T. immobilis	VTR96930.1	Unknown	FALSE	0	0	FALSE		rplL_1		50S ribosomal protein L7/L12	7.63	17617.3		0	0	0	0	0	0	0	0	0		OTHER	GMBLW1_32040	GMBLW132040
T. immobilis	VTR96932.1	Unknown	FALSE	0	0	FALSE				hypothetical protein	5.14	8246.56		0	0	0	0	0	0	0	0	0		OTHER	GMBLW1_32030	GMBLW132030
T. immobilis	VTR96934.1	Unknown	FALSE	0	0	FALSE				hypothetical protein	5.96	22159		0	0	0	0	0	0	0	0	0		OTHER	GMBLW1_32020	GMBLW132020
T. immobilis	VTR96936.1	Unknown	FALSE	0	0	FALSE				hypothetical protein	11.84	23766.8		0	0	0	0	0	0	0	0	0		TAT(Tat/SPI)	GMBLW1_32010	GMBLW132010
T. immobilis	VTR96938.1	Cytoplasmic	FALSE	0	0	FALSE				YD repeat protein	5.06	52069.9		0	0	0	0	0	0	0	0	0	PF07591;PF02195	OTHER	GMBLW1_32000	GMBLW132000
T. immobilis	VTR96940.1	Unknown	FALSE	0	0	FALSE				hypothetical protein	4.35	16079.9		0	0	0	0	0	0	0	0	0		OTHER	GMBLW1_31990	GMBLW131990
T. immobilis	VTR96942.1	Unknown	FALSE	0	0	FALSE				yd repeat-containing protein : YD repeat protein	5.76	31265.7		0	0	0	0	0	0	0	0	0	PF07591	OTHER	GMBLW1_31980	GMBLW131980
T. immobilis	VTR96944.1	Cytoplasmic	FALSE	0	0	FALSE				hypothetical protein	8.26	22098.1		0	0	0	0	0	0	0	0	0	PF17720	OTHER	GMBLW1_31970	GMBLW131970
T. immobilis	VTR96946.1	Unknown	FALSE	0	0	FALSE				hypothetical protein	4.86	36455.3		0	0	0	0	0	0	0	0	0		OTHER	GMBLW1_31960	GMBLW131960
T. immobilis	VTR96948.1	Cytoplasmic	FALSE	0	0	FALSE				hypothetical protein	9.45	9296.73		0	0	0	0	0	0	0	0	0		OTHER	GMBLW1_31950	GMBLW131950
T. immobilis	VTR96950.1	Unknown	FALSE	0	0	FALSE				yd repeat-containing protein : YD repeat protein	4.74	21372		0	0	0	0	0	0	0	0	0	PF07591	OTHER	GMBLW1_31940	GMBLW131940
T. immobilis	VTR96952.1	Cytoplasmic	FALSE	0	0	FALSE				hypothetical protein	4.48	14113.9		0	0	0	0	0	0	0	0	0		OTHER	GMBLW1_31930	GMBLW131930
T. immobilis	VTR96954.1	Cytoplasmic	FALSE	0	0	FALSE				integrase : Transposase	9.05	31173.7	X	0	0	0	0	0	0	0	0	0	PF00665;PF13276	OTHER	GMBLW1_31920	GMBLW131920
T. immobilis	VTR96956.1	Unknown	FALSE	0	0	FALSE				transposase : Transposase	10.37	10724.5	X	0	0	0	0	0	0	0	0	0	PF01527	OTHER	GMBLW1_31910	GMBLW131910
T. immobilis	VTR96958.1	Unknown	FALSE	0	0	FALSE				hypothetical protein	5.82	9482.95		0	0	0	0	0	0	0	0	0		OTHER	GMBLW1_31900	GMBLW131900
T. immobilis	VTR96960.1	Unknown	FALSE	0	0	FALSE				hypothetical protein	5.91	17163.8		0	0	0	0	0	0	0	0	0		OTHER	GMBLW1_31890	GMBLW131890
T. immobilis	VTR96962.1	Unknown	FALSE	0	0	FALSE				hypothetical protein	5.1	17342.6		0	0	0	0	0	0	0	0	0		OTHER	GMBLW1_31880	GMBLW131880
T. immobilis	VTR96964.1	Cytoplasmic	FALSE	0	0	FALSE				hypothetical protein	11.11	29829.7		0	0	0	0	0	0	0	0	0		OTHER	GMBLW1_31870	GMBLW131870
T. immobilis	VTR96966.1	Unknown	FALSE	0	0	FALSE				hypothetical protein	3.55	3570.05		0	0	0	0	0	0	0	0	0		OTHER	GMBLW1_31860	GMBLW131860
T. immobilis	VTR96968.1	Unknown	FALSE	0	0	FALSE				hypothetical protein	11.48	8117.32		0	0	0	0	0	0	0	0	0		OTHER	GMBLW1_31850	GMBLW131850
T. immobilis	VTR96970.1	Unknown	FALSE	0	0	FALSE				hypothetical protein	6.94	12026		0	0	0	0	0	0	0	0	0		OTHER	GMBLW1_31840	GMBLW131840
T. immobilis	VTR96972.1	Unknown	FALSE	0	0	FALSE				hypothetical protein	4.46	13987.6		0	0	0	0	0	0	0	0	0		OTHER	GMBLW1_31830	GMBLW131830
T. immobilis	VTR96974.1	Unknown	FALSE	0	0	FALSE				hypothetical protein	9.6	16317.2		0	0	0	0	0	0	0	0	0		OTHER	GMBLW1_31820	GMBLW131820
T. immobilis	VTR96976.1	Unknown	FALSE	0	0	FALSE				hypothetical protein	4.69	16121.2		0	0	0	0	0	0	0	0	0		OTHER	GMBLW1_31810	GMBLW131810
T. immobilis	VTR96978.1	Unknown	FALSE	0	0	FALSE				hypothetical protein	11.43	25129.7		0	0	0	0	0	0	0	0	0		OTHER	GMBLW1_31800	GMBLW131800
T. immobilis	VTR96980.1	Unknown	FALSE	0	0	FALSE				hypothetical protein	4.46	12629.2		0	0	0	0	0	0	0	0	0		OTHER	GMBLW1_31790	GMBLW131790
T. immobilis	VTR96982.1	Unknown	FALSE	0	0	FALSE				YD repeat protein	5.04	20664		0	0	0	0	0	0	0	0	0	PF07591	OTHER	GMBLW1_31780	GMBLW131780
T. immobilis	VTR96984.1	Unknown	FALSE	0	0	FALSE				hypothetical protein	5.82	13769.5		0	0	0	0	0	0	0	0	0		OTHER	GMBLW1_31770	GMBLW131770
T. immobilis	VTR96986.1	CytoplasmicMembrane	FALSE	1	0	FALSE				hypothetical protein	7.16	8462.94		0	0	0	0	0	0	0	0	0		OTHER	GMBLW1_31760	GMBLW131760
T. immobilis	VTR96988.1	Unknown	FALSE	0	0	FALSE				hypothetical protein	7.99	16714.4		0	0	0	0	0	0	0	0	0		OTHER	GMBLW1_31750	GMBLW131750
T. immobilis	VTR96990.1	Unknown	FALSE	0	0	FALSE				hypothetical protein	9.48	8930.03		0	0	0	0	0	0	0	0	0		OTHER	GMBLW1_31740	GMBLW131740
T. immobilis	VTR96992.1	Unknown	FALSE	0	0	FALSE				YD repeat protein	5.91	31610.2		0	0	0	0	0	0	0	0	0	PF07591;PF14428	OTHER	GMBLW1_31730	GMBLW131730
T. immobilis	VTR96994.1	Unknown	FALSE	0	0	FALSE				hypothetical protein	4.83	29671.2		0	0	0	0	0	0	0	0	0		OTHER	GMBLW1_31720	GMBLW131720
T. immobilis	VTR96996.1	Unknown	FALSE	0	0	FALSE				yd repeat-containing protein : YD repeat protein	5.45	34689.8		0	0	0	0	0	0	0	0	0	PF07591	OTHER	GMBLW1_31710	GMBLW131710
T. immobilis	VTR96998.1	Unknown	FALSE	0	0	FALSE				hypothetical protein	4.18	23679.3		0	0	0	0	0	0	0	0	0		OTHER	GMBLW1_31700	GMBLW131700
T. immobilis	VTR97000.1	Unknown	FALSE	0	0	FALSE				hypothetical protein	5.54	6186.21		0	0	0	0	0	0	0	0	0		OTHER	GMBLW1_31690	GMBLW131690
T. immobilis	VTR97002.1	Cytoplasmic	FALSE	0	0	FALSE				hypothetical protein	9.62	31972.1		0	0	0	0	0	0	0	0	0		OTHER	GMBLW1_31680	GMBLW131680
T. immobilis	VTR97004.1	Cytoplasmic	FALSE	0	0	FALSE				hypothetical protein	4.3	13738.4		0	0	0	0	0	0	0	0	0		OTHER	GMBLW1_31670	GMBLW131670
T. immobilis	VTR97006.1	Cytoplasmic	FALSE	0	0	FALSE				wall-associated protein : YD repeat protein	5.84	28761		0	0	0	0	0	0	0	0	0	PF07591	OTHER	GMBLW1_31660	GMBLW131660
T. immobilis	VTR97008.1	Unknown	FALSE	0	0	FALSE				hypothetical protein	4.58	26382.9		0	0	0	0	0	0	0	0	0		OTHER	GMBLW1_31650	GMBLW131650
T. immobilis	VTR97010.1	Unknown	FALSE	0	0	FALSE		cdiA		16S rRNA endonuclease CdiA	6.19	25964.7		0	0	0	0	0	0	0	0	0	PF07591;PF15526	OTHER	GMBLW1_31640	GMBLW131640
T. immobilis	VTR97012.1	Unknown	FALSE	0	0	FALSE		cdiI		Immunity protein CdiI	5.46	17072.2		0	0	0	0	0	0	0	0	0	PF18228	OTHER	GMBLW1_31630	GMBLW131630
T. immobilis	VTR97014.1	OuterMembrane	FALSE	0	0	FALSE				type iv secretion protein rhs : Putative Rhs-family protein	5.83	114539		0	0	0	0	0	0	0	0	0	PF14412;PF07591	OTHER	GMBLW1_31620	GMBLW131620
T. immobilis	VTR97016.1	Unknown	FALSE	0	0	FALSE				hypothetical protein	4.21	17155		51259000	0	41044000	0	0	0	0	0	0		OTHER	GMBLW1_31610	GMBLW131610
T. immobilis	VTR97018.1	OuterMembrane	FALSE	0	0	FALSE				yd repeat-containing protein : YD repeat protein	5.29	104284		0	0	0	0	0	0	0	0	0	PF07591;PF10354	OTHER	GMBLW1_31600	GMBLW131600
T. immobilis	VTR97020.1	Unknown	FALSE	0	0	FALSE				hypothetical protein	4.8	19824.5		0	0	0	0	0	0	0	0	0		OTHER	GMBLW1_31590	GMBLW131590
T. immobilis	VTR97022.1	Unknown	FALSE	0	0	FALSE				dna repair protein : 2OG-Fe(II) oxygenase	9.22	21884	L	0	0	0	0	0	0	0	0	0	PF13532	OTHER	GMBLW1_31580	GMBLW131580
T. immobilis	VTR97024.1	Cytoplasmic	FALSE	0	0	FALSE				hypothetical protein	12.39	21725.2		0	0	0	0	0	0	0	0	0		OTHER	GMBLW1_31570	GMBLW131570
T. immobilis	VTR97026.1	Unknown	FALSE	0	0	FALSE				hypothetical protein	4.6	4253.89		0	0	0	0	0	0	0	0	0		OTHER	GMBLW1_31560	GMBLW131560
T. immobilis	VTR97028.1	Cytoplasmic	FALSE	0	0	FALSE				hypothetical protein	7.88	32229.7		0	0	0	0	0	0	0	0	0		OTHER	GMBLW1_31550	GMBLW131550
T. immobilis	VTR97030.1	Unknown	FALSE	0	0	FALSE				hypothetical protein	5.14	17965.6		0	0	0	0	0	0	0	0	0		OTHER	GMBLW1_31540	GMBLW131540
T. immobilis	VTR97032.1	Cytoplasmic	FALSE	0	0	FALSE				hypothetical protein	9.62	23619.1		0	0	0	0	0	0	0	0	0		OTHER	GMBLW1_31530	GMBLW131530
T. immobilis	VTR97034.1	Unknown	FALSE	0	0	FALSE				hypothetical protein	4.57	14263.1		0	0	0	0	0	0	0	0	0		OTHER	GMBLW1_31520	GMBLW131520
T. immobilis	VTR97036.1	Unknown	FALSE	0	0	FALSE				hypothetical protein	11.98	28668.9		0	0	0	0	0	0	0	0	0		OTHER	GMBLW1_31510	GMBLW131510
T. immobilis	VTR97038.1	Unknown	FALSE	0	0	FALSE				Rhs family protein	9.35	37893.2		0	0	0	0	0	0	0	0	0		OTHER	GMBLW1_31500	GMBLW131500
T. immobilis	VTR97040.1	Cytoplasmic	FALSE	0	0	FALSE				hypothetical protein	4.5	17243.4		0	0	0	0	0	0	0	0	0		OTHER	GMBLW1_31490	GMBLW131490
T. immobilis	VTR97042.1	Cytoplasmic	FALSE	0	0	FALSE				yd repeat-containing protein : Uncharacterized protein (Fragment)	6.11	26270.6		0	0	0	0	0	0	0	0	0	PF07591	OTHER	GMBLW1_31480	GMBLW131480
T. immobilis	VTR97044.1	Unknown	FALSE	0	0	FALSE				hypothetical protein	4.36	16474.7		0	0	0	0	0	0	0	0	0		OTHER	GMBLW1_31470	GMBLW131470
T. immobilis	VTR97046.1	Unknown	FALSE	0	0	FALSE				Transposase	5.54	10547.7	X	0	0	0	0	0	0	0	0	0		OTHER	GMBLW1_31460	GMBLW131460
T. immobilis	VTR97048.1	Unknown	FALSE	0	0	FALSE				hypothetical protein	4.64	14533.5	Q	0	0	0	0	0	0	0	0	0		OTHER	GMBLW1_31450	GMBLW131450
T. immobilis	VTR97050.1	Unknown	FALSE	0	0	FALSE				hypothetical protein	9.78	12759.8		0	0	0	0	0	0	0	0	0		OTHER	GMBLW1_31440	GMBLW131440
T. immobilis	VTR97052.1	Unknown	FALSE	0	0	FALSE				hypothetical protein	5.36	9393.85		0	0	0	0	0	0	0	0	0		OTHER	GMBLW1_31430	GMBLW131430
T. immobilis	VTR97054.1	Unknown	FALSE	0	0	FALSE					4.82	9060.26		0	0	0	0	0	0	0	0	0		OTHER	GMBLW1_31420	GMBLW131420
T. immobilis	VTR97056.1	Unknown	FALSE	0	0	FALSE				hypothetical protein	9.47	9113.35		0	0	0	0	0	0	0	0	0		OTHER	GMBLW1_31410	GMBLW131410
T. immobilis	VTR97058.1	Unknown	FALSE	0	0	FALSE				hypothetical protein	4.44	8805.13		0	0	0	0	0	0	0	0	0		OTHER	GMBLW1_31400	GMBLW131400
T. immobilis	VTR97060.1	Unknown	FALSE	0	0	FALSE				hypothetical protein	4.68	8145.34		0	0	0	0	0	0	0	0	0		OTHER	GMBLW1_31390	GMBLW131390
T. immobilis	VTR97062.1	Cytoplasmic	FALSE	0	0	FALSE				Rhs core protein	9.57	15100.4		0	0	0	0	0	0	0	0	0	PF15640	OTHER	GMBLW1_31380	GMBLW131380
T. immobilis	VTR97064.1	Unknown	FALSE	0	0	FALSE				hypothetical protein	4.28	9539.06		0	0	0	0	0	0	0	0	0		OTHER	GMBLW1_31370	GMBLW131370
T. immobilis	VTR97066.1	Unknown	FALSE	0	0	FALSE				hypothetical protein	4.29	15582.2		0	0	0	0	0	0	0	0	0		OTHER	GMBLW1_31360	GMBLW131360
T. immobilis	VTR97068.1	Unknown	FALSE	0	0	FALSE				hypothetical protein	10.48	18492.1		0	0	0	0	0	0	0	0	0		OTHER	GMBLW1_31350	GMBLW131350
T. immobilis	VTR97070.1	Unknown	FALSE	0	0	FALSE				hypothetical protein	5.01	21580.5		0	0	0	0	0	0	0	0	0		OTHER	GMBLW1_31340	GMBLW131340
T. immobilis	VTR97072.1	Cytoplasmic	FALSE	0	0	FALSE				YD repeat protein	4.64	24025.8		0	0	0	0	0	0	0	0	0	PF07591	OTHER	GMBLW1_31330	GMBLW131330
T. immobilis	VTR97074.1	Cytoplasmic	FALSE	0	0	FALSE				hypothetical protein	5.9	19907.8		0	0	0	0	0	0	0	0	0		OTHER	GMBLW1_31320	GMBLW131320
T. immobilis	VTR97076.1	Cytoplasmic	FALSE	0	0	FALSE				YD repeat protein	5.78	30845.8		0	0	0	0	0	0	0	0	0	PF07591	OTHER	GMBLW1_31310	GMBLW131310
T. immobilis	VTR97078.1	Unknown	FALSE	1	0	FALSE				hypothetical protein	4.06	15498.6		0	0	0	0	0	0	0	0	0		OTHER	GMBLW1_31300	GMBLW131300
T. immobilis	VTR97080.1	Unknown	FALSE	0	0	FALSE				hypothetical protein	7.24	5498.21		0	0	0	0	0	0	0	0	0		TAT(Tat/SPI)	GMBLW1_31290	GMBLW131290
T. immobilis	VTR97082.1	Unknown	FALSE	0	0	FALSE				hypothetical protein	4.87	18399.7		0	0	0	0	0	0	0	0	0		OTHER	GMBLW1_31280	GMBLW131280
T. immobilis	VTR97084.1	Unknown	FALSE	0	0	FALSE				hypothetical protein	10.36	9966.5		0	0	0	0	0	0	0	0	0		OTHER	GMBLW1_31270	GMBLW131270
T. immobilis	VTR97086.1	Cytoplasmic	FALSE	0	0	FALSE				YD repeat protein	4.62	17155.1		0	0	0	0	0	0	0	0	0	PF07591	OTHER	GMBLW1_31260	GMBLW131260
T. immobilis	VTR97088.1	Unknown	FALSE	0	0	FALSE				hypothetical protein	9.76	9809.99		0	0	0	0	0	0	0	0	0		OTHER	GMBLW1_31250	GMBLW131250
T. immobilis	VTR97090.1	Unknown	FALSE	0	0	FALSE				YD repeat protein	9.2	26016.6		0	0	0	0	0	0	0	0	0	PF07591	OTHER	GMBLW1_31240	GMBLW131240
T. immobilis	VTR97092.1	Unknown	FALSE	0	0	FALSE				hypothetical protein	4.32	17848.6		0	0	0	0	0	0	0	0	0		OTHER	GMBLW1_31230	GMBLW131230
T. immobilis	VTR97094.1	Cytoplasmic	FALSE	0	0	FALSE				YD repeat protein	6.3	45835.9		0	0	0	0	0	0	0	0	0	PF07591	OTHER	GMBLW1_31220	GMBLW131220
T. immobilis	VTR97096.1	Unknown	FALSE	0	0	TRUE	S3_exclusive			hypothetical protein	6.08	11436.2		0	0	0	0	0	0	107940000	183730000	151880000		LIPO(Sec/SPII)	GMBLW1_31210	GMBLW131210
T. immobilis	VTR97098.1	Cytoplasmic	FALSE	0	0	FALSE		udgB		Type-5 uracil-DNA glycosylase	8.78	25889.8	L	0	0	0	0	0	0	0	0	0	PF03167	OTHER	GMBLW1_31200	GMBLW131200
T. immobilis	VTR97100.1	CytoplasmicMembrane	FALSE	0	0	TRUE				hypothetical protein	10.78	33254.7		0	0	0	0	0	0	0	0	0		LIPO(Sec/SPII)	GMBLW1_31190	GMBLW131190
T. immobilis	VTR97102.1	Unknown	FALSE	0	0	FALSE				glycosyl hydrolase family 98 carbohydrate binding module : Glycosyl hydrolase family 98 putative carbohydrate binding module	9.13	64859.3		0	0	0	0	0	0	0	0	0	PF08305	SP(Sec/SPI)	GMBLW1_31180	GMBLW131180
T. immobilis	VTR97104.1	Unknown	FALSE	0	0	FALSE				hypothetical protein	6.04	5568.41		0	0	0	0	0	0	0	0	0		OTHER	GMBLW1_31170	GMBLW131170
T. immobilis	VTR97106.1	Unknown	FALSE	0	0	FALSE				hypothetical protein	6.78	92188.3	R	0	0	0	0	0	0	0	0	0	PF07587;PF07583	SP(Sec/SPI)	GMBLW1_31160	GMBLW131160
T. immobilis	VTR97108.1	Unknown	FALSE	0	0	FALSE				wd40 repeat-containing protein : WD40 repeat-containing protein	9.9	56646.2	R	0	0	0	0	0	0	0	0	0	PF07635;PF00400;PF00400;PF00400;PF00400	SP(Sec/SPI)	GMBLW1_31150	GMBLW131150
T. immobilis	VTR97110.1	Periplasmic	FALSE	0	0	FALSE	S2			hypothetical protein	8.66	21440.1		370540000	382610000	652010000	2969400000	2769800000	2823800000	570310000	86557000	64358000		SP(Sec/SPI)	GMBLW1_31140	GMBLW131140
T. immobilis	VTR97112.1	Periplasmic	FALSE	0	0	TRUE	S2			Peptidyl-prolyl cis-trans isomerase cyp18	5.42	35727.5	O	13489000	4745200	3681400	1191800000	1116200000	1152600000	14360000	0	0	PF00160	LIPO(Sec/SPII)	GMBLW1_31130	GMBLW131130
T. immobilis	VTR97114.1	Cytoplasmic	FALSE	0	0	FALSE	S3_exclusive	dnaX_1		DNA polymerase III subunit tau	7.28	68836.4	L	22453000	22409000	0	0	0	0	179270000	463010000	416130000	PF13177;PF12169	OTHER	GMBLW1_31120	GMBLW131120
T. immobilis	VTR97116.1	Unknown	FALSE	0	0	FALSE				Nucleoid-associated protein	4.78	11598.6	R	0	0	0	0	0	0	0	0	0	PF02575	OTHER	GMBLW1_31110	GMBLW131110
T. immobilis	VTR97118.1	Cytoplasmic	FALSE	0	0	FALSE		rpoN		RNA polymerase sigma-54 factor	5.04	56666.1	K	0	0	0	0	0	0	0	0	0	PF04552;PF04963;PF00309	OTHER	GMBLW1_31100	GMBLW131100
T. immobilis	VTR97120.1	CytoplasmicMembrane	FALSE	12	0	FALSE		yegT_1		Putative nucleoside transporter YegT	9.4	52199		0	0	0	0	0	0	0	0	0	PF03825;PF03825	OTHER	GMBLW1_31090	GMBLW131090
T. immobilis	VTR97122.1	CytoplasmicMembrane	FALSE	0	0	FALSE				Long-chain-fatty-acid--CoA ligase FadD15	6.43	58176.4	I	0	0	0	0	0	0	0	0	0	PF00501	OTHER	GMBLW1_31080	GMBLW131080
T. immobilis	VTR97124.1	CytoplasmicMembrane	FALSE	8	0	FALSE	S2	dsbD_1		Thiol:disulfide interchange protein DsbD	7.95	81112.4	OO	0	0	0	2681900000	2550600000	2389900000	95731000	11534000	16595000	PF02683	SP(Sec/SPI)	GMBLW1_31070	GMBLW131070
T. immobilis	VTR97126.1	Unknown	FALSE	0	0	FALSE	S1			Protein-disulfide reductase	7.17	19926.2		541610000	491910000	616530000	36664000	26744000	37080000	81203000	0	0	PF11412	SP(Sec/SPI)	GMBLW1_31060	GMBLW131060
T. immobilis	VTR97128.1	Unknown	FALSE	1	0	FALSE		dipZ_1		Protein DipZ	6.67	60155.7	R	409150000	357260000	378830000	633690000	683910000	687600000	444280000	406530000	418680000	PF01436;PF13905	OTHER	GMBLW1_31050	GMBLW131050
T. immobilis	VTR97130.1	CytoplasmicMembrane	FALSE	0	0	FALSE	S3	stkP_1		Serine/threonine-protein kinase StkP	9.22	82211.2	T	12677000	0	0	49284000	78207000	46501000	214860000	835090000	895670000	PF00069	OTHER	GMBLW1_31040	GMBLW131040
T. immobilis	VTR97132.1	Cytoplasmic	FALSE	0	0	FALSE		bepA_2		Beta-barrel assembly-enhancing protease	4.94	46318.8	R	33861000	30128000	21644000	0	0	0	32072000	30184000	31319000	PF13371;PF13432;PF13432;PF13432	OTHER	GMBLW1_31030	GMBLW131030
T. immobilis	VTR97134.1	CytoplasmicMembrane	FALSE	0	0	FALSE				hypothetical protein	10.66	71138.5		0	0	0	0	0	0	0	0	0		SP(Sec/SPI)	GMBLW1_31020	GMBLW131020
T. immobilis	VTR97136.1	CytoplasmicMembrane	FALSE	1	0	FALSE				hypothetical protein	9.54	24796.9		0	0	0	0	0	14289000	0	0	0		SP(Sec/SPI)	GMBLW1_31010	GMBLW131010
T. immobilis	VTR97138.1	CytoplasmicMembrane	FALSE	1	0	FALSE		comEA		ComE operon protein 1	4.94	18730.6	L	0	0	0	0	0	0	0	0	0	PF12836	OTHER	GMBLW1_31000	GMBLW131000
T. immobilis	VTR97140.1	Unknown	FALSE	0	0	FALSE				hypothetical protein	4.49	19847.3		0	0	0	0	0	0	0	0	0		OTHER	GMBLW1_30990	GMBLW130990
T. immobilis	VTR97142.1	Cytoplasmic	FALSE	0	0	FALSE	S3	hom		Homoserine dehydrogenase	6.08	46160	E	127300000	163370000	178040000	177030000	345670000	310810000	833790000	2035400000	1662300000	PF03447;PF00742;PF01842	OTHER	GMBLW1_30980	GMBLW130980
T. immobilis	VTR97144.1	Cytoplasmic	FALSE	0	0	FALSE	S3_exclusive	egsA		Glycerol-1-phosphate dehydrogenase [NAD(P)+]	6.13	38329	C	0	11180000	7870000	0	0	0	13210000	22156000	16114000	PF13685	OTHER	GMBLW1_30970	GMBLW130970
T. immobilis	VTR97146.1	Cytoplasmic	FALSE	0	0	FALSE		mtnX		2-hydroxy-3-keto-5-methylthiopentenyl-1- phosphate phosphatase	4.5	24032	E	0	0	0	0	0	0	33843000	0	26697000	PF12710	OTHER	GMBLW1_30960	GMBLW130960
T. immobilis	VTR97148.1	Unknown	FALSE	0	0	FALSE				bfd domain protein (2fe-2s)-binding domain protein : BFD domain protein (2Fe-2S)-binding domain protein	5.17	15462.3		0	0	0	0	0	0	0	0	0	PF04324	OTHER	GMBLW1_30950	GMBLW130950
T. immobilis	VTR97150.1	CytoplasmicMembrane	FALSE	2	0	FALSE	S3_exclusive	kch_1		Voltage-gated potassium channel Kch	7.93	72998.9	PP	0	0	0	0	0	0	18286000	37154000	37154000	PF02080;PF02254;PF02254	OTHER	GMBLW1_30940	GMBLW130940
T. immobilis	VTR97152.1	Cytoplasmic	FALSE	1	0	FALSE	S2_exclusive			hypothetical protein	7.55	32184.1		0	0	0	250520000	207340000	226550000	0	0	0		OTHER	GMBLW1_30930	GMBLW130930
T. immobilis	VTR97154.1	Cytoplasmic	FALSE	0	0	FALSE	S1	murB		UDP-N-acetylenolpyruvoylglucosamine reductase	7.32	32133.5	M	818120000	790330000	610630000	220690000	303030000	262620000	690330000	523000000	558990000	PF02873;PF01565	OTHER	GMBLW1_30920	GMBLW130920
T. immobilis	VTR97156.1	Unknown	FALSE	0	0	FALSE	S2_exclusive	fbpA		Iron-utilization periplasmic protein	6.21	38694	P	0	0	0	127540000	123370000	133170000	0	0	0	PF13343	LIPO(Sec/SPII)	GMBLW1_30910	GMBLW130910
T. immobilis	VTR97158.1	Cytoplasmic	FALSE	0	0	FALSE				hypothetical protein	4.01	7652.71	V	0	0	0	0	0	0	0	0	0	PF15919	OTHER	GMBLW1_30900	GMBLW130900
T. immobilis	VTR97160.1	Unknown	FALSE	2	0	FALSE	S2_exclusive			hypothetical protein	5.38	24669.4		0	0	0	89003000	121000000	137560000	105530000	0	42707000		OTHER	GMBLW1_30890	GMBLW130890
T. immobilis	VTR97162.1	Unknown	FALSE	0	0	TRUE				Putative uncharacterized protein	8.75	14386.6		0	0	0	0	0	0	0	0	0		LIPO(Sec/SPII)	GMBLW1_30880	GMBLW130880
T. immobilis	VTR97164.1	Unknown	FALSE	1	0	FALSE				Putative uncharacterized protein	8.09	33804.2	NUW	0	0	0	0	0	0	0	0	0	PF07963;PF07596	OTHER	GMBLW1_30870	GMBLW130870
T. immobilis	VTR97166.1	Unknown	FALSE	0	0	FALSE				hypothetical protein	8.32	49032.4		0	0	0	0	0	0	0	0	0		TAT(Tat/SPI)	GMBLW1_30860	GMBLW130860
T. immobilis	VTR97168.1	Cytoplasmic	FALSE	0	0	FALSE				Repeat-companion domain protein	6.53	68496.6	K	0	0	0	0	0	0	0	0	0	PF13516	OTHER	GMBLW1_30850	GMBLW130850
T. immobilis	VTR97170.1	Cytoplasmic	FALSE	0	0	FALSE				Repeat-companion domain TIGR02996	6.03	66690		0	0	0	0	0	0	0	0	0		OTHER	GMBLW1_30840	GMBLW130840
T. immobilis	VTR97172.1	CytoplasmicMembrane	FALSE	6	0	FALSE		sugB		Trehalose transport system permease protein SugB	12.24	32308.2	E	0	0	0	0	0	0	0	0	0	PF00528	OTHER	GMBLW1_30830	GMBLW130830
T. immobilis	VTR97174.1	CytoplasmicMembrane	FALSE	0	0	FALSE		bepA_3		Beta-barrel assembly-enhancing protease	7.28	144090	O	0	0	0	0	0	0	0	0	0	PF01841;PF12969;PF13181;PF13181;PF13432	SP(Sec/SPI)	GMBLW1_30820	GMBLW130820
T. immobilis	VTR97176.1	CytoplasmicMembrane	FALSE	1	0	FALSE		pknB_4		Serine/threonine-protein kinase PknB	7.57	66295.4	T	0	0	0	0	0	0	18315000	0	0	PF00069	OTHER	GMBLW1_30810	GMBLW130810
T. immobilis	VTR97178.1	Unknown	FALSE	0	0	FALSE				hypothetical protein	4.22	23345.1		0	0	0	0	0	0	0	0	0		OTHER	GMBLW1_30800	GMBLW130800
T. immobilis	VTR97180.1	Unknown	FALSE	0	0	FALSE				hypothetical protein	4.67	20655.3		0	0	0	0	0	0	0	0	0		OTHER	GMBLW1_30790	GMBLW130790
T. immobilis	VTR97182.1	Unknown	FALSE	0	0	FALSE	S1	fucK		L-fuculokinase	5.84	54201.7	G	555430000	623220000	593590000	36567000	41308000	37715000	39672000	0	0	PF00370;PF02782	OTHER	GMBLW1_30780	GMBLW130780
T. immobilis	VTR97184.1	Unknown	FALSE	0	0	FALSE				hypothetical protein	8.24	49491.7	S	0	0	0	0	0	0	0	0	0	PF07394	TAT(Tat/SPI)	GMBLW1_30770	GMBLW130770
T. immobilis	VTR97186.1	Periplasmic	FALSE	0	0	FALSE	S1_exclusive	iolG_2		Inositol 2-dehydrogenase	8.41	48678.1	R	59565000	74071000	77499000	0	0	0	0	0	0	PF01408	TAT(Tat/SPI)	GMBLW1_30760	GMBLW130760
T. immobilis	VTR97188.1	Unknown	FALSE	0	0	FALSE		gloB		Hydroxyacylglutathione hydrolase	7.88	25269.8		0	0	0	0	0	0	0	32588000	22498000		OTHER	GMBLW1_30750	GMBLW130750
T. immobilis	VTR97190.1	Cytoplasmic	FALSE	0	0	FALSE		lgoD		L-galactonate-5-dehydrogenase	5.71	35796.1	ER	51355000	51801000	53685000	0	0	0	46235000	67367000	83101000	PF00107;PF08240	OTHER	GMBLW1_30740	GMBLW130740
T. immobilis	VTR97192.1	Cytoplasmic	FALSE	0	0	FALSE	S1_exclusive	fdh		D-threo-aldose 1-dehydrogenase	5.91	35074	R	54234000	70072000	83152000	0	0	0	0	0	0	PF00248	OTHER	GMBLW1_30730	GMBLW130730
T. immobilis	VTR97194.1	Cytoplasmic	FALSE	0	0	FALSE	S1	pgi_1		Glucose-6-phosphate isomerase	5.96	55994.2	G	202810000	258400000	448080000	62139000	55053000	56705000	271570000	0	0	PF00342;PF00342	OTHER	GMBLW1_30720	GMBLW130720
T. immobilis	VTR97196.1	Cytoplasmic	FALSE	0	0	FALSE		ybdL		Methionine aminotransferase	5.86	43490.8	E	40904000	46539000	46839000	0	0	0	76531000	130730000	193360000	PF00155	OTHER	GMBLW1_30710	GMBLW130710
T. immobilis	VTR97198.1	CytoplasmicMembrane	FALSE	3	0	FALSE		ndhC_1		NAD(P)H-quinone oxidoreductase subunit 3	5.64	16705.9	C	0	0	0	0	0	0	0	0	0	PF00507	OTHER	GMBLW1_30700	GMBLW130700
T. immobilis	VTR97200.1	CytoplasmicMembrane	FALSE	0	0	FALSE	S2	nuoB		NADH-quinone oxidoreductase subunit B	7.97	22401.2	C	118650000	95597000	83839000	701510000	761160000	780780000	172510000	116190000	134670000	PF01058	OTHER	GMBLW1_30690	GMBLW130690
T. immobilis	VTR97202.1	Cytoplasmic	FALSE	0	0	FALSE	S2	nqo5		NADH-quinone oxidoreductase subunit 5	5.29	19581.5	C	142720000	141630000	159180000	859850000	1003300000	1047700000	214860000	94642000	98448000	PF00329	OTHER	GMBLW1_30680	GMBLW130680
T. immobilis	VTR97204.1	Cytoplasmic	FALSE	0	0	FALSE	S2	nuoD		NADH-quinone oxidoreductase subunit D	5.29	46007.6	C	133120000	308910000	334120000	2180000000	2310100000	2495800000	757470000	675130000	673510000	PF00346	OTHER	GMBLW1_30670	GMBLW130670
T. immobilis	VTR97206.1	Cytoplasmic	FALSE	0	0	FALSE		nqo2		NADH-quinone oxidoreductase subunit 2	5.39	17649.5	C	107020000	119630000	174440000	408550000	381070000	395370000	66244000	0	0	PF01257	OTHER	GMBLW1_30660	GMBLW130660
T. immobilis	VTR97208.1	Cytoplasmic	FALSE	0	0	FALSE		nuoF		NADH-quinone oxidoreductase subunit F	7.98	48747.1	C	433900000	371400000	508290000	808700000	1150800000	1018000000	0	140800000	235620000	PF10531;PF10589;PF01512	OTHER	GMBLW1_30650	GMBLW130650
T. immobilis	VTR97210.1	Unknown	FALSE	0	0	TRUE	S2_exclusive			hypothetical protein	9.89	23217.3		0	0	0	429570000	364150000	387210000	51138000	0	0		LIPO(Sec/SPII)	GMBLW1_30640	GMBLW130640
T. immobilis	VTR97212.1	Cytoplasmic	FALSE	0	0	FALSE		nuoG		NADH-quinone oxidoreductase subunit G	8.21	62500.8	C	753800000	561980000	747950000	1614800000	1892200000	1822400000	574770000	750890000	712420000	PF10588;PF00384;PF04879;PF13510	OTHER	GMBLW1_30630	GMBLW130630
T. immobilis	VTR97214.1	CytoplasmicMembrane	FALSE	9	0	FALSE	S2_exclusive	nqo8		NADH-quinone oxidoreductase subunit 8	7.34	45693	C	0	0	0	468030000	408770000	497280000	98068000	15920000	0	PF00146	OTHER	GMBLW1_30620	GMBLW130620
T. immobilis	VTR97216.1	Cytoplasmic	FALSE	0	0	FALSE	S2	nuoI		NADH-quinone oxidoreductase subunit I	4.84	21276.5	C	387560000	291120000	213150000	1365500000	1340900000	1435700000	267490000	184730000	202150000	PF00037	OTHER	GMBLW1_30610	GMBLW130610
T. immobilis	VTR97218.1	CytoplasmicMembrane	FALSE	7	0	FALSE	S2	nuoJ		NADH-quinone oxidoreductase subunit J	8.55	38605.3	C	35914000	11841000	14694000	3153100000	2825500000	2694100000	141960000	0	0	PF00499	OTHER	GMBLW1_30600	GMBLW130600
T. immobilis	VTR97220.1	CytoplasmicMembrane	FALSE	3	0	FALSE				NADH-quinone oxidoreductase subunit 11	5.55	15525.1	C	0	0	0	0	6659900	0	0	0	0	PF00420	OTHER	GMBLW1_30590	GMBLW130590
T. immobilis	VTR97222.1	CytoplasmicMembrane	FALSE	17	0	FALSE		nuoL_1		NADH-quinone oxidoreductase subunit L	7.75	70457.6	CP	0	0	0	34479000	0	0	0	0	0	PF00662;PF00361	LIPO(Sec/SPII)	GMBLW1_30580	GMBLW130580
T. immobilis	VTR97224.1	CytoplasmicMembrane	FALSE	13	0	FALSE	S2	nuoM_1		NADH-quinone oxidoreductase subunit M	9.75	60159.9	C	0	0	0	1269900000	1159300000	1248200000	209840000	65403000	46030000	PF00361	OTHER	GMBLW1_30570	GMBLW130570
T. immobilis	VTR97226.1	CytoplasmicMembrane	FALSE	14	0	FALSE		nuoN_1		NADH-quinone oxidoreductase subunit N	6.09	55262	C	0	0	0	0	0	0	0	0	0	PF00361	OTHER	GMBLW1_30560	GMBLW130560
T. immobilis	VTR97228.1	Unknown	FALSE	0	0	FALSE				Putative uncharacterized protein	10.07	15643.5		0	0	0	0	0	0	0	0	0		SP(Sec/SPI)	GMBLW1_30550	GMBLW130550
T. immobilis	VTR97230.1	Cytoplasmic	FALSE	0	0	FALSE	S3_exclusive			Chlorite dismutase	8.64	26758.2		10149000	12171000	0	0	0	0	9682500	8194300	11257000	PF06778	TAT(Tat/SPI)	GMBLW1_30540	GMBLW130540
T. immobilis	VTR97232.1	Cytoplasmic	FALSE	0	0	FALSE				RNA ligase, T4 RnlA	6.92	44232.5		0	0	0	0	0	0	0	17401000	17383000		OTHER	GMBLW1_30530	GMBLW130530
T. immobilis	VTR97234.1	Unknown	FALSE	0	0	FALSE		mhpC		2-hydroxy-6-oxononadienedioate/2-hydroxy-6- oxononatrienedioate hydrolase	8.43	30922.2		0	0	0	0	0	0	0	0	0	PF00326	SP(Sec/SPI)	GMBLW1_30520	GMBLW130520
T. immobilis	VTR97236.1	Cytoplasmic	FALSE	0	0	FALSE	S1_exclusive	ycdF		Glucose 1-dehydrogenase 2	5.78	27800.6	IQR	411900000	312280000	287230000	0	0	0	0	0	0	PF13561	TAT(Tat/SPI)	GMBLW1_30510	GMBLW130510
T. immobilis	VTR97238.1	Cytoplasmic	FALSE	0	0	FALSE		embR		Transcriptional regulatory protein EmbR	7.07	15308.6	T	0	60122000	0	0	0	0	36520000	0	0	PF00498	OTHER	GMBLW1_30500	GMBLW130500
T. immobilis	VTR97240.1	Unknown	FALSE	0	0	FALSE				hypothetical protein	9.49	15404.7		0	0	0	0	0	0	0	0	0		SP(Sec/SPI)	GMBLW1_30490	GMBLW130490
T. immobilis	VTR97242.1	Unknown	FALSE	0	0	FALSE				hypothetical protein	9.22	14393.5		0	0	0	0	0	0	0	0	0		SP(Sec/SPI)	GMBLW1_30480	GMBLW130480
T. immobilis	VTR97244.1	Unknown	FALSE	0	0	FALSE				hypothetical protein	7.97	4133.57		0	0	0	0	0	0	0	0	0		OTHER	GMBLW1_30470	GMBLW130470
T. immobilis	VTR97246.1	CytoplasmicMembrane	FALSE	0	0	FALSE	S1_exclusive			glycoside hydrolase : Uncharacterized protein OS=Planctomyces maris DSM 8797 GN=PM8797T_30352 PE=4 SV=1	5.08	110979		69337000	75519000	58250000	0	0	0	0	0	0		OTHER	GMBLW1_30460	GMBLW130460
T. immobilis	VTR97248.1	CytoplasmicMembrane	FALSE	1	0	FALSE				Prepilin-type N-terminal cleavage/methylation domain-containing protein	7.64	34470.3		0	0	0	0	0	0	0	0	0	PF07596;PF07963	OTHER	GMBLW1_30450	GMBLW130450
T. immobilis	VTR97250.1	Unknown	FALSE	1	0	FALSE	S2_exclusive			hypothetical protein	9.14	38674.2		0	0	0	68644000	78238000	93396000	0	0	0		SP(Sec/SPI)	GMBLW1_30440	GMBLW130440
T. immobilis	VTR97252.1	Unknown	FALSE	1	0	FALSE	S2_exclusive			hypothetical protein	6.9	43243.3		0	0	0	86962000	110970000	114150000	0	0	28178000		SP(Sec/SPI)	GMBLW1_30430	GMBLW130430
T. immobilis	VTR97254.1	CytoplasmicMembrane	FALSE	3	0	FALSE				hypothetical protein	6.41	41340.7	S	0	0	0	0	0	0	0	0	0	PF04632	OTHER	GMBLW1_30420	GMBLW130420
T. immobilis	VTR97256.1	Cytoplasmic	FALSE	1	0	FALSE	S2_exclusive			esterase of the alpha-beta hydrolase superfamily : Putative esterase of the alpha-beta hydrolase superfamily	6.78	42954.7	R	0	0	0	32646000	34264000	35111000	0	0	0	PF01734	OTHER	GMBLW1_30410	GMBLW130410
T. immobilis	VTR97258.1	Unknown	FALSE	0	0	FALSE		mshD_1		Mycothiol acetyltransferase	5.75	18349.8	J	45559000	46847000	41156000	0	0	0	114680000	67592000	48059000	PF00583	OTHER	GMBLW1_30400	GMBLW130400
T. immobilis	VTR97260.1	Cytoplasmic	FALSE	0	0	FALSE	S3	apt		Adenine phosphoribosyltransferase	6.07	18334.3	F	0	26412000	35328000	41786000	40810000	45335000	237730000	142370000	164660000	PF00156	OTHER	GMBLW1_30390	GMBLW130390
T. immobilis	VTR97262.1	Cytoplasmic	FALSE	0	0	FALSE	S1_exclusive	hisI		Phosphoribosyl-AMP cyclohydrolase	5.32	14069	E	124050000	122360000	116800000	0	57545000	0	118990000	77707000	0	PF01502	OTHER	GMBLW1_30380	GMBLW130380
T. immobilis	VTR97264.1	Cytoplasmic	FALSE	0	0	FALSE	S1	hisG		ATP phosphoribosyltransferase	5.7	32369.4	E	973120000	904130000	683600000	133160000	214450000	168290000	60650000	76034000	120810000	PF08029;PF01634	OTHER	GMBLW1_30370	GMBLW130370
T. immobilis	VTR97266.1	Unknown	FALSE	1	0	FALSE				hypothetical protein	9.78	46083.6	S	0	0	0	0	0	0	0	0	0	PF07394	TAT(Tat/SPI)	GMBLW1_30360	GMBLW130360
T. immobilis	VTR97268.1	Unknown	FALSE	0	0	FALSE				hypothetical protein	7.97	77302.6		0	0	0	0	0	0	0	0	0	PF07583;PF13202;PF13202;PF07587	SP(Sec/SPI)	GMBLW1_30350	GMBLW130350
T. immobilis	VTR97270.1	Unknown	FALSE	0	0	FALSE				rhs repeat-associated core domain-containing protein : Uncultured bacterium genome assembly Metasoil_fosmids_resub	9.88	9616.04	R	0	0	0	0	0	0	0	0	0		OTHER	GMBLW1_30340	GMBLW130340
T. immobilis	VTR97272.1	Cytoplasmic	FALSE	0	0	FALSE				hypothetical protein	9.11	17952.8		0	0	0	0	0	0	0	0	0		LIPO(Sec/SPII)	GMBLW1_30330	GMBLW130330
T. immobilis	VTR97274.1	Unknown	FALSE	0	0	FALSE				YD repeat protein	4.12	13423.7	R	0	0	0	0	0	0	0	0	0		OTHER	GMBLW1_30320	GMBLW130320
T. immobilis	VTR97276.1	Cytoplasmic	FALSE	0	0	FALSE				wd40 repeat-containing protein : WD40 repeat-containing protein	8.36	38369.9	R	0	0	0	0	0	0	0	0	0		LIPO(Sec/SPII)	GMBLW1_30310	GMBLW130310
T. immobilis	VTR97278.1	Unknown	FALSE	0	0	FALSE				hypothetical protein	4.78	4129.83		0	0	0	0	0	0	0	0	0		OTHER	GMBLW1_30300	GMBLW130300
T. immobilis	VTR97280.1	Unknown	FALSE	0	0	FALSE				wd-40 repeat-containing protein : WD40 repeat, subgroup	7.91	36680.5	R	0	0	0	0	0	0	0	0	0		LIPO(Sec/SPII)	GMBLW1_30290	GMBLW130290
T. immobilis	VTR97282.1	Unknown	FALSE	0	0	FALSE				hypothetical protein	5.52	5385.36		0	0	0	0	0	0	0	0	0		OTHER	GMBLW1_30280	GMBLW130280
T. immobilis	VTR97284.1	Unknown	FALSE	1	0	FALSE				hypothetical protein	5.5	10547		0	0	0	0	0	0	0	0	0		OTHER	GMBLW1_30270	GMBLW130270
T. immobilis	VTR97286.1	Unknown	FALSE	0	0	FALSE		cdr		Coenzyme A disulfide reductase	7.04	60191.8	I	0	0	0	0	0	0	0	0	0	PF02852;PF00581;PF07992	SP(Sec/SPI)	GMBLW1_30260	GMBLW130260
T. immobilis	VTR97288.1	Unknown	FALSE	0	0	FALSE				Rhodanese domain protein	8.79	14624.2	P	0	38220000	26620000	0	0	0	0	0	0	PF00581	SP(Sec/SPI)	GMBLW1_30250	GMBLW130250
T. immobilis	VTR97290.1	CytoplasmicMembrane	FALSE	2	0	FALSE		ygaP		Inner membrane protein YgaP	8.76	19440.7	P	0	0	0	0	0	0	0	0	0	PF11127;PF00581	OTHER	GMBLW1_30240	GMBLW130240
T. immobilis	VTR97292.1	Unknown	FALSE	0	0	FALSE				putative HTH-type transcriptional regulator	7.71	11430.3	K	0	0	0	0	0	0	0	0	0	PF12840	OTHER	GMBLW1_30230	GMBLW130230
T. immobilis	VTR97294.1	Extracellular	FALSE	0	0	FALSE		phoD_1		Alkaline phosphatase D	8.31	59172.1	P	0	0	0	0	0	0	0	103330000	116030000	PF09423;PF16655	TAT(Tat/SPI)	GMBLW1_30220	GMBLW130220
T. immobilis	VTR97296.1	Unknown	FALSE	0	0	FALSE				hypothetical protein	5.7	12213.8		0	0	0	0	0	0	0	0	0	PF07883	OTHER	GMBLW1_30210	GMBLW130210
T. immobilis	VTR97298.1	Cytoplasmic	FALSE	0	0	FALSE		cmoA		tRNA (cmo5U34)-methyltransferase	5.79	27851	H	0	17000000	0	0	0	0	0	0	0	PF13649	OTHER	GMBLW1_30200	GMBLW130200
T. immobilis	VTR97300.1	Cytoplasmic	FALSE	0	0	FALSE		naaA		5-nitroanthranilic acid aminohydrolase	5.37	42737.6	E	0	0	0	0	0	0	0	0	0	PF01546	OTHER	GMBLW1_30190	GMBLW130190
T. immobilis	VTR97302.1	Cytoplasmic	FALSE	0	0	FALSE				putative aminotransferase	6.42	51314.1	H	0	0	0	0	0	0	0	0	0	PF00202	OTHER	GMBLW1_30180	GMBLW130180
T. immobilis	VTR97304.1	CytoplasmicMembrane	FALSE	0	0	FALSE		pknB_5		Serine/threonine-protein kinase PknB	8.68	39653.8	T	0	0	0	0	0	0	0	0	8495600	PF00069	OTHER	GMBLW1_30170	GMBLW130170
T. immobilis	VTR97306.1	Periplasmic	FALSE	0	0	FALSE		bsn		Extracellular ribonuclease	6.15	64364.4	L	0	0	0	0	0	0	0	0	0	PF04231	SP(Sec/SPI)	GMBLW1_30160	GMBLW130160
T. immobilis	VTR97308.1	Cytoplasmic	FALSE	0	0	FALSE		nemA		N-ethylmaleimide reductase	5.73	39720.8	C	0	0	0	0	0	0	0	0	0	PF00724	OTHER	GMBLW1_30150	GMBLW130150
T. immobilis	VTR97310.1	Unknown	FALSE	0	0	FALSE				hypothetical protein	4.74	12415		0	0	0	0	0	0	0	0	0		OTHER	GMBLW1_30140	GMBLW130140
T. immobilis	VTR97312.1	Unknown	FALSE	0	0	TRUE				hypothetical protein	9.97	14523.8		0	0	0	0	0	0	0	0	0		LIPO(Sec/SPII)	GMBLW1_30130	GMBLW130130
T. immobilis	VTR97314.1	Unknown	FALSE	1	0	FALSE		xcpT_1		Type II secretion system protein G	7.46	33434.6		0	0	0	0	0	0	0	0	0	PF07596;PF07963	OTHER	GMBLW1_30120	GMBLW130120
T. immobilis	VTR97316.1	Unknown	FALSE	0	0	FALSE				hypothetical protein	7.36	38786.9		0	0	0	0	0	0	0	0	30090000	PF12006	TAT(Tat/SPI)	GMBLW1_30110	GMBLW130110
T. immobilis	VTR97318.1	Unknown	FALSE	0	0	FALSE		yesW		Rhamnogalacturonan endolyase YesW	5.45	70075.4		0	0	0	0	0	0	0	0	0	PF18370	SP(Sec/SPI)	GMBLW1_30100	GMBLW130100
T. immobilis	VTR97320.1	Unknown	FALSE	0	0	FALSE	S1_exclusive			hypothetical protein	5.99	27323		77005000	65302000	72431000	44089000	34573000	0	117250000	0	45610000		OTHER	GMBLW1_30090	GMBLW130090
T. immobilis	VTR97322.1	Cytoplasmic	FALSE	0	0	TRUE		bepD		Efflux pump periplasmic linker BepD	6.69	49641.7	MV	0	0	0	0	0	0	0	0	0	PF16576	LIPO(Sec/SPII)	GMBLW1_30080	GMBLW130080
T. immobilis	VTR97324.1	CytoplasmicMembrane	FALSE	11	0	FALSE		mdtC_1		Multidrug resistance protein MdtC	7.82	114438	V	0	0	0	11737000	0	0	0	0	0	PF00873	OTHER	GMBLW1_30070	GMBLW130070
T. immobilis	VTR97326.1	Unknown	FALSE	0	0	FALSE				outer membrane efflux protein : Outer membrane efflux protein	10.11	59056.5	M	0	0	0	0	0	0	0	0	0	PF02321	TAT(Tat/SPI)	GMBLW1_30060	GMBLW130060
T. immobilis	VTR97328.1	Unknown	FALSE	0	0	FALSE				Metalloendopeptidase-like membrane protein	9.68	18139.8		0	0	0	0	0	0	0	0	0		OTHER	GMBLW1_30050	GMBLW130050
T. immobilis	VTR97330.1	Unknown	FALSE	0	0	FALSE				Metalloendopeptidase-like membrane protein	9.3	58976.5		0	0	0	0	0	0	0	0	0	PF05448	SP(Sec/SPI)	GMBLW1_30040	GMBLW130040
T. immobilis	VTR97332.1	Unknown	FALSE	0	0	FALSE	S3			Acyl-CoA synthetase (AMP-forming)/AMP-acid ligase II	7.96	58847.2		60289000	0	33545000	80359000	147760000	192270000	317670000	456110000	454100000	PF03321;PF03321	OTHER	GMBLW1_30030	GMBLW130030
T. immobilis	VTR97334.1	Cytoplasmic	FALSE	0	0	FALSE				hypothetical protein	4.25	18705.8		0	0	0	0	0	0	0	0	0	PF14024	OTHER	GMBLW1_30020	GMBLW130020
T. immobilis	VTR97336.1	Cytoplasmic	FALSE	0	0	FALSE		rsmA_1		Ribosomal RNA small subunit methyltransferase A	9.56	24174.9	I	241510000	242470000	227180000	344180000	343790000	368670000	282010000	309560000	293300000	PF13649	OTHER	GMBLW1_30010	GMBLW130010
T. immobilis	VTR97338.1	Cytoplasmic	FALSE	0	0	FALSE	S3_exclusive	lip1		Lipase 1	9.75	32423.4		0	0	0	0	0	0	280270000	629050000	497970000	PF12697	OTHER	GMBLW1_30000	GMBLW130000
T. immobilis	VTR97340.1	Unknown	FALSE	0	0	FALSE				polysaccharide export protein : Wza	6.75	32981.1	M	0	0	0	0	0	0	0	0	21818000	PF02563	OTHER	GMBLW1_29990	GMBLW129990
T. immobilis	VTR97342.1	Unknown	FALSE	0	3	FALSE				hypothetical protein	9.89	19311.2		0	0	0	0	0	0	0	0	0		SP(Sec/SPI)	GMBLW1_29980	GMBLW129980
T. immobilis	VTR97344.1	Unknown	FALSE	0	0	FALSE				hypothetical protein	10.31	57579.8		0	0	0	0	0	0	0	0	0		SP(Sec/SPI)	GMBLW1_29970	GMBLW129970
T. immobilis	VTR97346.1	CytoplasmicMembrane	FALSE	4	0	FALSE				hypothetical protein	9.89	19305.4		0	0	0	0	0	0	0	0	0		OTHER	GMBLW1_29960	GMBLW129960
T. immobilis	VTR97348.1	Cytoplasmic	FALSE	0	0	FALSE	S1_exclusive	paiB		Protease synthase and sporulation protein PAI 2	5.79	23221.2	T	23171000	17022000	14616000	0	0	0	23425000	0	0	PF04299	OTHER	GMBLW1_29950	GMBLW129950
T. immobilis	VTR97350.1	CytoplasmicMembrane	FALSE	12	0	FALSE		nanT		Sialic acid transporter NanT	11.01	49682.9	G	0	0	0	0	0	0	0	0	0	PF07690	OTHER	GMBLW1_29940	GMBLW129940
T. immobilis	VTR97352.1	Cytoplasmic	FALSE	0	0	FALSE	S1			hypothetical protein	4	33069.8		30904000	45976000	41460000	0	23486000	18177000	36825000	106980000	66863000		OTHER	GMBLW1_29930	GMBLW129930
T. immobilis	VTR97354.1	Cytoplasmic	FALSE	0	0	FALSE	S3_exclusive			gcn5-related n-acetyltransferase : Marine sediment metagenome DNA, contig: S01H1_S33788	5.68	17597.3		0	0	0	0	0	0	38793000	17676000	28770000	PF00583	OTHER	GMBLW1_29920	GMBLW129920
T. immobilis	VTR97356.1	CytoplasmicMembrane	FALSE	0	0	FALSE				fg-gap repeat protein : Hemolysin-type calcium-binding region domain protein	4.35	84248		0	0	0	0	0	0	0	0	0	PF17963;PF13517	OTHER	GMBLW1_29910	GMBLW129910
T. immobilis	VTR97358.1	Cytoplasmic	FALSE	0	0	FALSE		yciC_1		Putative metal chaperone YciC	4.41	48335.5	R	0	0	0	0	0	0	0	0	0	PF07683;PF02492	OTHER	GMBLW1_29900	GMBLW129900
T. immobilis	VTR97360.1	Unknown	FALSE	0	0	FALSE					4.17	4881.51		0	0	0	0	0	0	0	0	0		OTHER	GMBLW1_29890	GMBLW129890
T. immobilis	VTR97362.1	Unknown	FALSE	0	0	FALSE				hypothetical protein	6.38	12892.3		0	0	0	0	0	0	0	0	0	PF01844	OTHER	GMBLW1_29880	GMBLW129880
T. immobilis	VTR97364.1	Unknown	FALSE	0	0	FALSE		afsK_1		Serine/threonine-protein kinase AfsK	8.76	55109.3	M	0	0	0	0	0	0	0	0	0	PF13360;PF13360;PF13360	SP(Sec/SPI)	GMBLW1_29870	GMBLW129870
T. immobilis	VTR97366.1	CytoplasmicMembrane	FALSE	0	0	FALSE				Prepilin-type N-terminal cleavage/methylation domain-containing protein	9.89	37502.3		0	0	0	0	0	0	0	0	0	PF07596;PF07963	OTHER	GMBLW1_29860	GMBLW129860
T. immobilis	VTR97368.1	Unknown	TRUE	0	3	FALSE	S3_exclusive			outer membrane adhesin-like protein : Putative membrane protein	3.86	149574		0	0	0	0	0	0	122080000	144920000	117050000	PF17963;PF17963;PF17963;PF17963;PF17963;PF17963;PF17963;PF01839	OTHER	GMBLW1_29850	GMBLW129850
T. immobilis	VTR97370.1	CytoplasmicMembrane	FALSE	0	0	FALSE				hypothetical protein	9.3	164200	R	0	0	0	0	0	0	0	0	0	PF00400;PF00400;PF00400;PF00400;PF00400;PF00400;PF00400;PF00400;PF00400;PF00400	SP(Sec/SPI)	GMBLW1_29840	GMBLW129840
T. immobilis	VTR97372.1	Cytoplasmic	FALSE	0	0	FALSE		tmoT		Response regulator protein TmoT	5.79	21713.2	TK	0	0	0	0	0	0	15594000	0	0	PF00072;PF00196	OTHER	GMBLW1_29830	GMBLW129830
T. immobilis	VTR97374.1	CytoplasmicMembrane	FALSE	2	0	FALSE		fixL		Sensor protein FixL	7.22	37891.8	T	0	0	0	0	0	0	0	0	0	PF00512;PF02518	OTHER	GMBLW1_29820	GMBLW129820
T. immobilis	VTR97376.1	Cytoplasmic	FALSE	0	0	FALSE		sumT		Uroporphyrinogen-III C-methyltransferase	7.57	29542.1	H	0	0	0	0	0	0	0	0	0	PF00590	OTHER	GMBLW1_29810	GMBLW129810
T. immobilis	VTR97378.1	Cytoplasmic	FALSE	0	0	FALSE		nasD_1		Nitrite reductase [NAD(P)H]	6.08	87988.1	C	0	0	0	0	0	0	0	0	0	PF07992;PF04324;PF01077;PF03460;PF18267	OTHER	GMBLW1_29800	GMBLW129800
T. immobilis	VTR97380.1	Unknown	FALSE	0	0	FALSE		nasE		Assimilatory nitrite reductase [NAD(P)H] small subunit	5.1	12222.1	PQ	0	0	0	0	0	0	0	0	0	PF00355	OTHER	GMBLW1_29790	GMBLW129790
T. immobilis	VTR97382.1	Cytoplasmic	FALSE	0	0	FALSE		nasC		Assimilatory nitrate reductase catalytic subunit	6.79	80038.9		0	0	0	0	0	0	0	0	0	PF04879;PF00384;PF01568	OTHER	GMBLW1_29780	GMBLW129780
T. immobilis	VTR97384.1	Cytoplasmic	FALSE	0	0	FALSE		nasD_2		Nitrite reductase [NAD(P)H]	7.42	53515.7	C	0	0	0	0	0	0	0	0	0	PF07992;PF04324;PF18267	OTHER	GMBLW1_29770	GMBLW129770
T. immobilis	VTR97386.1	CytoplasmicMembrane	FALSE	12	0	FALSE		narT		putative nitrate transporter NarT	10.15	46112.7	P	0	0	0	0	0	0	0	0	0	PF07690	OTHER	GMBLW1_29760	GMBLW129760
T. immobilis	VTR97393.1	Unknown	FALSE	0	0	FALSE	S1_exclusive	rsgI3_1		Anti-sigma-I factor RsgI3	6.99	132247	R	76578000	76917000	83948000	0	0	0	0	0	0	PF13860;PF07691;PF13385	OTHER	GMBLW1_29750	GMBLW129750
T. immobilis	VTR97395.1	Unknown	FALSE	0	0	FALSE				hypothetical protein	10.71	11643.7		0	0	0	0	0	0	0	0	0		LIPO(Sec/SPII)	GMBLW1_29740	GMBLW129740
T. immobilis	VTR97397.1	CytoplasmicMembrane	FALSE	1	0	FALSE				hypothetical protein	6.33	33907.2	NUW	0	0	0	0	0	0	0	0	0	PF07596;PF07963	OTHER	GMBLW1_29730	GMBLW129730
T. immobilis	VTR97399.1	Cytoplasmic	FALSE	0	0	FALSE	S1			Deoxyhypusine synthase-like protein	5.3	38356	OJ	364110000	527340000	641140000	166660000	217470000	219710000	149610000	0	0	PF01916	OTHER	GMBLW1_29720	GMBLW129720
T. immobilis	VTR97401.1	Unknown	FALSE	0	0	FALSE		axeA1_1		Acetylxylan esterase	8.52	35198.6		0	0	16611000	0	0	0	0	0	0	PF07859	SP(Sec/SPI)	GMBLW1_29710	GMBLW129710
T. immobilis	VTR97403.1	Cytoplasmic	FALSE	0	0	FALSE	S1	hemL_1		Glutamate-1-semialdehyde 2,1-aminomutase	6.26	49711.6	H	261850000	271940000	285090000	141020000	145700000	174870000	180910000	174080000	191000000	PF00202	OTHER	GMBLW1_29700	GMBLW129700
T. immobilis	VTR97405.1	CytoplasmicMembrane	FALSE	0	0	FALSE				hypothetical protein : : EF-hand_5: EF-hand_7: EF-hand_5	5.71	52034.6		0	0	0	0	0	0	0	0	0	PF13202;PF13202	SP(Sec/SPI)	GMBLW1_29690	GMBLW129690
T. immobilis	VTR97407.1	Unknown	FALSE	0	0	FALSE	S1			hypothetical protein	9.77	26219.1		80009000	143660000	141910000	17269000	20138000	0	129050000	44557000	26220000		SP(Sec/SPI)	GMBLW1_29680	GMBLW129680
T. immobilis	VTR97409.1	Unknown	FALSE	0	0	FALSE	S1_exclusive			(myosin heavy-chain) kinase : (Myosin heavy-chain) kinase	7.47	114589	R	518070000	308530000	380570000	0	0	42037000	83973000	0	0	PF00400;PF00400;PF00400;PF00400;PF00400;PF00400;PF00400;PF00400;PF00400;PF00400;PF00400;PF00400;PF00400	SP(Sec/SPI)	GMBLW1_29670	GMBLW129670
T. immobilis	VTR97411.1	Unknown	FALSE	0	0	TRUE				putative subtilase-type serine protease	8.42	95278.4		0	0	0	0	0	0	0	0	0		LIPO(Sec/SPII)	GMBLW1_29660	GMBLW129660
T. immobilis	VTR97413.1	Unknown	FALSE	1	0	FALSE				TadE-like protein	10.42	19007	UW	0	0	0	0	0	37362000	0	0	0	PF07811	OTHER	GMBLW1_29650	GMBLW129650
T. immobilis	VTR97415.1	CytoplasmicMembrane	FALSE	1	0	FALSE				TadE-like protein	5.09	14853	UW	0	0	0	0	0	0	0	0	0	PF07811	OTHER	GMBLW1_29640	GMBLW129640
T. immobilis	VTR97417.1	Unknown	FALSE	1	1	FALSE	S2			hypothetical protein	8.69	121344		0	0	0	801750000	1048800000	931000000	103410000	78097000	111360000	PF13400	OTHER	GMBLW1_29630	GMBLW129630
T. immobilis	VTR97419.1	CytoplasmicMembrane	FALSE	0	0	FALSE	S3_exclusive	yxlF_1		putative ABC transporter ATP-binding protein YxlF	9.85	27963.2	V	0	0	0	0	0	0	212980000	605100000	445980000	PF00005	OTHER	GMBLW1_29620	GMBLW129620
T. immobilis	VTR97422.1	CytoplasmicMembrane	FALSE	7	0	FALSE				hypothetical protein	9.15	38990.4		0	0	0	0	0	0	0	0	0		OTHER	GMBLW1_29610	GMBLW129610
T. immobilis	VTR97424.1	Unknown	FALSE	0	0	FALSE				response regulator receiver : RNA polymerase sigma factor, sigma-70 family	8.91	23018.1		0	0	0	0	0	0	0	0	0		SP(Sec/SPI)	GMBLW1_29600	GMBLW129600
T. immobilis	VTR97426.1	Cytoplasmic	FALSE	0	0	FALSE				heat repeat-containing protein : HEAT repeat-containing protein	8.91	31140	R	0	0	0	0	0	0	0	0	0	PF13646;PF13646	OTHER	GMBLW1_29590	GMBLW129590
T. immobilis	VTR97428.1	Unknown	FALSE	0	0	FALSE				hypothetical protein	8.23	25619.6		0	0	0	0	0	0	0	0	0		SP(Sec/SPI)	GMBLW1_29580	GMBLW129580
T. immobilis	VTR97430.1	Unknown	FALSE	0	0	FALSE	S1			hypothetical protein	6.33	17997.5		714590000	819870000	725660000	427820000	472860000	442700000	710600000	226960000	226340000	PF12867	OTHER	GMBLW1_29570	GMBLW129570
T. immobilis	VTR97432.1	Cytoplasmic	FALSE	0	0	FALSE	S1			Repeat-companion domain protein	5.5	28110.4		107780000	98052000	69583000	0	28566000	0	91848000	145800000	139260000		OTHER	GMBLW1_29560	GMBLW129560
T. immobilis	VTR97434.1	Unknown	FALSE	0	0	FALSE				acetyltransferase : Acetyltransferase	5.54	18477.9	J	23386000	25119000	0	0	0	0	24695000	0	0	PF00583	OTHER	GMBLW1_29550	GMBLW129550
T. immobilis	VTR97436.1	Cytoplasmic	FALSE	0	0	FALSE		rimK_1		Ribosomal protein S6--L-glutamate ligase	9.74	32410.6	HJ	0	0	0	0	0	0	0	0	0	PF08443;PF18030	OTHER	GMBLW1_29540	GMBLW129540
T. immobilis	VTR97438.1	Cytoplasmic	FALSE	0	0	FALSE				hypothetical protein	12.06	16512.3	S	0	0	0	0	0	0	0	7422500	0	PF05618	OTHER	GMBLW1_29530	GMBLW129530
T. immobilis	VTR97440.1	CytoplasmicMembrane	FALSE	1	0	FALSE	S2_exclusive			hypothetical protein	6.23	51600.2		0	0	0	49322000	76750000	58446000	0	0	30981000	PF14559	OTHER	GMBLW1_29520	GMBLW129520
T. immobilis	VTR97442.1	Unknown	FALSE	0	0	FALSE	S1	queF		NADPH-dependent 7-cyano-7-deazaguanine reductase	5.69	14792	J	158120000	151740000	151910000	63767000	60289000	48794000	62156000	44199000	31775000	PF14489	OTHER	GMBLW1_29510	GMBLW129510
T. immobilis	VTR97444.1	Cytoplasmic	FALSE	0	0	FALSE	S3_exclusive	queC_1		7-cyano-7-deazaguanine synthase	5.94	24493	J	0	70947000	54804000	22099000	0	27978000	77346000	57760000	81636000	PF06508	OTHER	GMBLW1_29500	GMBLW129500
T. immobilis	VTR97446.1	CytoplasmicMembrane	FALSE	0	0	FALSE		alkA		putative bifunctional transcriptional activator/DNA repair enzyme AlkA	5.33	26331.9	L	0	0	0	0	0	0	0	0	0	PF00730	OTHER	GMBLW1_29490	GMBLW129490
T. immobilis	VTR97448.1	OuterMembrane	TRUE	0	0	FALSE	S3_exclusive			na-ca exchanger integrin-beta4 : Hemolysin-type calcium-binding region domain protein	4.24	79188.1		0	0	0	0	0	0	233160000	300540000	194300000	PF13517;PF00089;PF00089	OTHER	GMBLW1_29480	GMBLW129480
T. immobilis	VTR97450.1	CytoplasmicMembrane	FALSE	7	0	FALSE	S2	yadH		Inner membrane transport permease YadH	9.96	39906.3	V	0	0	0	504650000	529810000	546300000	203640000	104440000	80885000	PF12698	OTHER	GMBLW1_29470	GMBLW129470
T. immobilis	VTR97452.1	CytoplasmicMembrane	FALSE	0	0	FALSE	S2			Fluoroquinolones export ATP-binding protein	5.22	34727.7	V	26973000	16442000	22937000	1659100000	1678900000	1619700000	253480000	550490000	534580000	PF13732;PF00005	OTHER	GMBLW1_29460	GMBLW129460
T. immobilis	VTR97454.1	CytoplasmicMembrane	FALSE	12	0	FALSE				Putative amino acid transporter	7.56	74605.7		0	0	0	48772000	69465000	74113000	53246000	52445000	55385000		OTHER	GMBLW1_29450	GMBLW129450
T. immobilis	VTR97456.1	Unknown	FALSE	0	0	FALSE				hypothetical protein	5.57	20732.4	R	0	0	0	0	0	0	0	0	0	PF01966	OTHER	GMBLW1_29440	GMBLW129440
T. immobilis	VTR97458.1	Cytoplasmic	FALSE	0	0	FALSE	S1	phnX		Phosphonoacetaldehyde hydrolase	5.75	29612	GR	184200000	167410000	152260000	77339000	61498000	74319000	212250000	77021000	94328000	PF13419	OTHER	GMBLW1_29430	GMBLW129430
T. immobilis	VTR97461.1	CytoplasmicMembrane	FALSE	5	0	FALSE	S2_exclusive			hypothetical protein	5.86	72918.7		0	0	0	104460000	70659000	89829000	0	0	0		OTHER	GMBLW1_29420	GMBLW129420
T. immobilis	VTR97463.1	Cytoplasmic	FALSE	0	0	FALSE		gyrB_1		DNA gyrase subunit B	5.83	95046.9	LL	53777000	127710000	112500000	0	0	0	630490000	788240000	756610000	PF00204;PF02518;PF01751;PF00986	OTHER	GMBLW1_29410	GMBLW129410
T. immobilis	VTR97465.1	CytoplasmicMembrane	FALSE	5	0	FALSE		prkC_2		Serine/threonine-protein kinase PrkC	5.72	58504.6	T	0	0	0	109760000	95954000	109600000	51774000	76599000	68820000	PF00069	OTHER	GMBLW1_29400	GMBLW129400
T. immobilis	VTR97467.1	CytoplasmicMembrane	FALSE	14	0	FALSE		glcA		Glycolate permease GlcA	7.5	64839.6	C	0	0	0	0	0	0	0	0	0	PF02652	OTHER	GMBLW1_29390	GMBLW129390
T. immobilis	VTR97469.1	Cytoplasmic	FALSE	0	0	FALSE	S1	yqhD		Alcohol dehydrogenase YqhD	5.94	41810	C	938900000	1154600000	1279000000	88150000	182860000	147020000	904170000	72940000	75056000	PF00465	OTHER	GMBLW1_29380	GMBLW129380
T. immobilis	VTR97471.1	Unknown	FALSE	0	0	FALSE				Hypothetical conserved protein	6.35	11134.6		0	0	0	0	0	0	0	0	0		OTHER	GMBLW1_29370	GMBLW129370
T. immobilis	VTR97473.1	Unknown	FALSE	0	0	FALSE		trmL		tRNA (cytidine(34)-2'-O)-methyltransferase	5.49	17049.6	J	0	0	0	0	0	0	0	0	0	PF00588	OTHER	GMBLW1_29360	GMBLW129360
T. immobilis	VTR97475.1	CytoplasmicMembrane	FALSE	5	0	FALSE		spoIIIE		DNA translocase SpoIIIE	7.99	89931	D	0	0	0	0	0	0	0	0	0	PF17854;PF01580;PF09397	OTHER	GMBLW1_29350	GMBLW129350
T. immobilis	VTR97477.1	Unknown	FALSE	0	0	FALSE				hypothetical protein	5.92	13173.9		0	0	0	0	0	0	0	0	0		OTHER	GMBLW1_29340	GMBLW129340
T. immobilis	VTR97479.1	Cytoplasmic	FALSE	0	0	FALSE				hypothetical protein	8.47	13975.9		0	0	0	0	0	0	0	0	0		OTHER	GMBLW1_29330	GMBLW129330
T. immobilis	VTR97481.1	CytoplasmicMembrane	FALSE	3	0	FALSE				hypothetical protein	11.07	13761.5		0	0	0	0	0	0	0	0	0		OTHER	GMBLW1_29320	GMBLW129320
T. immobilis	VTR97483.1	Unknown	FALSE	0	0	FALSE		tmung		Type-4 uracil-DNA glycosylase	5.87	30403.5	L	5972600	0	0	0	0	0	0	0	0	PF03167	OTHER	GMBLW1_29310	GMBLW129310
T. immobilis	VTR97485.1	Cytoplasmic	FALSE	0	0	FALSE	S1			N-carbamoyl-D-amino acid hydrolase	6	33683.4	R	351110000	316690000	272460000	102000000	0	105550000	125390000	176550000	187910000	PF00795	OTHER	GMBLW1_29300	GMBLW129300
T. immobilis	VTR97487.1	Unknown	FALSE	0	0	FALSE				hypothetical protein	5.13	25484		0	0	0	0	0	0	0	0	0		OTHER	GMBLW1_29290	GMBLW129290
T. immobilis	VTR97489.1	Unknown	FALSE	0	0	FALSE		ravA_1		ATPase RavA	6.54	43488.3	R	0	0	0	0	0	0	21476000	0	0	PF07728;PF17868	OTHER	GMBLW1_29280	GMBLW129280
T. immobilis	VTR97491.1	Unknown	FALSE	0	0	FALSE				hypothetical protein	5.99	29510		0	0	0	0	0	0	0	0	0		OTHER	GMBLW1_29270	GMBLW129270
T. immobilis	VTR97493.1	Unknown	FALSE	0	0	FALSE				hypothetical protein	5.49	107986		0	0	0	0	0	0	0	0	0		OTHER	GMBLW1_29260	GMBLW129260
T. immobilis	VTR97495.1	CytoplasmicMembrane	FALSE	0	0	FALSE				hypothetical protein	6.53	101325		0	0	0	0	0	0	0	0	0		OTHER	GMBLW1_29250	GMBLW129250
T. immobilis	VTR97497.1	Unknown	FALSE	0	0	FALSE				hypothetical protein	4.6	6090.94		0	0	0	0	0	0	0	0	0		OTHER	GMBLW1_29240	GMBLW129240
T. immobilis	VTR97499.1	Unknown	FALSE	0	0	FALSE				hypothetical protein	4	98134.6		0	0	0	0	0	0	0	0	0	PF13517	OTHER	GMBLW1_29230	GMBLW129230
T. immobilis	VTR97501.1	Cytoplasmic	FALSE	0	0	FALSE		kipA		KipI antagonist	8.88	33132	E	0	11472000	0	0	0	0	0	0	0	PF02626	OTHER	GMBLW1_29220	GMBLW129220
T. immobilis	VTR97503.1	Cytoplasmic	FALSE	0	0	FALSE				family protein : UPF0271 protein CF68_05470	5.76	24840.1	R	0	0	0	0	0	0	0	0	2431700	PF03746	OTHER	GMBLW1_29210	GMBLW129210
T. immobilis	VTR97505.1	Periplasmic	FALSE	0	0	FALSE	S1	iolG_3		Myo-inositol 2-dehydrogenase	8.82	46942.7	R	853190000	962520000	846630000	12711000	16625000	14393000	0	11948000	0	PF01408	TAT(Tat/SPI)	GMBLW1_29200	GMBLW129200
T. immobilis	VTR97507.1	Unknown	FALSE	0	0	FALSE				hypothetical protein	9.2	17729.8		0	0	0	301260000	0	284050000	0	0	0		SP(Sec/SPI)	GMBLW1_29190	GMBLW129190
T. immobilis	VTR97509.1	CytoplasmicMembrane	FALSE	0	0	FALSE				hypothetical protein	5.73	46736.6		0	55359000	56198000	0	0	0	126680000	0	0		SP(Sec/SPI)	GMBLW1_29180	GMBLW129180
T. immobilis	VTR97511.1	CytoplasmicMembrane	FALSE	4	0	FALSE				hypothetical protein	9.54	21303.3		0	0	0	0	0	0	0	0	0		OTHER	GMBLW1_29170	GMBLW129170
T. immobilis	VTR97513.1	Unknown	FALSE	0	0	FALSE				hypothetical protein	4.95	13321.2	S	0	0	0	0	0	0	0	0	0	PF09996	OTHER	GMBLW1_29160	GMBLW129160
T. immobilis	VTR97515.1	Cytoplasmic	FALSE	0	0	FALSE		cysE		Serine acetyltransferase	6.19	34723.7	E	0	0	0	0	0	0	0	35107000	34333000	PF00132	OTHER	GMBLW1_29150	GMBLW129150
T. immobilis	VTR97517.1	Unknown	FALSE	0	0	FALSE				hypothetical protein	9.06	4421.05		0	0	0	0	0	0	0	0	0		OTHER	GMBLW1_29140	GMBLW129140
T. immobilis	VTR97519.1	CytoplasmicMembrane	FALSE	1	0	FALSE		prkC_3		Serine/threonine-protein kinase PrkC	8.05	75877.4	T	0	0	0	0	0	0	0	0	0	PF00069	OTHER	GMBLW1_29130	GMBLW129130
T. immobilis	VTR97521.1	Unknown	FALSE	0	0	FALSE				Alkyl hydroperoxide reductase/ Thiol specific antioxidant/ Mal allergen	6.94	16866.4		0	0	0	0	0	0	0	0	0	PF13911	OTHER	GMBLW1_29120	GMBLW129120
T. immobilis	VTR97523.1	Unknown	FALSE	0	0	FALSE				Marine sediment metagenome DNA, contig: S01H1_L05325 (Fragment)	8.4	47835.5		0	0	0	0	0	0	0	0	0		SP(Sec/SPI)	GMBLW1_29110	GMBLW129110
T. immobilis	VTR97525.1	CytoplasmicMembrane	FALSE	5	0	FALSE		pgsA		CDP-diacylglycerol--glycerol-3-phosphate 3-phosphatidyltransferase	8.46	22815.2	I	0	0	0	0	0	0	0	0	0	PF01066	OTHER	GMBLW1_29100	GMBLW129100
T. immobilis	VTR97527.1	Cytoplasmic	FALSE	0	0	FALSE	S3_exclusive	rimO_1		Ribosomal protein S12 methylthiotransferase RimO	5.45	53421.4	J	0	0	0	0	0	0	108730000	223390000	208780000	PF18693;PF04055;PF00919	OTHER	GMBLW1_29090	GMBLW129090
T. immobilis	VTR97529.1	Unknown	FALSE	0	0	FALSE		sigL_1		ECF RNA polymerase sigma factor SigL	8.68	22199	K	0	0	0	0	0	0	0	0	0	PF08281;PF04542	OTHER	GMBLW1_29080	GMBLW129080
T. immobilis	VTR97531.1	CytoplasmicMembrane	FALSE	1	0	FALSE		prkC_4		Serine/threonine-protein kinase PrkC	6.23	88568.7	T	0	0	0	0	0	0	0	0	0	PF00069	OTHER	GMBLW1_29070	GMBLW129070
T. immobilis	VTR97533.1	Cytoplasmic	FALSE	0	0	FALSE		cotH		Inner spore coat protein H	9.8	73273.8	M	0	0	0	0	0	0	0	0	0	PF08757	OTHER	GMBLW1_29060	GMBLW129060
T. immobilis	VTR97535.1	CytoplasmicMembrane	FALSE	3	0	FALSE				hypothetical protein	8.98	22099.8		0	0	0	0	0	0	0	0	0	PF16316	OTHER	GMBLW1_29050	GMBLW129050
T. immobilis	VTR97537.1	CytoplasmicMembrane	FALSE	0	0	FALSE				hypothetical protein	10.56	19725.1		0	0	0	0	0	0	0	0	0		SP(Sec/SPI)	GMBLW1_29040	GMBLW129040
T. immobilis	VTR97539.1	CytoplasmicMembrane	FALSE	13	0	FALSE	S2_exclusive			hypothetical protein	10.01	83132.2		0	0	0	259140000	222970000	233410000	0	0	0		OTHER	GMBLW1_29030	GMBLW129030
T. immobilis	VTR97541.1	Unknown	FALSE	0	0	FALSE		speA		Biosynthetic arginine decarboxylase	5.39	72854.1	E	30918000	36672000	66691000	0	0	0	40054000	78245000	55252000	PF02784;PF17810;PF17944	OTHER	GMBLW1_29020	GMBLW129020
T. immobilis	VTR97543.1	Cytoplasmic	FALSE	0	0	FALSE	S1_exclusive	dapb2_1		Dipeptidyl aminopeptidase BII	7.84	77782.4		671240000	742580000	757390000	19587000	0	16802000	108930000	0	0	PF10459	SP(Sec/SPI)	GMBLW1_29010	GMBLW129010
T. immobilis	VTR97545.1	Unknown	FALSE	0	0	FALSE	S3_exclusive			hypothetical protein	4.49	16083.4		0	103080000	128780000	0	0	0	149630000	178700000	157610000		OTHER	GMBLW1_29000	GMBLW129000
T. immobilis	VTR97547.1	Unknown	FALSE	0	0	FALSE				: hemP	4.9	9177.12	H	0	0	0	0	0	0	0	0	0	PF10636	OTHER	GMBLW1_28990	GMBLW128990
T. immobilis	VTR97549.1	CytoplasmicMembrane	FALSE	1	0	FALSE		pulG_2		Type II secretion system protein G	8.85	34418.8	NUW	0	0	0	0	0	0	0	0	0	PF07596;PF07963	OTHER	GMBLW1_28980	GMBLW128980
T. immobilis	VTR97551.1	Unknown	FALSE	0	0	TRUE				hypothetical protein	10.04	7676.05		0	0	0	0	0	0	0	0	0		LIPO(Sec/SPII)	GMBLW1_28970	GMBLW128970
T. immobilis	VTR97553.1	Extracellular	FALSE	0	0	FALSE		col		Colicin-E2	5.05	29926.7		0	0	0	0	0	0	0	0	0	PF07591	OTHER	GMBLW1_28960	GMBLW128960
T. immobilis	VTR97555.1	Cytoplasmic	FALSE	0	0	FALSE				colicin immunity protein : : Colicin_Pyocin	4.31	15461.5		0	0	0	0	0	0	0	0	0	PF01320	OTHER	GMBLW1_28950	GMBLW128950
T. immobilis	VTR97557.1	Unknown	FALSE	0	0	FALSE				hypothetical protein	12.21	10546.3		0	0	0	0	0	0	0	0	0		OTHER	GMBLW1_28940	GMBLW128940
T. immobilis	VTR97559.1	Cytoplasmic	FALSE	0	0	FALSE				YD repeat protein	5.54	30628.7		0	0	0	0	0	0	0	0	0	PF07591	OTHER	GMBLW1_28930	GMBLW128930
T. immobilis	VTR97561.1	Unknown	FALSE	0	0	FALSE				hypothetical protein	6.1	10340.9		0	0	0	0	0	0	0	0	0		OTHER	GMBLW1_28920	GMBLW128920
T. immobilis	VTR97563.1	Unknown	FALSE	0	0	FALSE				transposase : Transposase	10.37	10752.5	X	0	0	0	0	0	0	0	0	0	PF01527	OTHER	GMBLW1_28910	GMBLW128910
T. immobilis	VTR97565.1	Cytoplasmic	FALSE	0	0	FALSE				integrase : Transposase	8.62	29994.4	X	0	0	0	0	0	0	0	0	0	PF00665;PF13276	OTHER	GMBLW1_28900	GMBLW128900
T. immobilis	VTR97567.1	Unknown	FALSE	0	0	FALSE				hypothetical protein	9.95	12256.4		0	0	0	0	0	0	0	0	0		OTHER	GMBLW1_28890	GMBLW128890
T. immobilis	VTR97569.1	Cytoplasmic	FALSE	1	0	FALSE				patatin : Patatin	10.06	34517.1	R	0	0	0	0	0	0	0	0	0	PF01734	OTHER	GMBLW1_28880	GMBLW128880
T. immobilis	VTR97571.1	Unknown	FALSE	0	0	FALSE				hypothetical protein	9.61	17526		0	0	0	0	0	0	0	0	0		OTHER	GMBLW1_28870	GMBLW128870
T. immobilis	VTR97573.1	Cytoplasmic	FALSE	0	0	FALSE				hypothetical protein	7.98	43388.3		0	0	0	0	0	0	0	0	0	PF18144	OTHER	GMBLW1_28860	GMBLW128860
T. immobilis	VTR97575.1	Unknown	FALSE	1	0	FALSE				hypothetical protein	8.81	30805.5		0	0	0	0	0	0	0	0	0		OTHER	GMBLW1_28850	GMBLW128850
T. immobilis	VTR97577.1	Cytoplasmic	FALSE	0	0	FALSE				type iii restriction endonuclease subunit r : Type III restriction enzyme, res subunit	6.15	113529	V	1161600000	1055700000	941400000	0	0	0	1274700000	1100800000	1241500000	PF04851	OTHER	GMBLW1_28840	GMBLW128840
T. immobilis	VTR97579.1	Cytoplasmic	FALSE	0	0	FALSE	S1			dna methylase family protein : Type III restriction system methylase	5.43	71702.3	L	61710000	77326000	131590000	0	0	0	51895000	16579000	22794000	PF01555	OTHER	GMBLW1_28830	GMBLW128830
T. immobilis	VTR97581.1	Unknown	FALSE	0	0	FALSE	S1			hypothetical protein	6.06	12297.9		443300000	422570000	494820000	117730000	74664000	106000000	290150000	39543000	0		OTHER	GMBLW1_28820	GMBLW128820
T. immobilis	VTR97583.1	Cytoplasmic	FALSE	0	0	FALSE				hypothetical protein	6.37	28271.1		0	0	0	0	0	0	0	10546000	0	PF14335	OTHER	GMBLW1_28810	GMBLW128810
T. immobilis	VTR97585.1	Unknown	FALSE	0	0	FALSE	S3_exclusive	rapA_1		RNA polymerase-associated protein RapA	6.5	121265	KL	0	26175000	0	0	0	0	217210000	833870000	767090000	PF00271;PF00176	OTHER	GMBLW1_28800	GMBLW128800
T. immobilis	VTR97587.1	Unknown	FALSE	0	0	FALSE				hypothetical protein	9.63	25358.2		0	0	0	0	0	0	0	0	0		OTHER	GMBLW1_28790	GMBLW128790
T. immobilis	VTR97589.1	Unknown	FALSE	0	0	FALSE				hypothetical protein	6.35	7763.67		0	0	0	0	0	0	0	0	0		OTHER	GMBLW1_28780	GMBLW128780
T. immobilis	VTR97591.1	Unknown	FALSE	0	0	FALSE				hypothetical protein	10.37	12197.9		0	0	0	0	0	0	0	0	0		OTHER	GMBLW1_28770	GMBLW128770
T. immobilis	VTR97593.1	Unknown	FALSE	0	0	FALSE				hypothetical protein	5.72	37065.8		0	0	0	0	0	0	0	0	0	PF13481	LIPO(Sec/SPII)	GMBLW1_28760	GMBLW128760
T. immobilis	VTR97595.1	Cytoplasmic	FALSE	0	0	FALSE				tyrosine recombinase : Marine sediment metagenome DNA, contig: S06H3_L02821 (Fragment) OS=marine sediment metagenome GN=S06H3_17168 PE=4 SV=1: HTH_17: Phage_integrase	10.48	63489.6		0	0	0	0	0	0	0	0	0	PF00589;PF12728	OTHER	GMBLW1_28750	GMBLW128750
T. immobilis	VTR97597.1	Periplasmic	FALSE	0	0	FALSE	S3_exclusive			Transport-associated protein	9.31	24681	S	0	0	0	0	0	0	76741000	114470000	103490000	PF04972	SP(Sec/SPI)	GMBLW1_28740	GMBLW128740
T. immobilis	VTR97599.1	Cytoplasmic	FALSE	0	0	FALSE		dinG		putative ATP-dependent helicase DinG	7.9	73491.2	L	0	0	0	0	0	0	0	17418000	0	PF13307;PF06733;PF00270	OTHER	GMBLW1_28730	GMBLW128730
T. immobilis	VTR97601.1	Unknown	FALSE	0	0	FALSE	S1_exclusive			Marine sediment metagenome DNA, contig: S01H1_S00476	5.99	31178.4		37661000	31040000	29056000	0	0	0	22198000	0	0		SP(Sec/SPI)	GMBLW1_28720	GMBLW128720
T. immobilis	VTR97603.1	Unknown	FALSE	0	0	FALSE				hypothetical protein	10.41	18012.9		0	0	0	0	0	0	0	0	0		SP(Sec/SPI)	GMBLW1_28710	GMBLW128710
T. immobilis	VTR97605.1	CytoplasmicMembrane	FALSE	2	0	FALSE				hypothetical protein	9.82	22912.5	O	0	0	0	0	0	0	0	0	0	PF04191	OTHER	GMBLW1_28700	GMBLW128700
T. immobilis	VTR97607.1	CytoplasmicMembrane	FALSE	4	0	FALSE	S2_exclusive			hypothetical protein	9.61	17847.8		0	0	0	50440000	50855000	57901000	0	0	0		OTHER	GMBLW1_28690	GMBLW128690
T. immobilis	VTR97609.1	Unknown	FALSE	0	0	FALSE				hypothetical protein	8.78	13298.5		0	0	0	0	0	0	0	0	0		SP(Sec/SPI)	GMBLW1_28680	GMBLW128680
T. immobilis	VTR97611.1	Cytoplasmic	FALSE	0	0	FALSE	S1_exclusive			Glucosaminate ammonia-lyase	6.01	38717	O	537870000	840560000	886370000	0	60291000	90326000	22205000	0	0	PF07992	SP(Sec/SPI)	GMBLW1_28670	GMBLW128670
T. immobilis	VTR97613.1	Cytoplasmic	FALSE	0	0	FALSE		argA		Amino-acid acetyltransferase	6.42	47042	E	0	16574000	13212000	0	0	0	0	0	0	PF00696;PF00583	OTHER	GMBLW1_28660	GMBLW128660
T. immobilis	VTR97615.1	CytoplasmicMembrane	FALSE	1	0	FALSE	S2_exclusive			Phospholipase/Carboxylesterase	6.43	31168	T	0	0	0	525370000	458890000	494380000	0	0	0	PF00561	OTHER	GMBLW1_28650	GMBLW128650
T. immobilis	VTR97617.1	CytoplasmicMembrane	FALSE	8	0	FALSE	S2_exclusive	lnt		Apolipoprotein N-acyltransferase	8.34	65221.4	M	0	0	0	286570000	290540000	357810000	47446000	18271000	0	PF00795	OTHER	GMBLW1_28640	GMBLW128640
T. immobilis	VTR97619.1	Cytoplasmic	FALSE	0	0	FALSE	S1	moeA		Molybdopterin molybdenumtransferase	6.28	42586.7	H	2298600000	2094300000	1844600000	365740000	424720000	467150000	552410000	141950000	129360000	PF03454;PF03453;PF00994	OTHER	GMBLW1_28630	GMBLW128630
T. immobilis	VTR97621.1	CytoplasmicMembrane	FALSE	12	0	FALSE				hypothetical protein	10.54	65500.8		0	0	0	0	0	0	0	0	0	PF16949	OTHER	GMBLW1_28620	GMBLW128620
T. immobilis	VTR97623.1	CytoplasmicMembrane	FALSE	0	0	FALSE	S2_exclusive	drrA_1		Daunorubicin/doxorubicin resistance ATP-binding protein DrrA	5.01	28515.8	V	0	0	0	58555000	65931000	57446000	0	79652000	66468000	PF00005	OTHER	GMBLW1_28610	GMBLW128610
T. immobilis	VTR97625.1	Cytoplasmic	FALSE	1	0	FALSE				hypothetical protein	5.38	36952.5		0	0	0	0	0	16710000	0	0	0		OTHER	GMBLW1_28600	GMBLW128600
T. immobilis	VTR97627.1	Unknown	FALSE	0	0	FALSE					12.76	9452.41		0	0	0	0	0	0	0	0	0		OTHER	GMBLW1_28590	GMBLW128590
T. immobilis	VTR97629.1	CytoplasmicMembrane	FALSE	1	0	FALSE				hypothetical protein	8.2	16600.4		0	0	0	0	0	0	0	0	0		OTHER	GMBLW1_28580	GMBLW128580
T. immobilis	VTR97631.1	Cytoplasmic	FALSE	0	0	FALSE				hypothetical protein	6.35	57442	X	0	0	0	0	0	0	0	0	0	PF00078	OTHER	GMBLW1_28570	GMBLW128570
T. immobilis	VTR97633.1	Unknown	FALSE	0	0	FALSE				hypothetical protein	11.87	6856.13		0	0	0	0	0	0	0	0	0		OTHER	GMBLW1_28560	GMBLW128560
T. immobilis	VTR97635.1	Unknown	FALSE	0	0	FALSE				hypothetical protein	6.23	17293	J	0	0	0	0	0	0	0	0	0	PF00583	OTHER	GMBLW1_28550	GMBLW128550
T. immobilis	VTR97637.1	Cytoplasmic	FALSE	0	0	FALSE	S1_exclusive	nagA_1		N-acetylglucosamine-6-phosphate deacetylase	6.04	40509.1	G	29315000	25293000	26716000	0	0	0	0	0	0		OTHER	GMBLW1_28540	GMBLW128540
T. immobilis	VTR97639.1	CytoplasmicMembrane	FALSE	1	0	FALSE	S2	stkP_2		Serine/threonine-protein kinase StkP	6.59	60923.6	T	130190000	155930000	118350000	2417100000	2831900000	2936400000	606870000	521320000	566390000	PF00069	OTHER	GMBLW1_28530	GMBLW128530
T. immobilis	VTR97641.1	CytoplasmicMembrane	FALSE	1	0	FALSE	S3_exclusive	prkC_5		Serine/threonine-protein kinase PrkC	6.19	61679.5	T	0	0	0	0	0	0	58475000	119110000	88367000	PF00069	OTHER	GMBLW1_28520	GMBLW128520
T. immobilis	VTR97643.1	Unknown	FALSE	0	0	FALSE	S1_exclusive			hypothetical protein	9.62	25076.9		109430000	97751000	85870000	0	33872000	0	158860000	0	0	PF06439	SP(Sec/SPI)	GMBLW1_28510	GMBLW128510
T. immobilis	VTR97645.1	Cytoplasmic	FALSE	0	0	FALSE	S1_exclusive	cbiX		Sirohydrochlorin cobaltochelatase	5.26	14450.4	H	26648000	25570000	24739000	0	0	0	0	0	0	PF01903	OTHER	GMBLW1_28500	GMBLW128500
T. immobilis	VTR97647.1	Cytoplasmic	FALSE	0	0	FALSE	S3_exclusive	oleD_1		2-alkyl-3-oxoalkanoate reductase	9.98	36726.2	M	0	0	0	0	0	0	47228000	123690000	83021000	PF01370	OTHER	GMBLW1_28490	GMBLW128490
T. immobilis	VTR97649.1	Unknown	FALSE	0	0	FALSE				Ferredoxin--NADP reductase	8.38	42790.6		0	0	0	0	0	0	0	0	0		OTHER	GMBLW1_28480	GMBLW128480
T. immobilis	VTR97651.1	Unknown	FALSE	0	0	TRUE				hypothetical protein	7.78	62292.7		0	0	0	0	0	0	0	0	0		LIPO(Sec/SPII)	GMBLW1_28470	GMBLW128470
T. immobilis	VTR97653.1	Unknown	FALSE	0	0	FALSE		fhcC		Formyltransferase/hydrolase complex Fhc subunit C	9.05	28697.1	C	0	0	0	0	0	0	0	0	0	PF01493	OTHER	GMBLW1_28460	GMBLW128460
T. immobilis	VTR97655.1	Unknown	FALSE	0	0	FALSE		fhcD_1		Formyltransferase/hydrolase complex subunit D	7.97	31632.3	C	0	0	0	0	0	0	0	30571000	26278000	PF02741;PF01913	OTHER	GMBLW1_28450	GMBLW128450
T. immobilis	VTR97657.1	CytoplasmicMembrane	FALSE	0	0	FALSE		kfoC_1		Chondroitin synthase	7.66	76591.8		0	0	0	0	0	0	0	42343000	37716000	PF00535;PF00535	OTHER	GMBLW1_28440	GMBLW128440
T. immobilis	VTR97659.1	Cytoplasmic	FALSE	0	0	FALSE		rbn_1		Ribonuclease BN	6.57	28720.1	J	0	0	0	0	0	0	0	0	0	PF12706	OTHER	GMBLW1_28430	GMBLW128430
T. immobilis	VTR97661.1	Unknown	FALSE	0	0	TRUE				hypothetical protein	7.85	47677.7		0	0	0	0	0	0	0	18938000	0		LIPO(Sec/SPII)	GMBLW1_28420	GMBLW128420
T. immobilis	VTR97663.1	CytoplasmicMembrane	FALSE	0	0	FALSE				putative ABC transporter ATP-binding protein	6.91	40316.1	M	0	0	0	0	0	0	0	43388000	30673000	PF00005;PF00027	OTHER	GMBLW1_28410	GMBLW128410
T. immobilis	VTR97665.1	CytoplasmicMembrane	FALSE	4	0	FALSE				hypothetical protein	6.14	42503.8	V	0	0	0	0	25398000	0	0	0	0	PF02687	OTHER	GMBLW1_28400	GMBLW128400
T. immobilis	VTR97667.1	OuterMembrane	FALSE	0	0	TRUE		czcC		Cobalt-zinc-cadmium resistance protein CzcC	8.11	51222.7	M	0	0	0	0	0	0	28406000	0	0	PF02321;PF02321	LIPO(Sec/SPII)	GMBLW1_28390	GMBLW128390
T. immobilis	VTR97669.1	Unknown	FALSE	0	0	FALSE				hypothetical protein	6.95	16722.2		0	0	0	0	0	0	0	0	0		SP(Sec/SPI)	GMBLW1_28380	GMBLW128380
T. immobilis	VTR97671.1	Cytoplasmic	FALSE	0	0	FALSE				hypothetical protein	6.42	21502.4	O	59243000	67459000	59184000	0	0	0	58277000	49789000	54082000	PF14595	OTHER	GMBLW1_28370	GMBLW128370
T. immobilis	VTR97673.1	Unknown	FALSE	0	0	FALSE				hypothetical protein	6.57	81565.6		0	9852800	0	0	0	0	0	0	0	PF04151	SP(Sec/SPI)	GMBLW1_28360	GMBLW128360
T. immobilis	VTR97675.1	Unknown	FALSE	0	0	FALSE				hypothetical protein	9.78	7131.27		0	0	0	0	0	0	0	0	0		OTHER	GMBLW1_28350	GMBLW128350
T. immobilis	VTR97677.1	Cytoplasmic	FALSE	0	0	FALSE		rpfG		Cyclic di-GMP phosphodiesterase response regulator RpfG	5.84	58708		0	0	0	0	0	0	0	0	0	PF13185;PF01966;PF00498	OTHER	GMBLW1_28340	GMBLW128340
T. immobilis	VTR97679.1	CytoplasmicMembrane	FALSE	2	0	FALSE				Hypothetical membrane protein	10.66	20037.7	S	0	0	0	0	0	0	0	0	0	PF03929	OTHER	GMBLW1_28330	GMBLW128330
T. immobilis	VTR97681.1	CytoplasmicMembrane	FALSE	5	0	FALSE				family transcriptional regulator : Multiple antibiotic resistance (MarC)-like protein	8.94	21715.1	E	0	0	0	0	0	0	0	0	0	PF01914	OTHER	GMBLW1_28320	GMBLW128320
T. immobilis	VTR97683.1	Cytoplasmic	FALSE	0	0	FALSE		pimA		Phosphatidyl-myo-inositol mannosyltransferase	9.55	47647.7	M	0	0	0	0	0	0	0	0	1515800	PF13692;PF13439	OTHER	GMBLW1_28310	GMBLW128310
T. immobilis	VTR97685.1	Unknown	FALSE	0	0	FALSE	S1_exclusive			hypothetical protein	5.85	79777.5	S	22059000	27020000	26068000	0	0	0	0	0	0	PF13598	LIPO(Sec/SPII)	GMBLW1_28300	GMBLW128300
T. immobilis	VTR97687.1	Unknown	FALSE	0	0	FALSE	S1			hypothetical protein	7.47	80834.8	S	2637000000	2451300000	2243800000	214600000	343980000	203580000	2455200000	131480000	79305000	PF13598	SP(Sec/SPI)	GMBLW1_28290	GMBLW128290
T. immobilis	VTR97689.1	Unknown	FALSE	0	0	FALSE	S1			hypothetical protein	7.47	80778.9	S	722850000	448190000	432970000	0	65813000	0	550810000	52897000	65162000	PF13598	SP(Sec/SPI)	GMBLW1_28280	GMBLW128280
T. immobilis	VTR97691.1	Unknown	FALSE	0	0	FALSE		recD2_1		ATP-dependent RecD-like DNA helicase	6.64	220426	L	0	0	0	0	0	0	0	531220000	434130000	PF13087;PF11784;PF18741;PF13195	OTHER	GMBLW1_28270	GMBLW128270
T. immobilis	VTR97693.1	Cytoplasmic	FALSE	0	0	FALSE	S1_exclusive			putative 5-dehydro-4-deoxyglucarate dehydratase	6.09	32463.7	EM	52387000	54352000	48189000	0	0	0	0	0	0	PF00701	OTHER	GMBLW1_28260	GMBLW128260
T. immobilis	VTR97695.1	Cytoplasmic	FALSE	0	0	FALSE		yhdN_1		Aldo-keto reductase YhdN	5.8	35157	R	0	58222000	50703000	0	0	0	45660000	0	44703000	PF00248	OTHER	GMBLW1_28250	GMBLW128250
T. immobilis	VTR97697.1	CytoplasmicMembrane	FALSE	4	0	FALSE				hypothetical protein	8.49	44418.9		0	0	0	0	0	0	0	0	0		OTHER	GMBLW1_28240	GMBLW128240
T. immobilis	VTR97699.1	Unknown	FALSE	0	0	FALSE				hypothetical protein	9.93	14743.1		0	0	0	0	0	0	0	0	0		SP(Sec/SPI)	GMBLW1_28230	GMBLW128230
T. immobilis	VTR97701.1	Unknown	FALSE	0	0	TRUE				hypothetical protein	8.83	13343.3		0	0	0	0	0	0	0	0	0		LIPO(Sec/SPII)	GMBLW1_28220	GMBLW128220
T. immobilis	VTR97703.1	CytoplasmicMembrane	FALSE	1	0	FALSE		xcpT_2		Type II secretion system protein G	8.26	33289.6		0	0	0	0	79664000	77621000	0	60393000	43739000	PF07596;PF07963	OTHER	GMBLW1_28210	GMBLW128210
T. immobilis	VTR97705.1	Unknown	FALSE	0	0	FALSE				hypothetical protein	5.15	50650.9		0	0	0	0	0	0	0	0	0	PF13516;PF13516	OTHER	GMBLW1_28200	GMBLW128200
T. immobilis	VTR97707.1	Cytoplasmic	FALSE	0	0	FALSE				Repeat-companion domain protein	5.92	51657.1		0	0	0	0	0	0	0	0	0		OTHER	GMBLW1_28190	GMBLW128190
T. immobilis	VTR97709.1	Cytoplasmic	FALSE	0	0	FALSE				phosphoesterase : MutT/nudix family protein	5.05	22169.3	R	0	0	0	0	0	0	0	0	0		OTHER	GMBLW1_28180	GMBLW128180
T. immobilis	VTR97711.1	Unknown	FALSE	1	0	FALSE				hypothetical protein	8.92	55350.5		0	0	0	83489000	114380000	105560000	48572000	28507000	43282000		OTHER	GMBLW1_28170	GMBLW128170
T. immobilis	VTR97713.1	Unknown	FALSE	0	0	FALSE				hypothetical protein	7.16	10704.1		0	0	0	0	0	0	0	0	0		TAT(Tat/SPI)	GMBLW1_28160	GMBLW128160
T. immobilis	VTR97716.1	Unknown	FALSE	0	0	FALSE		csrA1		Translational regulator CsrA1	6.69	7016.19	T	0	0	0	0	0	0	0	0	0	PF02599	OTHER	GMBLW1_28150	GMBLW128150
T. immobilis	VTR97718.1	Unknown	FALSE	0	0	FALSE				hypothetical protein	5.48	11692.4		0	0	0	0	0	0	0	0	0		OTHER	GMBLW1_28140	GMBLW128140
T. immobilis	VTR97720.1	Cytoplasmic	FALSE	0	0	FALSE		comR		HTH-type transcriptional repressor ComR	6.07	21804	K	0	0	0	0	0	0	0	0	6644000	PF13977;PF00440	OTHER	GMBLW1_28130	GMBLW128130
T. immobilis	VTR97722.1	CytoplasmicMembrane	FALSE	6	0	FALSE	S2_exclusive			hypothetical protein	5.28	58028.2		0	0	0	77009000	108430000	80717000	32724000	0	0		OTHER	GMBLW1_28120	GMBLW128120
T. immobilis	VTR97724.1	CytoplasmicMembrane	FALSE	6	0	FALSE	S3			hypothetical protein	8.8	50057.4		0	0	0	36750000	42717000	36460000	72346000	169200000	132240000		OTHER	GMBLW1_28110	GMBLW128110
T. immobilis	VTR97726.1	Unknown	FALSE	0	0	FALSE	S1			Marine sediment metagenome DNA, contig: S01H1_S20771 (Fragment)	5.92	16324.5		1809600000	1967600000	2039900000	410610000	495720000	543230000	784800000	69499000	127130000		OTHER	GMBLW1_28100	GMBLW128100
T. immobilis	VTR97728.1	CytoplasmicMembrane	FALSE	7	0	FALSE				hemolysin iii : Channel protein, hemolysin III family	10.36	27304.3	U	0	0	0	0	0	0	0	0	0	PF03006	OTHER	GMBLW1_28090	GMBLW128090
T. immobilis	VTR97730.1	Cytoplasmic	FALSE	0	0	FALSE				putative metallo-hydrolase	5.78	27654.2	R	0	0	0	0	0	0	0	27047000	24565000	PF00753	OTHER	GMBLW1_28080	GMBLW128080
T. immobilis	VTR97732.1	Cytoplasmic	FALSE	0	0	FALSE				hypothetical protein	6.28	33649.2		0	0	0	0	0	0	0	0	0		OTHER	GMBLW1_28070	GMBLW128070
T. immobilis	VTR97734.1	CytoplasmicMembrane	FALSE	12	0	FALSE	S2_exclusive	mdtK		Multidrug resistance protein MdtK	5.69	55974	V	0	0	0	298180000	222780000	290080000	0	0	0	PF01554;PF01554	OTHER	GMBLW1_28060	GMBLW128060
T. immobilis	VTR97736.1	Cytoplasmic	FALSE	0	0	FALSE	S1_exclusive			RNA ligase, DRB0094 family	5.9	43924.2		263730000	242140000	272100000	0	31696000	0	0	0	0	PF09414	OTHER	GMBLW1_28050	GMBLW128050
T. immobilis	VTR97738.1	Unknown	FALSE	0	0	FALSE	S1_exclusive			hypothetical protein	8.54	26732.6		283240000	266280000	273200000	0	0	0	88728000	0	0	PF06439	SP(Sec/SPI)	GMBLW1_28040	GMBLW128040
T. immobilis	VTR97740.1	Unknown	FALSE	0	0	FALSE				hypothetical protein	5.31	15973		0	0	0	0	0	0	0	0	0		OTHER	GMBLW1_28030	GMBLW128030
T. immobilis	VTR97742.1	Unknown	FALSE	0	0	FALSE				hypothetical protein	5.87	11715.2	X	0	0	0	0	0	0	0	0	0	PF05016	OTHER	GMBLW1_28020	GMBLW128020
T. immobilis	VTR97744.1	Unknown	FALSE	0	0	FALSE				: Unstab_antitox	4.64	8753.97		0	0	0	0	0	0	0	0	0	PF09720	OTHER	GMBLW1_28010	GMBLW128010
T. immobilis	VTR97746.1	Cytoplasmic	FALSE	0	0	FALSE	S3	pcaH		Protocatechuate 3,4-dioxygenase beta chain	9.66	23787.2	Q	724860000	708450000	692680000	163350000	167460000	166270000	1747700000	1853200000	1739200000	PF00775	TAT(Tat/SPI)	GMBLW1_28000	GMBLW128000
T. immobilis	VTR97748.1	Cytoplasmic	FALSE	0	0	FALSE	S1	hicd		Homoisocitrate dehydrogenase	5.67	36273.7	CE	342570000	200480000	254150000	0	0	33329000	63106000	192520000	122760000	PF00180	OTHER	GMBLW1_27990	GMBLW127990
T. immobilis	VTR97750.1	Cytoplasmic	FALSE	0	0	FALSE	S1_exclusive	icd_1		Isocitrate dehydrogenase [NADP]	6.79	36540.4	CE	67491000	54302000	49817000	0	0	0	21241000	30455000	0	PF00180	OTHER	GMBLW1_27980	GMBLW127980
T. immobilis	VTR97752.1	Cytoplasmic	FALSE	0	0	FALSE				hypothetical protein	4.71	13429.5		0	0	0	0	0	0	0	0	0		OTHER	GMBLW1_27970	GMBLW127970
T. immobilis	VTR97754.1	Cytoplasmic	FALSE	0	0	FALSE				rna polymerase sigma factor :	8.91	24919.7		0	0	0	0	0	0	0	0	0		OTHER	GMBLW1_27960	GMBLW127960
T. immobilis	VTR97756.1	Cytoplasmic	FALSE	0	0	FALSE				hypothetical protein	5.14	30767.9		0	0	0	0	0	0	0	0	0		OTHER	GMBLW1_27950	GMBLW127950
T. immobilis	VTR97758.1	Unknown	FALSE	0	0	FALSE				hypothetical protein	7.82	12109.8		0	0	0	0	0	0	0	0	0		OTHER	GMBLW1_27940	GMBLW127940
T. immobilis	VTR97760.1	CytoplasmicMembrane	FALSE	1	0	FALSE	S2			UPF0753 protein Sinac_5055	6.18	116411	S	0	0	0	912280000	827000000	982060000	39856000	82066000	89197000	PF10070	OTHER	GMBLW1_27930	GMBLW127930
T. immobilis	VTR97762.1	CytoplasmicMembrane	FALSE	10	0	FALSE		nuoL_2		NADH-quinone oxidoreductase subunit L	8.94	50348.5	CP	0	0	0	0	0	30126000	0	0	0	PF00662;PF00361	OTHER	GMBLW1_27920	GMBLW127920
T. immobilis	VTR97764.1	CytoplasmicMembrane	FALSE	14	0	FALSE		ndhD1		NAD(P)H-quinone oxidoreductase chain 4 1	6.61	53679	C	0	0	0	0	0	0	0	0	0	PF00361	OTHER	GMBLW1_27910	GMBLW127910
T. immobilis	VTR97766.1	Unknown	FALSE	0	0	FALSE				Uncharacterized aspartokinase uridylate kinase-like protein	6.09	25071.8	R	0	0	0	0	0	0	0	0	0		OTHER	GMBLW1_27900	GMBLW127900
T. immobilis	VTR97768.1	Cytoplasmic	FALSE	0	0	FALSE				hypothetical protein	4.34	35099.1		0	0	16804000	0	0	0	0	32701000	24388000		OTHER	GMBLW1_27890	GMBLW127890
T. immobilis	VTR97770.1	Unknown	FALSE	0	0	FALSE	S1	bepA_4		Beta-barrel assembly-enhancing protease	5.93	170158	RR	101880000	145610000	134170000	0	0	0	53826000	79685000	60719000	PF13432;PF13432;PF13432;PF13432;PF00656;PF14559;PF13181	SP(Sec/SPI)	GMBLW1_27880	GMBLW127880
T. immobilis	VTR97772.1	Unknown	FALSE	0	0	FALSE				hypothetical protein	8.73	51821.9		0	0	0	0	0	0	0	0	0	PF07394	TAT(Tat/SPI)	GMBLW1_27870	GMBLW127870
T. immobilis	VTR97774.1	Unknown	FALSE	0	0	FALSE				hypothetical protein	8.23	117474		0	0	0	0	0	0	0	0	0	PF07635;PF07583;PF07587	SP(Sec/SPI)	GMBLW1_27860	GMBLW127860
T. immobilis	VTR97776.1	Unknown	FALSE	0	0	FALSE		rpsU_1		30S ribosomal protein S21	12.27	17781.5		0	0	0	0	0	0	0	0	0	PF01165	OTHER	GMBLW1_27850	GMBLW127850
T. immobilis	VTR97778.1	Unknown	FALSE	0	0	FALSE				hypothetical protein	8.64	13119.5		0	0	0	0	0	0	0	0	0		OTHER	GMBLW1_27840	GMBLW127840
T. immobilis	VTR97780.1	Unknown	FALSE	0	0	FALSE				hypothetical protein	4.05	13904.7		0	0	0	0	0	0	0	0	0		OTHER	GMBLW1_27830	GMBLW127830
T. immobilis	VTR97782.1	Unknown	FALSE	0	0	FALSE				hypothetical protein	5.87	13723.5		0	0	0	0	0	0	0	0	0		OTHER	GMBLW1_27820	GMBLW127820
T. immobilis	VTR97784.1	Cytoplasmic	FALSE	0	0	FALSE	S3_exclusive	fabG_2		3-oxoacyl-[acyl-carrier-protein] reductase FabG	7.73	26042.4	IQR	32891000	0	0	0	0	0	140660000	39448000	33956000	PF13561	OTHER	GMBLW1_27810	GMBLW127810
T. immobilis	VTR97786.1	Unknown	FALSE	0	0	FALSE				Putative Coagulation factor 5/8 type-like protein	4.91	16691.9		0	0	0	0	0	0	0	0	0		OTHER	GMBLW1_27800	GMBLW127800
T. immobilis	VTR97788.1	Unknown	FALSE	0	0	TRUE	S2_exclusive	inlA_1		Internalin-A	9.49	23376.4	K	0	0	0	273390000	290040000	266820000	0	0	0	PF13516;PF13516;PF13516	LIPO(Sec/SPII)	GMBLW1_27790	GMBLW127790
T. immobilis	VTR97790.1	Unknown	FALSE	0	0	TRUE	S2	inlA_2		Internalin-A	9.71	34328.3	K	0	0	0	456980000	423880000	442510000	63968000	29627000	142400000	PF13855;PF13516;PF13516	LIPO(Sec/SPII)	GMBLW1_27780	GMBLW127780
T. immobilis	VTR97792.1	Unknown	FALSE	0	0	TRUE	S2_exclusive	inlA_3		Internalin-A	9.72	42611.4	K	0	0	0	1296700000	1389900000	1270700000	121170000	0	0	PF13516;PF13516;PF13516;PF13855	LIPO(Sec/SPII)	GMBLW1_27770	GMBLW127770
T. immobilis	VTR97794.1	Unknown	FALSE	0	0	TRUE		inlA_4		Internalin-A	9.91	42526.4	K	0	0	0	0	0	0	4471300	0	0	PF13855;PF13516;PF13516;PF13516	LIPO(Sec/SPII)	GMBLW1_27760	GMBLW127760
T. immobilis	VTR97796.1	Unknown	FALSE	0	0	TRUE		inlA_5		Internalin-A	5.62	61084.7	K	0	0	0	0	0	0	0	0	0	PF13516;PF13516;PF13516;PF13516;PF13516;PF13516;PF13516;PF13516;PF13516;PF13516;PF13516	LIPO(Sec/SPII)	GMBLW1_27750	GMBLW127750
T. immobilis	VTR97798.1	Unknown	FALSE	0	0	TRUE	S2_exclusive	inlA_6		Internalin-A	7.3	84305.6	KK	0	17834000	25457000	1903600000	1697800000	1794500000	262250000	0	0	PF13855;PF13855;PF13855;PF13516;PF13516;PF13516;PF13516;PF13516;PF13516;PF13516;PF13516;PF13516	LIPO(Sec/SPII)	GMBLW1_27740	GMBLW127740
T. immobilis	VTR97800.1	Extracellular	FALSE	0	0	FALSE					8.64	18754.2		0	0	0	0	0	0	0	0	0		OTHER	GMBLW1_27730	GMBLW127730
T. immobilis	VTR97802.1	CytoplasmicMembrane	FALSE	0	0	TRUE	S2_exclusive			hypothetical protein	7.71	47694.4	E	0	0	0	51082000	69279000	65483000	0	0	0	PF00326	LIPO(Sec/SPII)	GMBLW1_27720	GMBLW127720
T. immobilis	VTR97804.1	Unknown	FALSE	0	0	FALSE				hypothetical protein	4.75	12724.6		0	0	0	0	0	0	0	0	0		OTHER	GMBLW1_27710	GMBLW127710
T. immobilis	VTR97806.1	Cytoplasmic	FALSE	0	0	FALSE				hypothetical protein	5.12	24352.7		0	0	0	0	0	0	0	0	0		OTHER	GMBLW1_27700	GMBLW127700
T. immobilis	VTR97808.1	Unknown	FALSE	0	0	FALSE				hypothetical protein	4.52	10460		0	0	0	0	0	0	0	0	0		OTHER	GMBLW1_27690	GMBLW127690
T. immobilis	VTR97810.1	Unknown	FALSE	0	0	FALSE				hypothetical protein	4.99	13476.2		0	0	0	0	0	0	0	0	0		OTHER	GMBLW1_27680	GMBLW127680
T. immobilis	VTR97812.1	Unknown	FALSE	1	0	FALSE				Secreted protein containing DUF1559	7.57	34882.5		0	0	0	0	0	0	0	0	3325800	PF07963;PF07596	OTHER	GMBLW1_27670	GMBLW127670
T. immobilis	VTR97814.1	Cytoplasmic	FALSE	0	0	FALSE				Cell wall assembly and cell proliferation coordinating protein	4.47	24395.1		0	0	0	0	0	0	0	0	0	PF09346	OTHER	GMBLW1_27660	GMBLW127660
T. immobilis	VTR97816.1	Unknown	FALSE	0	0	FALSE				hypothetical protein	3.79	8798.88		0	0	0	0	0	0	0	0	0		OTHER	GMBLW1_27650	GMBLW127650
T. immobilis	VTR97818.1	CytoplasmicMembrane	FALSE	1	0	FALSE				hypothetical protein	11.82	8165.69		0	0	0	0	0	0	0	0	0		OTHER	GMBLW1_27640	GMBLW127640
T. immobilis	VTR97820.1	Cytoplasmic	FALSE	0	0	FALSE				hypothetical protein	4.09	25125.1		32113000	0	0	0	0	0	0	0	0		OTHER	GMBLW1_27630	GMBLW127630
T. immobilis	VTR97822.1	Unknown	FALSE	0	0	FALSE				hypothetical protein	6.25	25415.9		0	0	0	0	0	0	0	0	0		OTHER	GMBLW1_27620	GMBLW127620
T. immobilis	VTR97824.1	CytoplasmicMembrane	FALSE	0	0	FALSE				hypothetical protein	9.13	13885.2		0	0	0	0	0	0	0	0	0		SP(Sec/SPI)	GMBLW1_27610	GMBLW127610
T. immobilis	VTR97826.1	Cytoplasmic	FALSE	1	0	FALSE				hypothetical protein	8.46	41383.2		0	0	0	0	0	0	0	0	0		LIPO(Sec/SPII)	GMBLW1_27600	GMBLW127600
T. immobilis	VTR97828.1	Unknown	FALSE	0	0	FALSE				hypothetical protein	8.61	25764.8		0	0	0	0	0	0	0	0	0		SP(Sec/SPI)	GMBLW1_27590	GMBLW127590
T. immobilis	VTR97830.1	Cytoplasmic	FALSE	1	0	FALSE	S3			hypothetical protein	5.55	48267.4		0	0	0	68711000	131130000	134730000	175200000	366510000	225480000		OTHER	GMBLW1_27580	GMBLW127580
T. immobilis	VTR97832.1	Cytoplasmic	FALSE	0	0	FALSE	S3			hypothetical protein	6.07	79501.5		0	0	0	72473000	222980000	182710000	364550000	1326400000	1317200000		OTHER	GMBLW1_27570	GMBLW127570
T. immobilis	VTR97834.1	Cytoplasmic	FALSE	0	0	FALSE	S1			hypothetical protein	9.95	36380.8		362710000	387470000	353470000	30349000	33297000	0	356260000	49306000	95689000		OTHER	GMBLW1_27560	GMBLW127560
T. immobilis	VTR97836.1	CytoplasmicMembrane	FALSE	7	0	FALSE		htpX_1		Protease HtpX	5.79	67960.5	O	0	0	0	0	0	0	0	0	0	PF01435	OTHER	GMBLW1_27550	GMBLW127550
T. immobilis	VTR97838.1	Unknown	FALSE	0	0	FALSE				hypothetical protein	4.74	15231		0	0	0	0	0	0	0	0	0		OTHER	GMBLW1_27540	GMBLW127540
T. immobilis	VTR97840.1	CytoplasmicMembrane	FALSE	1	0	FALSE				Blue-light-activated protein	5.99	94953.7		0	0	0	0	0	0	0	0	0	PF00512;PF13426;PF00072;PF13188;PF02518	OTHER	GMBLW1_27530	GMBLW127530
T. immobilis	VTR97842.1	Cytoplasmic	FALSE	0	0	FALSE	S3_exclusive	atoC_1		Regulatory protein AtoC	5.46	62062.6	TT	0	0	0	0	0	0	28485000	45885000	35305000	PF02954;PF00072;PF00158	OTHER	GMBLW1_27520	GMBLW127520
T. immobilis	VTR97844.1	Cytoplasmic	FALSE	0	0	FALSE				hypothetical protein	7.18	44642.5		0	0	0	0	0	0	0	0	0	PF18096	OTHER	GMBLW1_27510	GMBLW127510
T. immobilis	VTR97846.1	Cytoplasmic	FALSE	0	0	FALSE		recF_1		DNA replication and repair protein RecF	5.88	41501.8	R	0	0	0	0	0	0	0	0	0	PF13175;PF13304	OTHER	GMBLW1_27500	GMBLW127500
T. immobilis	VTR97848.1	Cytoplasmic	FALSE	0	0	FALSE				hypothetical protein	5.66	27322.9		0	0	0	0	0	0	0	0	0		OTHER	GMBLW1_27490	GMBLW127490
T. immobilis	VTR97850.1	Cytoplasmic	FALSE	0	0	FALSE	S3_exclusive	arcB_1		Delta(1)-pyrroline-2-carboxylate reductase	6.27	34381.6	E	0	73498000	62054000	0	0	0	141190000	121680000	141430000	PF02423	OTHER	GMBLW1_27480	GMBLW127480
T. immobilis	VTR97852.1	CytoplasmicMembrane	FALSE	8	0	FALSE				Putative membrane protein	9.79	35805.8		0	0	0	0	0	0	0	0	0		OTHER	GMBLW1_27470	GMBLW127470
T. immobilis	VTR97854.1	Unknown	FALSE	0	0	FALSE				hypothetical protein	9.91	11409.3	V	0	0	0	0	0	0	0	0	0		OTHER	GMBLW1_27460	GMBLW127460
T. immobilis	VTR97856.1	Cytoplasmic	FALSE	0	0	FALSE	S2_exclusive	bepA_5		Beta-barrel assembly-enhancing protease	5.79	75989.9		0	0	0	51257000	62513000	57958000	0	0	0		OTHER	GMBLW1_27450	GMBLW127450
T. immobilis	VTR97858.1	CytoplasmicMembrane	FALSE	3	0	FALSE	S2	bamB_2		Outer membrane protein assembly factor BamB	6.53	59619.8	M	117870000	74415000	68277000	3640000000	3690100000	3689200000	548710000	386620000	452400000	PF13360;PF13360	OTHER	GMBLW1_27440	GMBLW127440
T. immobilis	VTR97860.1	Cytoplasmic	FALSE	0	0	FALSE				hypothetical protein	6.17	21899.8		0	0	0	0	0	0	0	4758700	0		OTHER	GMBLW1_27430	GMBLW127430
T. immobilis	VTR97862.1	Unknown	FALSE	0	0	FALSE				hypothetical protein	4.77	9513.88		0	0	0	0	0	0	0	0	0		OTHER	GMBLW1_27420	GMBLW127420
T. immobilis	VTR97864.1	Cytoplasmic	FALSE	0	0	FALSE	S1			hypothetical protein	5.22	34888.5		596520000	637120000	609180000	626030000	794510000	804370000	428110000	0	0		OTHER	GMBLW1_27410	GMBLW127410
T. immobilis	VTR97866.1	CytoplasmicMembrane	FALSE	3	0	FALSE				hypothetical protein	5.51	20192.1		0	0	0	53362000	0	77886000	0	0	0		OTHER	GMBLW1_27400	GMBLW127400
T. immobilis	VTR97868.1	CytoplasmicMembrane	FALSE	9	0	FALSE		plqA		4-hydroxybenzoate solanesyltransferase	9.73	32068.2	H	0	0	0	0	0	0	0	0	0	PF01040	OTHER	GMBLW1_27390	GMBLW127390
T. immobilis	VTR97870.1	CytoplasmicMembrane	FALSE	5	0	FALSE				Membrane-bound metal-dependent hydrolase	8.64	38794.9	R	0	0	0	0	0	0	0	0	0	PF04307	OTHER	GMBLW1_27380	GMBLW127380
T. immobilis	VTR97872.1	Unknown	FALSE	0	0	FALSE				hypothetical protein	5.11	10587.8	R	0	0	0	0	0	0	0	0	0		OTHER	GMBLW1_27370	GMBLW127370
T. immobilis	VTR97874.1	CytoplasmicMembrane	FALSE	0	0	FALSE		malK		Maltose/maltodextrin import ATP-binding protein MalK	7.79	41296.3	E	0	0	0	0	0	0	0	11043000	0	PF00005	OTHER	GMBLW1_27360	GMBLW127360
T. immobilis	VTR97876.1	Cytoplasmic	FALSE	0	0	FALSE	S1	nusA		Transcription termination/antitermination protein NusA	4.29	55024.1	K	328380000	508680000	631720000	123720000	69969000	70166000	857170000	270970000	242040000	PF00575;PF08529;PF08529;PF13184	OTHER	GMBLW1_27350	GMBLW127350
T. immobilis	VTR97878.1	Cytoplasmic	FALSE	0	0	FALSE	S1	infB		Translation initiation factor IF-2	9.83	131673	J	1169200000	1031500000	968120000	119250000	71457000	109040000	851960000	1170700000	1225900000	PF11987;PF00009;PF04760	OTHER	GMBLW1_27340	GMBLW127340
T. immobilis	VTR97880.1	Unknown	FALSE	0	0	FALSE				hypothetical protein	9.64	11091.8	S	0	0	0	0	0	0	0	0	0	PF04456	OTHER	GMBLW1_27330	GMBLW127330
T. immobilis	VTR97882.1	Cytoplasmic	FALSE	0	0	FALSE		rbfA		Ribosome-binding factor A	4.5	21103.1	J	35755000	0	0	0	0	0	111010000	0	0	PF02033	OTHER	GMBLW1_27320	GMBLW127320
T. immobilis	VTR97884.1	Cytoplasmic	FALSE	0	0	FALSE	S3_exclusive	nth_1		Endonuclease III	6	28223.2	L	17332000	26736000	0	0	0	0	82814000	55293000	151040000		OTHER	GMBLW1_27310	GMBLW127310
T. immobilis	VTR97886.1	CytoplasmicMembrane	FALSE	0	0	FALSE		stkP_3		Serine/threonine-protein kinase StkP	5.66	31751.2	T	0	0	0	0	0	0	0	0	0	PF00069	OTHER	GMBLW1_27300	GMBLW127300
T. immobilis	VTR97888.1	CytoplasmicMembrane	FALSE	12	0	FALSE	S2	yegT_2		Putative nucleoside transporter YegT	5.2	60267.1		0	0	31461000	844160000	634570000	891060000	413980000	243320000	285200000	PF03825;PF03825	OTHER	GMBLW1_27290	GMBLW127290
T. immobilis	VTR97890.1	Cytoplasmic	FALSE	0	0	FALSE		yihX		Alpha-D-glucose 1-phosphate phosphatase YihX	5.87	23558.5	H	0	0	0	0	0	0	0	0	4325300	PF13419	OTHER	GMBLW1_27280	GMBLW127280
T. immobilis	VTR97892.1	Cytoplasmic	FALSE	0	0	FALSE	S1	glyA		Serine hydroxymethyltransferase	7.41	44727.4	E	2231100000	2629800000	2781900000	594800000	751380000	813950000	911560000	297370000	342860000	PF00464	OTHER	GMBLW1_27270	GMBLW127270
T. immobilis	VTR97894.1	Cytoplasmic	FALSE	0	0	FALSE	S1	kbl		2-amino-3-ketobutyrate coenzyme A ligase	6.19	43022.8	H	731970000	662200000	561810000	43605000	131220000	162310000	270180000	178490000	226420000	PF00155	OTHER	GMBLW1_27260	GMBLW127260
T. immobilis	VTR97896.1	Cytoplasmic	FALSE	0	0	FALSE				hypothetical protein	8.29	45009.7		0	0	0	0	0	0	0	0	0		OTHER	GMBLW1_27250	GMBLW127250
T. immobilis	VTR97898.1	Cytoplasmic	FALSE	0	0	FALSE				leucine-rich repeat-containing protein typical subtype : Leucine-rich repeat, typical subtype-like protein	5.53	44621.3	K	0	0	0	0	0	0	0	0	0	PF13516;PF00560	OTHER	GMBLW1_27240	GMBLW127240
T. immobilis	VTR97900.1	Cytoplasmic	FALSE	0	0	FALSE				hypothetical protein	5.64	62715.1		0	0	4057200	0	0	0	0	0	0		OTHER	GMBLW1_27230	GMBLW127230
T. immobilis	VTR97902.1	Unknown	FALSE	0	0	FALSE				hypothetical protein	9.9	22118.6		0	0	0	0	0	0	0	0	0		SP(Sec/SPI)	GMBLW1_27220	GMBLW127220
T. immobilis	VTR97904.1	CytoplasmicMembrane	FALSE	3	0	FALSE				hypothetical protein	9.4	37505.6		0	0	0	0	0	0	0	0	0		OTHER	GMBLW1_27210	GMBLW127210
T. immobilis	VTR97906.1	Unknown	FALSE	0	0	FALSE				hypothetical protein	11.27	5904.98		0	0	0	0	0	0	0	0	0		OTHER	GMBLW1_27200	GMBLW127200
T. immobilis	VTR97908.1	Cytoplasmic	FALSE	0	0	FALSE	S1	tkt		Transketolase	6.05	74714	G	3840400000	3928300000	4397000000	1079500000	1288600000	1099600000	1553600000	21453000	12855000	PF02780;PF02779;PF00456	OTHER	GMBLW1_27190	GMBLW127190
T. immobilis	VTR97910.1	CytoplasmicMembrane	FALSE	6	0	FALSE	S2	lgt		Prolipoprotein diacylglyceryl transferase	8.34	48966.1	MM	0	0	0	325040000	332800000	328130000	89400000	46488000	48979000	PF17820;PF01790	OTHER	GMBLW1_27180	GMBLW127180
T. immobilis	VTR97912.1	CytoplasmicMembrane	FALSE	9	0	FALSE		dgcE		putative diguanylate cyclase DgcE	6.37	58459.9	T	0	0	0	0	0	0	0	0	0	PF05231;PF08447	OTHER	GMBLW1_27170	GMBLW127170
T. immobilis	VTR97914.1	Cytoplasmic	FALSE	0	0	FALSE	S1	cysC		putative adenylyl-sulfate kinase	6.41	25143.5	P	3431200000	3677500000	3581400000	1580400000	1213800000	1395600000	5435900000	1658000000	1967100000	PF01583;PF01583	TAT(Tat/SPI)	GMBLW1_27160	GMBLW127160
T. immobilis	VTR97916.1	Unknown	FALSE	0	0	FALSE				6-deoxy-6-sulfogluconolactonase	6.27	35842.7	G	0	0	0	0	0	0	0	0	0	PF08450	SP(Sec/SPI)	GMBLW1_27150	GMBLW127150
T. immobilis	VTR97918.1	Cytoplasmic	FALSE	0	0	FALSE				Repeat-companion domain protein	6.4	58747.4		0	0	0	0	0	0	0	0	0		OTHER	GMBLW1_27140	GMBLW127140
T. immobilis	VTR97920.1	CytoplasmicMembrane	FALSE	1	0	FALSE				hypothetical protein :	6.65	67006.1		0	0	0	13425000	0	0	0	0	0		OTHER	GMBLW1_27130	GMBLW127130
T. immobilis	VTR97922.1	CytoplasmicMembrane	FALSE	1	0	FALSE		stkP_4		Serine/threonine-protein kinase StkP	8.21	71301.5	T	0	0	0	0	0	0	0	24711000	0	PF00069	OTHER	GMBLW1_27120	GMBLW127120
T. immobilis	VTR97924.1	Unknown	FALSE	1	0	FALSE		pulG_3		Type II secretion system protein G	7.82	34650.4		0	0	0	0	0	0	0	0	0	PF07596;PF07963	OTHER	GMBLW1_27110	GMBLW127110
T. immobilis	VTR97926.1	Unknown	FALSE	0	0	FALSE		mopA		Molybdenum-pterin-binding protein MopA	6.79	16498.8	K	0	0	0	0	0	0	0	0	0	PF00126	OTHER	GMBLW1_27100	GMBLW127100
T. immobilis	VTR97928.1	Cytoplasmic	FALSE	0	0	FALSE				hypothetical protein	10.38	17260.1		24526000	0	0	0	0	0	0	0	0		OTHER	GMBLW1_27090	GMBLW127090
T. immobilis	VTR97930.1	Cytoplasmic	FALSE	0	0	FALSE	S1	clpB1		Chaperone protein ClpB 1	5.61	98160	O	523070000	534410000	465020000	113320000	144130000	131530000	476510000	312980000	479600000	PF10431;PF00004;PF02861;PF02861;PF17871;PF07724	OTHER	GMBLW1_27080	GMBLW127080
T. immobilis	VTR97932.1	Unknown	FALSE	0	0	FALSE				hypothetical protein	10.28	45030.3		0	0	0	0	0	0	0	0	0	PF10040	OTHER	GMBLW1_27070	GMBLW127070
T. immobilis	VTR97934.1	Unknown	FALSE	0	0	FALSE				hypothetical protein	4.96	10113.3		0	0	0	0	0	0	0	0	0		OTHER	GMBLW1_27060	GMBLW127060
T. immobilis	VTR97936.1	Unknown	FALSE	0	0	FALSE					6.49	7098.12		0	0	0	0	0	0	0	0	0		OTHER	GMBLW1_27050	GMBLW127050
T. immobilis	VTR97938.1	Unknown	FALSE	0	0	FALSE	S1_exclusive	bcp_1		Putative peroxiredoxin bcp	9.59	19535.9	O	177990000	230870000	316880000	0	34181000	0	220030000	0	0	PF00578	SP(Sec/SPI)	GMBLW1_27040	GMBLW127040
T. immobilis	VTR97940.1	Cytoplasmic	FALSE	0	0	FALSE	S1	auaG		Aurachin C monooxygenase/isomerase	8.68	41801.8	HC	43972000	46879000	45212000	0	44786000	42923000	27329000	43861000	40395000	PF01494	OTHER	GMBLW1_27030	GMBLW127030
T. immobilis	VTR97942.1	CytoplasmicMembrane	FALSE	1	0	FALSE		pknF_1		Serine/threonine-protein kinase PknF	5.5	90890.8	T	0	0	0	0	0	0	0	37786000	34192000	PF03781;PF00069	OTHER	GMBLW1_27020	GMBLW127020
T. immobilis	VTR97944.1	CytoplasmicMembrane	FALSE	0	0	FALSE		prkC_6		Serine/threonine-protein kinase PrkC	5.41	83880.1	KT	0	0	0	0	0	0	0	18155000	0	PF00069;PF13516;PF13516;PF13516	OTHER	GMBLW1_27010	GMBLW127010
T. immobilis	VTR97946.1	Unknown	FALSE	0	0	FALSE				hypothetical protein	12.06	22024.7		0	0	0	0	0	0	0	0	0		OTHER	GMBLW1_27000	GMBLW127000
T. immobilis	VTR97948.1	Cytoplasmic	FALSE	0	0	FALSE				hypothetical protein	4.74	12415		0	0	0	0	0	0	0	0	0		OTHER	GMBLW1_26990	GMBLW126990
T. immobilis	VTR97950.1	Unknown	FALSE	0	0	FALSE				Auracyanin-A	7.91	116240	CG	0	0	5577600	0	0	0	0	0	0	PF00127	SP(Sec/SPI)	GMBLW1_26980	GMBLW126980
T. immobilis	VTR97952.1	Unknown	FALSE	0	0	FALSE				Xylose isomerase domain protein TIM barrel	8.62	35557.2		0	15628000	18721000	0	0	0	0	0	0		TAT(Tat/SPI)	GMBLW1_26970	GMBLW126970
T. immobilis	VTR97954.1	CytoplasmicMembrane	FALSE	12	0	FALSE		yhjX		putative MFS-type transporter YhjX	9.7	46566.6		0	0	0	0	0	0	0	0	0	PF07690	OTHER	GMBLW1_26960	GMBLW126960
T. immobilis	VTR97956.1	CytoplasmicMembrane	FALSE	1	0	FALSE		prkC_7		Serine/threonine-protein kinase PrkC	6.25	147591	T	0	0	0	0	0	0	0	0	0	PF00400;PF00069	OTHER	GMBLW1_26950	GMBLW126950
T. immobilis	VTR97958.1	Unknown	FALSE	0	0	FALSE	S1	yfiT_1		Putative metal-dependent hydrolase YfiT	7.65	19470.1	S	227020000	204000000	141180000	61805000	78118000	82225000	267180000	243470000	227770000	PF12867	OTHER	GMBLW1_26940	GMBLW126940
T. immobilis	VTR97960.1	Cytoplasmic	FALSE	0	0	FALSE		inlA_7		Internalin-A	8.12	47259.5	K	0	0	0	0	0	0	0	0	0	PF13855;PF13516;PF13516	OTHER	GMBLW1_26930	GMBLW126930
T. immobilis	VTR97962.1	CytoplasmicMembrane	FALSE	0	0	FALSE		yhdE		Maf-like protein YhdE	5.04	21882.9	Q	0	0	14279000	0	0	0	0	0	0	PF02545	OTHER	GMBLW1_26920	GMBLW126920
T. immobilis	VTR97964.1	Cytoplasmic	FALSE	0	0	FALSE		rfaF_1		ADP-heptose--LPS heptosyltransferase 2	10.04	40217.6	M	0	0	0	0	0	0	0	0	0	PF01075	OTHER	GMBLW1_26910	GMBLW126910
T. immobilis	VTR97966.1	CytoplasmicMembrane	FALSE	12	0	FALSE		tetA		Tetracycline resistance protein, class C	9.87	47347.7		0	0	0	79802000	0	0	0	0	0	PF07690	OTHER	GMBLW1_26900	GMBLW126900
T. immobilis	VTR97968.1	Unknown	FALSE	0	0	FALSE				signal peptide protein : Glycosidase	6.18	42809.9		0	0	0	0	0	0	0	0	0	PF00150	SP(Sec/SPI)	GMBLW1_26890	GMBLW126890
T. immobilis	VTR97970.1	Unknown	FALSE	0	0	FALSE				hypothetical protein	4.86	28023.8		0	0	0	0	0	0	0	0	0		OTHER	GMBLW1_26880	GMBLW126880
T. immobilis	VTR97972.1	Unknown	FALSE	0	0	FALSE				hypothetical protein	4.87	9267.69		0	0	0	0	0	0	0	0	0		OTHER	GMBLW1_26870	GMBLW126870
T. immobilis	VTR97974.1	CytoplasmicMembrane	FALSE	7	0	FALSE				Putative membrane protein	8.21	27662.6	S	0	0	0	0	0	0	0	0	0	PF03458;PF03458	OTHER	GMBLW1_26860	GMBLW126860
T. immobilis	VTR97976.1	CytoplasmicMembrane	FALSE	2	0	FALSE				hypothetical protein	8.87	38529.7	R	0	0	0	0	0	0	0	0	0	PF00092	OTHER	GMBLW1_26850	GMBLW126850
T. immobilis	VTR97978.1	Cytoplasmic	FALSE	0	0	FALSE				Lipoate--protein ligase 1	5.39	27320.1	H	0	0	0	0	0	0	0	0	0	PF03099	OTHER	GMBLW1_26840	GMBLW126840
T. immobilis	VTR97980.1	Cytoplasmic	FALSE	0	0	FALSE				hypothetical protein, partial :	8.23	58579.8		0	0	0	0	0	0	0	0	0		SP(Sec/SPI)	GMBLW1_26830	GMBLW126830
T. immobilis	VTR97982.1	CytoplasmicMembrane	FALSE	1	0	FALSE		pulG_4		Type II secretion system protein G	8.08	35593.5		0	0	0	155450000	196310000	159960000	163040000	322130000	227630000	PF07963;PF07596	OTHER	GMBLW1_26820	GMBLW126820
T. immobilis	VTR97984.1	Unknown	FALSE	0	0	TRUE				hypothetical protein	10.04	6562.8		0	0	0	0	0	0	0	0	0		LIPO(Sec/SPII)	GMBLW1_26810	GMBLW126810
T. immobilis	VTR97986.1	Unknown	FALSE	1	0	FALSE				hypothetical protein	7.2	32651.1		0	0	0	0	0	0	0	0	0	PF07963;PF07596	OTHER	GMBLW1_26800	GMBLW126800
T. immobilis	VTR97988.1	CytoplasmicMembrane	FALSE	0	0	FALSE				hypothetical protein	8.54	35378.9		0	0	0	0	0	0	0	159170000	143860000		SP(Sec/SPI)	GMBLW1_26790	GMBLW126790
T. immobilis	VTR97990.1	Cytoplasmic	FALSE	2	0	FALSE				patatin : Patatin	5.79	65373	R	0	0	0	0	0	0	0	0	0	PF01734	OTHER	GMBLW1_26780	GMBLW126780
T. immobilis	VTR97992.1	Unknown	TRUE	0	0	FALSE				integrin alpha beta-propellor repeat-containing protein : Integrin alpha beta-propellor repeat-containing protein	4.29	84483.4		0	0	0	0	0	0	32574000	16774000	0	PF13517;PF14312;PF14312;PF14312;PF14312	OTHER	GMBLW1_26770	GMBLW126770
T. immobilis	VTR97994.1	CytoplasmicMembrane	FALSE	0	0	FALSE	S3_exclusive	prkC_8		Serine/threonine-protein kinase PrkC	6.17	54025.2	T	0	0	38169000	0	0	0	111110000	142900000	147760000	PF00069	OTHER	GMBLW1_26760	GMBLW126760
T. immobilis	VTR97996.1	Unknown	FALSE	1	0	FALSE				hypothetical protein	8.94	33783.1		0	0	0	2012300000	2468000000	2258900000	558860000	969100000	727340000	PF07596;PF07963	OTHER	GMBLW1_26750	GMBLW126750
T. immobilis	VTR97998.1	Unknown	FALSE	0	0	TRUE	S2_exclusive			hypothetical protein	7.3	16718.1		0	0	0	149780000	154050000	126840000	0	0	0		LIPO(Sec/SPII)	GMBLW1_26740	GMBLW126740
T. immobilis	VTR98000.1	Unknown	FALSE	0	0	FALSE				hypothetical protein	7.15	19424.6		0	0	0	0	0	0	0	0	0		OTHER	GMBLW1_26730	GMBLW126730
T. immobilis	VTR98002.1	Unknown	FALSE	0	0	FALSE				hypothetical protein	4.59	7314.19		0	0	0	0	0	0	0	0	0		OTHER	GMBLW1_26720	GMBLW126720
T. immobilis	VTR98004.1	Cytoplasmic	FALSE	0	0	FALSE				hypothetical protein	4.79	18306.6		0	0	0	0	0	0	0	0	0		OTHER	GMBLW1_26710	GMBLW126710
T. immobilis	VTR98006.1	Unknown	FALSE	0	0	FALSE				hypothetical protein	4.6	13335.1		0	0	0	0	0	0	0	0	0		OTHER	GMBLW1_26700	GMBLW126700
T. immobilis	VTR98008.1	CytoplasmicMembrane	FALSE	10	0	FALSE				hypothetical protein	10.4	51860.7		0	0	0	0	0	0	0	0	0		SP(Sec/SPI)	GMBLW1_26690	GMBLW126690
T. immobilis	VTR98010.1	Cytoplasmic	FALSE	0	0	FALSE				hypothetical protein	5.06	18541.8		0	0	0	0	0	0	0	0	0		OTHER	GMBLW1_26680	GMBLW126680
T. immobilis	VTR98012.1	Unknown	FALSE	0	0	FALSE				hypothetical protein	8.78	7663.84		0	0	0	0	0	0	0	0	0		OTHER	GMBLW1_26670	GMBLW126670
T. immobilis	VTR98014.1	Cytoplasmic	FALSE	0	0	FALSE				hypothetical protein	5.57	25820.4		0	0	0	0	0	0	0	0	0		OTHER	GMBLW1_26660	GMBLW126660
T. immobilis	VTR98016.1	Unknown	FALSE	0	0	FALSE				hypothetical protein	7.81	4357.99		0	0	0	0	0	0	0	0	0		OTHER	GMBLW1_26650	GMBLW126650
T. immobilis	VTR98018.1	Unknown	FALSE	0	0	FALSE				SMP-30/Gluconolaconase/LRE domain protein	9.75	23088.8	G	0	0	0	0	0	0	0	0	0	PF08450	SP(Sec/SPI)	GMBLW1_26640	GMBLW126640
T. immobilis	VTR98020.1	Unknown	FALSE	0	0	FALSE				Putative esterase	9.12	33682.5	P	0	0	64146000	0	0	0	0	0	0	PF00756	SP(Sec/SPI)	GMBLW1_26630	GMBLW126630
T. immobilis	VTR98022.1	Cytoplasmic	FALSE	0	0	TRUE				polysaccharide export protein : Polysaccharide export protein	7.28	40624.4	M	0	0	0	0	0	0	0	0	0	PF10531	LIPO(Sec/SPII)	GMBLW1_26620	GMBLW126620
T. immobilis	VTR98024.1	Cytoplasmic	FALSE	0	0	FALSE				hypothetical protein	9.29	73673.2		0	0	0	0	0	0	0	0	0		SP(Sec/SPI)	GMBLW1_26610	GMBLW126610
T. immobilis	VTR98026.1	Unknown	FALSE	1	0	FALSE				hypothetical protein	3.67	7276.9		0	0	0	0	0	0	0	0	0		OTHER	GMBLW1_26600	GMBLW126600
T. immobilis	VTR98028.1	Cytoplasmic	FALSE	0	0	FALSE				hypothetical protein	4.29	20524.4		0	0	0	0	0	0	0	0	0		OTHER	GMBLW1_26590	GMBLW126590
T. immobilis	VTR98030.1	Cytoplasmic	FALSE	0	0	FALSE				yd repeat-containing protein : YD repeat protein	5	39049.7		0	0	0	0	0	0	0	0	0	PF07591;PF14437	OTHER	GMBLW1_26580	GMBLW126580
T. immobilis	VTR98032.1	Cytoplasmic	FALSE	0	0	FALSE				hypothetical protein	4.99	15033.1		0	0	0	0	0	0	0	0	0		OTHER	GMBLW1_26570	GMBLW126570
T. immobilis	VTR98034.1	Unknown	FALSE	0	0	FALSE				: Hint_2	10.89	17774.6		0	0	0	0	0	0	0	0	0	PF13403	OTHER	GMBLW1_26560	GMBLW126560
T. immobilis	VTR98036.1	Unknown	FALSE	0	0	FALSE		resA_1		Thiol-disulfide oxidoreductase ResA	7.1	82934.1		0	0	0	0	0	0	0	0	0	PF00578;PF13202;PF13499	SP(Sec/SPI)	GMBLW1_26550	GMBLW126550
T. immobilis	VTR98038.1	Unknown	FALSE	0	0	FALSE	S1_exclusive			exo-beta-1 3-glucanase-like protein : Exo-beta-1 3-glucanase-like protein	9.2	35386.4	G	122660000	105070000	105900000	0	0	0	0	0	0		SP(Sec/SPI)	GMBLW1_26540	GMBLW126540
T. immobilis	VTR98040.1	Unknown	FALSE	0	0	FALSE	S1			tpr domain protein : Tetratricopeptide domain protein	9.18	31654.4		62397000	166080000	195550000	0	0	0	174760000	10291000	18719000	PF13432;PF13432	SP(Sec/SPI)	GMBLW1_26530	GMBLW126530
T. immobilis	VTR98042.1	Cytoplasmic	FALSE	0	0	FALSE		mtnN_1		5'-methylthioadenosine/S-adenosylhomocysteine nucleosidase	5.51	29747.5	F	0	0	0	0	0	0	0	0	0	PF01048	OTHER	GMBLW1_26520	GMBLW126520
T. immobilis	VTR98044.1	Cytoplasmic	FALSE	0	0	FALSE				hypothetical protein	9.51	24695		0	0	0	0	0	0	0	0	0		OTHER	GMBLW1_26510	GMBLW126510
T. immobilis	VTR98046.1	Unknown	FALSE	0	0	FALSE				hypothetical protein	8.21	16460		0	0	0	0	0	0	0	66799000	71218000		SP(Sec/SPI)	GMBLW1_26500	GMBLW126500
T. immobilis	VTR98048.1	CytoplasmicMembrane	FALSE	5	0	FALSE		potH		Putrescine transport system permease protein PotH	12.17	30751.1	E	0	0	0	0	0	0	0	0	0	PF00528	OTHER	GMBLW1_26490	GMBLW126490
T. immobilis	VTR98050.1	Unknown	FALSE	0	0	FALSE				Leucine-rich repeat-containing protein typical subtype	5.66	47018.9	K	0	0	0	0	0	0	0	5345400	0	PF13516;PF13516;PF13516	OTHER	GMBLW1_26480	GMBLW126480
T. immobilis	VTR98052.1	Cytoplasmic	FALSE	0	0	FALSE				Leucine-rich repeat, typical subtype-like protein	6.38	48962.2	K	0	0	0	0	0	0	0	0	0	PF13516;PF13516	OTHER	GMBLW1_26470	GMBLW126470
T. immobilis	VTR98054.1	Unknown	FALSE	0	0	FALSE				wd40 repeat-containing protein : WD-40 repeat protein	9.71	74486.2	RR	0	0	0	0	0	0	0	0	0	PF00400;PF00400;PF00400;PF00400;PF00400;PF12894	LIPO(Sec/SPII)	GMBLW1_26460	GMBLW126460
T. immobilis	VTR98056.1	Extracellular	FALSE	0	0	FALSE				wd-40 repeat protein :	7.99	35492.1		0	0	0	0	0	0	0	0	0		OTHER	GMBLW1_26450	GMBLW126450
T. immobilis	VTR98058.1	CytoplasmicMembrane	FALSE	3	0	FALSE				hypothetical protein	10.18	40044.9		0	0	0	0	0	0	0	0	0	PF03929	OTHER	GMBLW1_26440	GMBLW126440
T. immobilis	VTR98060.1	Unknown	FALSE	0	0	FALSE				Protein containing DUF1559	7.82	37820.7	NUW	0	0	0	0	0	0	0	0	0	PF07596;PF07963	OTHER	GMBLW1_26430	GMBLW126430
T. immobilis	VTR98062.1	Unknown	FALSE	0	0	FALSE				hypothetical protein	10.33	28264		0	0	0	0	0	0	0	0	0	PF10056	OTHER	GMBLW1_26420	GMBLW126420
T. immobilis	VTR98064.1	Cytoplasmic	FALSE	0	0	FALSE		yciH		putative protein YciH	10.16	26548.9	J	0	0	0	0	0	0	0	0	11057000	PF01253;PF01451	OTHER	GMBLW1_26410	GMBLW126410
T. immobilis	VTR98066.1	CytoplasmicMembrane	FALSE	4	0	FALSE				DoxX family protein	9.58	15976	S	0	0	0	0	0	0	0	0	0		OTHER	GMBLW1_26400	GMBLW126400
T. immobilis	VTR98068.1	CytoplasmicMembrane	FALSE	13	0	FALSE				hypothetical protein	8.12	57317.9		0	0	0	0	0	0	0	0	0		OTHER	GMBLW1_26390	GMBLW126390
T. immobilis	VTR98070.1	Unknown	FALSE	0	0	FALSE				hypothetical protein	4.05	11507		0	0	0	0	0	0	0	0	0		OTHER	GMBLW1_26380	GMBLW126380
T. immobilis	VTR98072.1	Unknown	FALSE	0	0	FALSE				hypothetical protein	6.92	7895.14		0	0	0	0	0	0	0	0	0		OTHER	GMBLW1_26370	GMBLW126370
T. immobilis	VTR98074.1	Unknown	FALSE	0	0	FALSE	S3_exclusive			Hypothetical conserved protein	8.2	73584.6		0	0	0	8926700	0	0	19323000	2303300000	2058500000	PF07639;PF07639;PF07639;PF07639;PF07639;PF07639	SP(Sec/SPI)	GMBLW1_26360	GMBLW126360
T. immobilis	VTR98076.1	Unknown	FALSE	1	0	FALSE				hypothetical protein	5.96	33433.7		0	0	0	0	0	0	0	0	0	PF07596;PF07963	OTHER	GMBLW1_26350	GMBLW126350
T. immobilis	VTR98078.1	CytoplasmicMembrane	FALSE	0	0	TRUE				hypothetical protein	9.89	14081.3		0	0	0	0	0	0	0	0	0		LIPO(Sec/SPII)	GMBLW1_26340	GMBLW126340
T. immobilis	VTR98080.1	Unknown	FALSE	1	0	FALSE				hypothetical protein	5.8	33533.9		0	0	0	0	0	0	0	0	0	PF07596;PF07963	OTHER	GMBLW1_26330	GMBLW126330
T. immobilis	VTR98082.1	CytoplasmicMembrane	FALSE	0	0	TRUE				hypothetical protein	9.89	14139.4		0	0	0	0	0	0	0	0	0		LIPO(Sec/SPII)	GMBLW1_26320	GMBLW126320
T. immobilis	VTR98084.1	Periplasmic	FALSE	0	0	FALSE				hypothetical protein	8.42	27837.4		0	0	0	0	0	0	0	0	0		SP(Sec/SPI)	GMBLW1_26310	GMBLW126310
T. immobilis	VTR98086.1	Unknown	FALSE	0	0	FALSE	S1_exclusive	cysH		Phosphoadenosine phosphosulfate reductase	6.28	27221.1	EH	35961000	22435000	19063000	0	0	0	25352000	0	35224000	PF01507	OTHER	GMBLW1_26300	GMBLW126300
T. immobilis	VTR98088.1	Unknown	FALSE	0	0	FALSE		cymR		HTH-type transcriptional regulator CymR	7.17	15697.2	K	0	8291000	0	0	0	0	0	0	0	PF02082	OTHER	GMBLW1_26290	GMBLW126290
T. immobilis	VTR98090.1	Cytoplasmic	FALSE	0	0	FALSE	S1	sat		Sulfate adenylyltransferase	6.04	46020.7	P	8599200000	8927400000	9018900000	1304000000	1507700000	1559900000	11074000000	248490000	252300000	PF01747;PF14306	OTHER	GMBLW1_26280	GMBLW126280
T. immobilis	VTR98092.1	Cytoplasmic	FALSE	0	0	FALSE				hypothetical protein	5.3	94757.3		0	0	0	0	0	0	0	0	0		OTHER	GMBLW1_26270	GMBLW126270
T. immobilis	VTR98095.1	Cytoplasmic	FALSE	0	0	FALSE	S3_exclusive	hscA_2		Chaperone protein HscA	5.93	98821.8		0	52922000	0	57985000	0	0	72809000	229100000	211150000		OTHER	GMBLW1_26260	GMBLW126260
T. immobilis	VTR98098.1	Cytoplasmic	FALSE	0	0	FALSE	S3_exclusive			: Dynamin_N	6.48	75797.2		0	17771000	26573000	0	0	25580000	33015000	150060000	123900000	PF00350	OTHER	GMBLW1_26250	GMBLW126250
T. immobilis	VTR98101.1	Unknown	FALSE	0	0	FALSE	S1_exclusive			hypothetical protein	7.24	46316.8		282000000	233360000	236260000	0	0	0	161300000	0	0		SP(Sec/SPI)	GMBLW1_26240	GMBLW126240
T. immobilis	VTR98104.1	Unknown	FALSE	1	0	FALSE	S2_exclusive			hypothetical protein	6.67	64022.8		0	0	0	147980000	357570000	365280000	16233000	0	0		OTHER	GMBLW1_26230	GMBLW126230
T. immobilis	VTR98107.1	CytoplasmicMembrane	FALSE	0	0	TRUE				lipoprotein : Putative uncharacterized protein	9.51	44544.3	R	0	0	0	0	0	0	0	0	0	PF01734	LIPO(Sec/SPII)	GMBLW1_26220	GMBLW126220
T. immobilis	VTR98110.1	Cytoplasmic	FALSE	0	0	FALSE		fdx_1		2Fe-2S ferredoxin	4.54	14721.6	C	0	0	19629000	0	0	0	0	0	0	PF00111	OTHER	GMBLW1_26210	GMBLW126210
T. immobilis	VTR98113.1	Cytoplasmic	FALSE	0	0	FALSE	S1			hypothetical protein	9.72	41504.8		326030000	384660000	516660000	76331000	107940000	110320000	494630000	155180000	145320000		SP(Sec/SPI)	GMBLW1_26200	GMBLW126200
T. immobilis	VTR98116.1	CytoplasmicMembrane	FALSE	5	0	FALSE				hypothetical protein	9.28	23966.7		0	0	0	0	0	0	0	0	0		OTHER	GMBLW1_26190	GMBLW126190
T. immobilis	VTR98119.1	CytoplasmicMembrane	FALSE	3	0	FALSE	S3			hypothetical protein	7.82	48827.8		0	0	0	69591000	127720000	133980000	738180000	1765100000	1302400000		OTHER	GMBLW1_26180	GMBLW126180
T. immobilis	VTR98122.1	Cytoplasmic	FALSE	0	0	FALSE	S3_exclusive	rnz		Ribonuclease Z	6.14	37546.9	J	0	0	0	0	0	0	41799000	62872000	90759000	PF12706	OTHER	GMBLW1_26170	GMBLW126170
T. immobilis	VTR98125.1	Unknown	FALSE	0	0	FALSE				hypothetical protein	6.47	48238.3		68205000	72616000	43285000	0	0	0	47927000	49857000	50465000		SP(Sec/SPI)	GMBLW1_26160	GMBLW126160
T. immobilis	VTR98128.1	CytoplasmicMembrane	FALSE	0	0	FALSE				hypothetical protein	9.48	14064.5		0	0	0	0	0	0	0	0	0		SP(Sec/SPI)	GMBLW1_26150	GMBLW126150
T. immobilis	VTR98131.1	Cytoplasmic	FALSE	0	0	FALSE	S1	yhbO_1		Protein/nucleic acid deglycase 2	5.84	20807.9	R	858260000	714730000	577180000	84281000	91086000	101540000	15898000	0	0	PF01965	OTHER	GMBLW1_26140	GMBLW126140
T. immobilis	VTR98134.1	Unknown	FALSE	0	0	FALSE	S3	bepA_6		Beta-barrel assembly-enhancing protease	8.57	156104		21040000	17264000	18738000	806930000	1519200000	1344600000	1844200000	4464900000	4070400000	PF13181;PF13432;PF13432;PF13432;PF13432	OTHER	GMBLW1_26130	GMBLW126130
T. immobilis	VTR98137.1	Unknown	FALSE	1	0	FALSE	S2_exclusive			hypothetical protein	9.73	15046.8		0	0	0	115650000	92390000	75063000	0	0	0		OTHER	GMBLW1_26120	GMBLW126120
T. immobilis	VTR98140.1	Unknown	FALSE	1	0	FALSE				hypothetical protein	5.87	33979.4		0	0	0	174200000	158820000	153960000	34861000	43609000	27648000	PF07963;PF07596	OTHER	GMBLW1_26110	GMBLW126110
T. immobilis	VTR98143.1	Unknown	FALSE	0	0	FALSE				hypothetical protein	7.85	115150		0	0	0	0	0	0	0	0	0	PF07583;PF07635;PF07587	SP(Sec/SPI)	GMBLW1_26100	GMBLW126100
T. immobilis	VTR98146.1	Unknown	FALSE	0	0	FALSE				Ig-like domain-containing protein	8.25	81091.4	R	0	0	0	0	0	0	0	0	0	PF07583;PF07587	SP(Sec/SPI)	GMBLW1_26090	GMBLW126090
T. immobilis	VTR98149.1	Unknown	FALSE	1	0	FALSE				hypothetical protein	8.53	8486.06		0	0	0	0	0	0	0	0	0		OTHER	GMBLW1_26080	GMBLW126080
T. immobilis	VTR98152.1	CytoplasmicMembrane	FALSE	12	0	FALSE		mmpL5		Siderophore exporter MmpL5	8.73	102322		0	0	0	0	0	0	0	0	0	PF03176;PF03176	OTHER	GMBLW1_26070	GMBLW126070
T. immobilis	VTR98155.1	CytoplasmicMembrane	FALSE	0	0	TRUE				hypothetical protein	8.28	55599		0	0	0	0	0	0	0	0	0		LIPO(Sec/SPII)	GMBLW1_26060	GMBLW126060
T. immobilis	VTR98158.1	Unknown	FALSE	0	0	FALSE				hypothetical protein	4.62	12349.2		0	0	0	0	0	0	0	0	0		OTHER	GMBLW1_26050	GMBLW126050
T. immobilis	VTR98161.1	Unknown	FALSE	0	0	FALSE				hypothetical protein	9.26	54466.6		0	0	0	0	0	0	0	0	0		LIPO(Sec/SPII)	GMBLW1_26040	GMBLW126040
T. immobilis	VTR98164.1	Unknown	FALSE	0	0	FALSE				protein containing duf1501 : Uncharacterized protein	9.54	47930.6	S	0	0	0	0	0	0	0	0	0	PF07394	TAT(Tat/SPI)	GMBLW1_26030	GMBLW126030
T. immobilis	VTR98167.1	Unknown	FALSE	0	0	FALSE				hypothetical protein	9.08	91116.3	R	0	0	0	0	0	0	0	0	0	PF07587;PF07583	SP(Sec/SPI)	GMBLW1_26020	GMBLW126020
T. immobilis	VTR98170.1	Unknown	FALSE	0	0	FALSE		csrA2		Translational regulator CsrA2	6.14	9187.61	T	0	0	19870000	0	0	0	0	0	0	PF02599	OTHER	GMBLW1_26010	GMBLW126010
T. immobilis	VTR98173.1	Cytoplasmic	FALSE	0	0	FALSE		dbpA		ATP-dependent RNA helicase DbpA	5.74	86870.7	KL	0	0	0	0	0	0	0	15884000	0	PF00271;PF00176	OTHER	GMBLW1_26000	GMBLW126000
T. immobilis	VTR98176.1	Cytoplasmic	FALSE	0	0	FALSE				hypothetical protein	5.61	28062.6		0	0	0	0	0	0	0	0	0		OTHER	GMBLW1_25990	GMBLW125990
T. immobilis	VTR98179.1	Unknown	FALSE	0	0	FALSE				hypothetical protein	7.01	26213.1		0	0	0	0	0	0	0	0	0		OTHER	GMBLW1_25980	GMBLW125980
T. immobilis	VTR98182.1	Unknown	FALSE	0	0	TRUE		xynZ_1		Endo-1,4-beta-xylanase Z	8.35	41452.6		0	0	0	0	0	0	0	0	0	PF00756	LIPO(Sec/SPII)	GMBLW1_25970	GMBLW125970
T. immobilis	VTR98185.1	Cytoplasmic	FALSE	0	0	FALSE	S1			fumarylacetoacetate hydrolase : Probable 2-hydroxyhepta-2,4-diene-1,7-dioate isomaerase	5.24	30816.2	R	899830000	724490000	650370000	70828000	112520000	186310000	393650000	0	0	PF01557	OTHER	GMBLW1_25960	GMBLW125960
T. immobilis	VTR98188.1	Unknown	TRUE	0	0	FALSE	S3_exclusive			fg-gap repeat protein : FG-GAP repeat protein	4.08	91442		0	0	0	0	0	0	114190000	85150000	91410000	PF00089	OTHER	GMBLW1_25950	GMBLW125950
T. immobilis	VTR98191.1	Cytoplasmic	FALSE	0	0	FALSE	S3	prs		Ribose-phosphate pyrophosphokinase	8.8	34534	FE	169340000	179530000	193010000	0	133480000	86994000	797510000	1619100000	1245400000	PF13793;PF14572	OTHER	GMBLW1_25940	GMBLW125940
T. immobilis	VTR98194.1	Periplasmic	FALSE	0	0	FALSE	S1_exclusive	dpp5_1		Dipeptidyl-peptidase 5	6.25	79277.4	E	1249500000	1288200000	1516600000	9586200	0	6103200	0	0	0	PF00326;PF07676;PF07676	SP(Sec/SPI)	GMBLW1_25930	GMBLW125930
T. immobilis	VTR98197.1	CytoplasmicMembrane	FALSE	4	0	FALSE				hypothetical protein	4.97	44652.7	R	0	0	0	0	29161000	33696000	16408000	0	16490000	PF01595;PF00571	OTHER	GMBLW1_25920	GMBLW125920
T. immobilis	VTR98200.1	Unknown	TRUE	0	0	FALSE				Hemolysin-type calcium-binding region domain protein	4.33	114460	S	0	0	0	0	0	0	9492800	0	0	PF12951;PF12951;PF16640	OTHER	GMBLW1_25910	GMBLW125910
T. immobilis	VTR98203.1	Cytoplasmic	FALSE	0	0	FALSE				dna-directed rna polymerase subunit sigma24 : RNA polymerase sigma factor, sigma-70 family	9.38	22374.6	K	0	0	0	0	0	0	0	0	0	PF07638	OTHER	GMBLW1_25900	GMBLW125900
T. immobilis	VTR98206.1	CytoplasmicMembrane	FALSE	1	0	FALSE		prkC_9		Serine/threonine-protein kinase PrkC	7.97	135113	T	0	0	0	0	0	0	0	1874000	0	PF00069;PF00400;PF00400	OTHER	GMBLW1_25890	GMBLW125890
T. immobilis	VTR98209.1	CytoplasmicMembrane	FALSE	4	0	FALSE				hypothetical protein	5.64	106548		0	0	0	0	0	0	0	0	0	PF07693	OTHER	GMBLW1_25880	GMBLW125880
T. immobilis	VTR98212.1	OuterMembrane	FALSE	0	0	FALSE		hel		Lipoprotein E	8.97	34174.2	R	68428000	0	0	0	0	0	0	0	0	PF03767	SP(Sec/SPI)	GMBLW1_25870	GMBLW125870
T. immobilis	VTR98215.1	Unknown	FALSE	1	0	FALSE				hypothetical protein	6.45	44437.6		0	0	0	0	0	0	0	0	0		OTHER	GMBLW1_25860	GMBLW125860
T. immobilis	VTR98218.1	Unknown	FALSE	1	0	FALSE				hypothetical protein	10.19	18178		0	0	0	0	0	0	5517400	0	0		OTHER	GMBLW1_25850	GMBLW125850
T. immobilis	VTR98221.1	Cytoplasmic	FALSE	0	0	FALSE				hypothetical protein	10.28	35548.9	S	0	0	0	0	0	0	0	0	0	PF01882	OTHER	GMBLW1_25840	GMBLW125840
T. immobilis	VTR98224.1	Unknown	FALSE	1	0	FALSE				hypothetical protein	10.49	40978.2		0	0	0	0	0	0	0	0	0		LIPO(Sec/SPII)	GMBLW1_25830	GMBLW125830
T. immobilis	VTR98227.1	Unknown	FALSE	0	0	TRUE				hypothetical protein	9.94	17270.7		0	0	0	0	0	0	0	0	0		LIPO(Sec/SPII)	GMBLW1_25820	GMBLW125820
T. immobilis	VTR98230.1	Cytoplasmic	FALSE	0	0	FALSE		iolE_1		Inosose dehydratase	5.87	28267.3	G	0	0	10743000	0	0	0	0	0	0	PF01261	OTHER	GMBLW1_25810	GMBLW125810
T. immobilis	VTR98233.1	Unknown	FALSE	0	0	FALSE				hypothetical protein	6.34	19031.5		0	0	0	0	0	0	0	0	0	PF12694	OTHER	GMBLW1_25800	GMBLW125800
T. immobilis	VTR98236.1	Cytoplasmic	FALSE	0	0	FALSE	S3	ndk		Nucleoside diphosphate kinase	8.64	15883.3	F	134710000	156780000	146960000	983450000	888450000	950100000	2115700000	2449900000	2283500000	PF00334	OTHER	GMBLW1_25790	GMBLW125790
T. immobilis	VTR98239.1	Cytoplasmic	FALSE	0	0	FALSE		treZ		Malto-oligosyltrehalose trehalohydrolase	5.49	69880.3	G	49229000	41473000	0	0	0	0	0	0	0	PF02922;PF00128;PF11941	OTHER	GMBLW1_25780	GMBLW125780
T. immobilis	VTR98242.1	Cytoplasmic	FALSE	0	0	FALSE				hypothetical protein	5.98	90609.7	RR	0	0	0	0	0	0	0	45153000	53478000	PF13432;PF13432;PF13432;PF13181	OTHER	GMBLW1_25770	GMBLW125770
T. immobilis	VTR98245.1	Cytoplasmic	FALSE	0	0	FALSE		larC		Pyridinium-3,5-bisthiocarboxylic acid mononucleotide nickel insertion protein	5.5	42016.4	S	0	0	0	0	0	0	0	47051000	32595000	PF01969	OTHER	GMBLW1_25760	GMBLW125760
T. immobilis	VTR98248.1	Unknown	FALSE	0	0	FALSE				hypothetical protein	8.4	17979.9		0	0	0	0	0	0	0	0	0		OTHER	GMBLW1_25750	GMBLW125750
T. immobilis	VTR98251.1	Unknown	FALSE	1	0	FALSE				hypothetical protein	9.72	13377.5		0	0	0	0	0	0	0	0	0		OTHER	GMBLW1_25740	GMBLW125740
T. immobilis	VTR98254.1	Cytoplasmic	FALSE	0	0	FALSE	S1	purB		Adenylosuccinate lyase	5.93	54576.1	F	563090000	563010000	557900000	268970000	369720000	339810000	767920000	864000000	876810000	PF10397;PF00206	OTHER	GMBLW1_25730	GMBLW125730
T. immobilis	VTR98257.1	Unknown	FALSE	0	0	FALSE				Putative uncharacterized protein	9.66	12418.3		0	0	0	0	0	0	0	0	0		SP(Sec/SPI)	GMBLW1_25720	GMBLW125720
T. immobilis	VTR98260.1	Unknown	FALSE	0	0	TRUE	S2_exclusive			hypothetical protein	7.81	17570.4		0	0	0	71871000	72193000	72739000	0	0	0		LIPO(Sec/SPII)	GMBLW1_25710	GMBLW125710
T. immobilis	VTR98263.1	Cytoplasmic	FALSE	0	0	FALSE	S1			hypothetical protein	7.13	16045.6		123830000	94505000	114630000	0	0	0	140940000	73168000	76859000		OTHER	GMBLW1_25700	GMBLW125700
T. immobilis	VTR98266.1	Unknown	FALSE	0	0	FALSE				hypothetical protein	9.98	11540.6		0	0	0	0	0	0	0	0	0		SP(Sec/SPI)	GMBLW1_25690	GMBLW125690
T. immobilis	VTR98269.1	Unknown	FALSE	0	0	FALSE		ddpA		putative D,D-dipeptide-binding periplasmic protein DdpA	8.13	101290	E	0	0	0	0	84289000	104920000	68185000	0	0	PF00496	LIPO(Sec/SPII)	GMBLW1_25680	GMBLW125680
T. immobilis	VTR98272.1	CytoplasmicMembrane	FALSE	12	0	FALSE				hypothetical protein	8.96	48692.8	P	0	0	0	0	0	0	0	0	0	PF16980	OTHER	GMBLW1_25670	GMBLW125670
T. immobilis	VTR98275.1	CytoplasmicMembrane	FALSE	9	0	FALSE	S2_exclusive	plsY		Glycerol-3-phosphate acyltransferase	10.96	44004.2	I	0	0	0	84001000	90380000	77688000	33917000	0	26897000	PF13664;PF02660	OTHER	GMBLW1_25660	GMBLW125660
T. immobilis	VTR98278.1	CytoplasmicMembrane	FALSE	1	0	FALSE		pknA_1		Serine/threonine-protein kinase PknA	7.01	120582	T	0	0	0	0	0	0	0	0	0	PF00069;PF00400;PF00400	OTHER	GMBLW1_25650	GMBLW125650
T. immobilis	VTR98281.1	Cytoplasmic	FALSE	0	0	FALSE		srmB		ATP-dependent RNA helicase SrmB	6.82	96442.7	J	0	0	0	0	0	0	0	0	0	PF00271;PF08482;PF04408;PF00270	OTHER	GMBLW1_25640	GMBLW125640
T. immobilis	VTR98284.1	CytoplasmicMembrane	FALSE	13	0	FALSE	S2_exclusive	speE_2		Polyamine aminopropyltransferase	6.26	84355.2	E	0	0	0	227610000	243920000	336050000	17333000	0	0	PF01564	OTHER	GMBLW1_25630	GMBLW125630
T. immobilis	VTR98287.1	Unknown	FALSE	0	0	TRUE	S3_exclusive			hypothetical protein	6.13	125708		0	0	0	0	0	0	78190000	765880000	487830000		LIPO(Sec/SPII)	GMBLW1_25620	GMBLW125620
T. immobilis	VTR98290.1	Cytoplasmic	FALSE	0	0	FALSE	S1	metG		Methionine--tRNA ligase	5.78	59358.8	J	164740000	173350000	462580000	38383000	71364000	55725000	47944000	54972000	0	PF09334;PF09334;PF08264	OTHER	GMBLW1_25610	GMBLW125610
T. immobilis	VTR98293.1	Unknown	FALSE	0	0	FALSE				hypothetical protein	9.31	41876.4		0	0	0	0	0	0	0	0	0		SP(Sec/SPI)	GMBLW1_25600	GMBLW125600
T. immobilis	VTR98296.1	Unknown	FALSE	0	0	FALSE				hypothetical protein	6.15	13963.1	R	0	67532000	65224000	0	0	0	139580000	0	0	PF01878	OTHER	GMBLW1_25590	GMBLW125590
T. immobilis	VTR98299.1	Unknown	FALSE	0	0	FALSE				protein containing duf1501 : Uncharacterized protein	7.99	50370.2	S	0	0	0	0	0	0	0	0	0	PF07394	TAT(Tat/SPI)	GMBLW1_25580	GMBLW125580
T. immobilis	VTR98302.1	Cytoplasmic	FALSE	0	0	FALSE		icd_2		Isocitrate dehydrogenase [NADP]	6.42	52508.2	CE	6639000000	7096100000	7262300000	2887900000	3627200000	3287400000	9701100000	18334000000	19320000000	PF18324;PF00180	OTHER	GMBLW1_25570	GMBLW125570
T. immobilis	VTR98304.1	Cytoplasmic	FALSE	0	0	FALSE	S3_exclusive	linC		2,5-dichloro-2,5-cyclohexadiene-1,4-diol dehydrogenase	5.71	25819.6	IQR	0	0	56209000	0	0	0	229550000	61691000	48800000	PF13561	OTHER	GMBLW1_25560	GMBLW125560
T. immobilis	VTR98307.1	CytoplasmicMembrane	FALSE	0	0	FALSE	S1_exclusive			hypothetical protein	9.82	42591.1	E	51667000	48337000	54273000	0	0	0	73943000	0	0	PF14607;PF14606	SP(Sec/SPI)	GMBLW1_25550	GMBLW125550
T. immobilis	VTR98310.1	CytoplasmicMembrane	FALSE	9	0	FALSE		rgtA		Lipopolysaccharide core galacturonosyltransferase RgtA	10.75	56123.9	M	0	0	0	0	0	0	0	0	0	PF13231	OTHER	GMBLW1_25540	GMBLW125540
T. immobilis	VTR98313.1	CytoplasmicMembrane	FALSE	0	0	FALSE				hypothetical protein	9.11	68221.4		0	0	0	0	0	0	0	7958600	5558800		OTHER	GMBLW1_25530	GMBLW125530
T. immobilis	VTR98316.1	Cytoplasmic	FALSE	0	0	FALSE				hypothetical protein	5.59	68355.9		0	0	0	0	0	0	0	6797300	7892300		OTHER	GMBLW1_25520	GMBLW125520
T. immobilis	VTR98319.1	Cytoplasmic	FALSE	0	0	FALSE				Repeat-companion domain TIGR02996	10.38	68405.9		0	0	0	0	0	0	0	6599700	0		OTHER	GMBLW1_25510	GMBLW125510
T. immobilis	VTR98322.1	Cytoplasmic	FALSE	0	0	FALSE				hypothetical protein	7.93	70794.6		0	46031000	0	0	0	0	0	0	0		OTHER	GMBLW1_25500	GMBLW125500
T. immobilis	VTR98325.1	Cytoplasmic	FALSE	0	0	FALSE				hypothetical protein	9.42	67926.6		0	0	0	0	0	0	0	22058000	22930000		OTHER	GMBLW1_25490	GMBLW125490
T. immobilis	VTR98328.1	Cytoplasmic	FALSE	0	0	FALSE				hypothetical protein	6.11	71222.1		0	0	0	0	0	0	0	0	0		OTHER	GMBLW1_25480	GMBLW125480
T. immobilis	VTR98331.1	Cytoplasmic	FALSE	0	0	FALSE				hypothetical protein	5.94	63718		0	0	0	0	0	0	0	0	0		OTHER	GMBLW1_25470	GMBLW125470
T. immobilis	VTR98334.1	Cytoplasmic	FALSE	0	0	FALSE				leucine-rich repeat-containing g-protein coupled receptor 5 isoform x2 : Leucine-rich repeat-containing G-protein-coupled receptor 5	5	68218.7		0	0	0	0	0	0	0	0	0		OTHER	GMBLW1_25460	GMBLW125460
T. immobilis	VTR98337.1	Unknown	FALSE	0	0	FALSE		mfd		Transcription-repair-coupling factor	6.23	125459	LK	0	0	0	0	0	0	0	62022000	50364000	PF02559;PF00270;PF03461;PF00271;PF17757	OTHER	GMBLW1_25450	GMBLW125450
T. immobilis	VTR98340.1	Unknown	FALSE	0	0	TRUE		prsA3		Foldase protein PrsA 3	9.44	48541.7	O	0	0	0	0	0	0	0	0	0	PF13145	LIPO(Sec/SPII)	GMBLW1_25440	GMBLW125440
T. immobilis	VTR98343.1	Unknown	FALSE	0	0	FALSE				hypothetical protein	6.71	21860.8		0	0	0	0	0	0	0	0	0		OTHER	GMBLW1_25430	GMBLW125430
T. immobilis	VTR98346.1	Cytoplasmic	FALSE	0	0	FALSE	S3	hisS		Histidine--tRNA ligase	5.68	48934	J	380990000	494130000	477770000	48689000	98721000	86890000	968010000	1234500000	1160700000	PF13393;PF03129	OTHER	GMBLW1_25420	GMBLW125420
T. immobilis	VTR98349.1	Unknown	FALSE	0	0	TRUE	S2			hypothetical protein	9.53	51553.7		209560000	26662000	43972000	618610000	645520000	734260000	451540000	88136000	180080000		LIPO(Sec/SPII)	GMBLW1_25410	GMBLW125410
T. immobilis	VTR98352.1	CytoplasmicMembrane	FALSE	0	0	FALSE				: DUF1570	9.31	80509.5		895390000	780210000	719840000	2274100000	3300000000	3527400000	2901300000	617450000	735530000	PF07607	SP(Sec/SPI)	GMBLW1_25400	GMBLW125400
T. immobilis	VTR98355.1	Cytoplasmic	FALSE	0	0	FALSE		comM		Competence protein ComM	6.04	55810.4	O	0	0	0	0	0	0	0	28280000	19373000	PF13541;PF01078;PF13335	OTHER	GMBLW1_25390	GMBLW125390
T. immobilis	VTR98358.1	Unknown	FALSE	0	0	FALSE				hypothetical protein	8.54	19572.4		0	44111000	0	0	0	0	0	0	0		SP(Sec/SPI)	GMBLW1_25380	GMBLW125380
T. immobilis	VTR98361.1	CytoplasmicMembrane	FALSE	1	0	FALSE	S2_exclusive	algJ		putative alginate O-acetylase AlgJ	7.34	43711.2		0	0	0	85008000	100920000	104580000	0	0	0	PF16822	OTHER	GMBLW1_25370	GMBLW125370
T. immobilis	VTR98364.1	CytoplasmicMembrane	FALSE	11	0	FALSE		patA_1		Peptidoglycan O-acetyltransferase	9.39	54493	M	0	0	0	0	0	0	0	0	0	PF03062	OTHER	GMBLW1_25360	GMBLW125360
T. immobilis	VTR98367.1	Cytoplasmic	FALSE	0	0	FALSE	S3_exclusive			hypothetical protein	6.96	33609.4	S	0	0	0	0	0	0	67984000	124960000	110470000	PF01882	OTHER	GMBLW1_25350	GMBLW125350
T. immobilis	VTR98370.1	Cytoplasmic	FALSE	0	0	FALSE	S1			atpase aaa : MoxR protein	6.22	37811.8	R	111540000	102650000	142500000	78251000	109970000	87361000	175750000	111190000	114360000	PF07726;PF17863	OTHER	GMBLW1_25340	GMBLW125340
T. immobilis	VTR98373.1	CytoplasmicMembrane	FALSE	1	0	FALSE		pknB_6		Serine/threonine-protein kinase PknB	6.67	100475	T	0	0	0	0	0	0	0	0	30179000	PF00069	OTHER	GMBLW1_25330	GMBLW125330
T. immobilis	VTR98376.1	CytoplasmicMembrane	FALSE	1	0	FALSE		prkC_10		Serine/threonine-protein kinase PrkC	6.47	64167.1	T	0	0	0	0	0	0	0	0	42806000	PF00069	OTHER	GMBLW1_25320	GMBLW125320
T. immobilis	VTR98379.1	Extracellular	FALSE	0	0	FALSE				hypothetical protein	12.01	33068.6		0	0	0	0	0	0	0	0	0		OTHER	GMBLW1_25310	GMBLW125310
T. immobilis	VTR98382.1	Cytoplasmic	FALSE	0	0	FALSE				hypothetical protein	8.57	32566.5	C	0	0	0	0	0	0	0	0	0		OTHER	GMBLW1_25300	GMBLW125300
T. immobilis	VTR98385.1	CytoplasmicMembrane	FALSE	1	0	FALSE				Protein containing DUF1559	8.14	38632.8		0	0	0	0	0	0	0	0	0	PF07963;PF07596	OTHER	GMBLW1_25290	GMBLW125290
T. immobilis	VTR98388.1	CytoplasmicMembrane	FALSE	3	0	FALSE				hypothetical protein	9.54	37019.9		0	0	0	0	0	0	0	0	0	PF03929	OTHER	GMBLW1_25280	GMBLW125280
T. immobilis	VTR98391.1	CytoplasmicMembrane	FALSE	0	0	FALSE	S3_exclusive	cckA_2		Sensor kinase CckA	5.76	81481.9	T	0	0	0	0	0	0	78267000	109550000	90443000	PF00989;PF02518	OTHER	GMBLW1_25270	GMBLW125270
T. immobilis	VTR98394.1	Cytoplasmic	FALSE	0	0	FALSE				phycobilisome protein : Putative phycobilisome protein	6.68	21063.1		0	0	0	0	0	0	0	0	0	PF00502	OTHER	GMBLW1_25260	GMBLW125260
T. immobilis	VTR98397.1	Unknown	FALSE	0	0	FALSE		apcB		Allophycocyanin subunit beta	5.3	18098.9		0	0	0	0	0	0	0	0	0	PF00502	OTHER	GMBLW1_25250	GMBLW125250
T. immobilis	VTR98400.1	Unknown	FALSE	0	0	FALSE				4-vinyl reductase 4VR	5.79	26449.3	R	0	0	0	0	0	0	0	0	0		OTHER	GMBLW1_25240	GMBLW125240
T. immobilis	VTR98403.1	Unknown	FALSE	0	0	FALSE				hypothetical protein	12.1	10575.9		0	0	0	0	0	0	0	0	0		OTHER	GMBLW1_25230	GMBLW125230
T. immobilis	VTR98406.1	Cytoplasmic	FALSE	1	0	FALSE				4-vinyl reductase 4VR	5	30506.5	R	0	0	0	0	0	0	0	0	0	PF02830;PF06505	OTHER	GMBLW1_25220	GMBLW125220
T. immobilis	VTR98409.1	Cytoplasmic	FALSE	0	0	FALSE		fdx_2		2Fe-2S ferredoxin	7.62	17013.9	C	0	0	0	0	0	0	0	0	0	PF00111	OTHER	GMBLW1_25210	GMBLW125210
T. immobilis	VTR98412.1	Unknown	FALSE	2	0	FALSE		luxQ_1		Autoinducer 2 sensor kinase/phosphatase LuxQ	5.94	61094.6		0	0	0	0	0	0	0	0	0	PF02518;PF00989	OTHER	GMBLW1_25200	GMBLW125200
T. immobilis	VTR98415.1	CytoplasmicMembrane	FALSE	0	0	FALSE		prkC_11		Serine/threonine-protein kinase PrkC	6.77	44326.1	T	0	0	0	0	0	0	0	0	0	PF00069	OTHER	GMBLW1_25190	GMBLW125190
T. immobilis	VTR98418.1	CytoplasmicMembrane	FALSE	0	0	FALSE		pknB_7		Serine/threonine-protein kinase PknB	9.59	53030.8	T	0	0	0	0	0	0	0	0	0	PF00069	OTHER	GMBLW1_25180	GMBLW125180
T. immobilis	VTR98421.1	CytoplasmicMembrane	FALSE	0	0	FALSE		pknH_1		Serine/threonine-protein kinase PknH	8.93	53405.4	T	0	0	0	0	0	0	0	0	0	PF00069	OTHER	GMBLW1_25170	GMBLW125170
T. immobilis	VTR98424.1	Unknown	FALSE	0	0	TRUE				hypothetical protein	8.44	15856.2		0	0	0	0	0	0	0	0	0		LIPO(Sec/SPII)	GMBLW1_25160	GMBLW125160
T. immobilis	VTR98427.1	Unknown	FALSE	1	0	FALSE				Protein containing DUF1559	5.19	37553.3		0	0	0	0	0	0	0	0	0	PF07963;PF07596	OTHER	GMBLW1_25150	GMBLW125150
T. immobilis	VTR98430.1	Cytoplasmic	FALSE	0	0	FALSE		gci_1		D-galactarolactone cycloisomerase	4.93	40916.9	MR	0	0	0	0	0	0	0	0	0	PF02746;PF13378	OTHER	GMBLW1_25140	GMBLW125140
T. immobilis	VTR98433.1	Unknown	FALSE	0	0	FALSE		abgB		p-aminobenzoyl-glutamate hydrolase subunit B	7.99	52106.2	R	27879000	31272000	29842000	0	0	0	27560000	26013000	29395000	PF07687;PF01546	SP(Sec/SPI)	GMBLW1_25130	GMBLW125130
T. immobilis	VTR98436.1	CytoplasmicMembrane	FALSE	0	0	FALSE		pknB_8		Serine/threonine-protein kinase PknB	5.76	120503	R	0	0	0	0	0	0	0	11976000	0	PF00400;PF00400;PF00400;PF00400;PF00400;PF00400;PF00400;PF00069	OTHER	GMBLW1_25120	GMBLW125120
T. immobilis	VTR98439.1	Unknown	FALSE	1	0	FALSE		betC		Choline-sulfatase	9.87	57570	P	0	0	0	0	0	0	0	0	0	PF00884;PF00884	OTHER	GMBLW1_25110	GMBLW125110
T. immobilis	VTR98442.1	CytoplasmicMembrane	FALSE	8	0	FALSE				rnd superfamily exporter : Uncharacterized protein	6.51	94605.5		0	0	0	96246000	95557000	121520000	25175000	35332000	35478000	PF01734	OTHER	GMBLW1_25100	GMBLW125100
T. immobilis	VTR98445.1	Cytoplasmic	FALSE	0	0	FALSE				Putative conjugal transfer protein	6.74	55856.2	UW	0	0	0	0	0	0	0	0	0	PF00437	OTHER	GMBLW1_25090	GMBLW125090
T. immobilis	VTR98448.1	Cytoplasmic	FALSE	0	0	FALSE		minD_1		Septum site-determining protein MinD	6.13	43047.7	UW	0	0	0	0	0	0	0	0	0		OTHER	GMBLW1_25080	GMBLW125080
T. immobilis	VTR98451.1	Cytoplasmic	FALSE	0	0	FALSE				hypothetical protein	6.12	62479.3		0	0	0	0	0	0	0	0	0		OTHER	GMBLW1_25070	GMBLW125070
T. immobilis	VTR98454.1	Unknown	FALSE	0	0	FALSE				tetratricopeptide repeat protein : Tetratricopeptide TPR_2 repeat protein	6.34	91530.4		0	0	0	0	0	0	0	0	0	PF13181;PF13181;PF13432	OTHER	GMBLW1_25060	GMBLW125060
T. immobilis	VTR98457.1	CytoplasmicMembrane	FALSE	0	0	FALSE		bamB_3		Outer membrane protein assembly factor BamB	8.97	44809.1	M	0	0	0	0	0	0	0	0	0	PF13360	SP(Sec/SPI)	GMBLW1_25050	GMBLW125050
T. immobilis	VTR98460.1	Unknown	FALSE	0	0	FALSE				family transcriptional regulator :	10.06	22444.8		0	0	0	0	0	0	0	0	0		OTHER	GMBLW1_25040	GMBLW125040
T. immobilis	VTR98463.1	Cytoplasmic	FALSE	0	0	FALSE				dITP/XTP pyrophosphatase	5.51	21863.8	F	60325000	52823000	0	0	0	0	0	0	0	PF01725	OTHER	GMBLW1_25030	GMBLW125030
T. immobilis	VTR98466.1	Cytoplasmic	FALSE	0	0	FALSE		xerD_1		Tyrosine recombinase XerD	10.24	35304.7	L	0	0	0	0	0	0	0	0	0	PF00589;PF02899	OTHER	GMBLW1_25020	GMBLW125020
T. immobilis	VTR98469.1	Cytoplasmic	FALSE	0	0	FALSE				Leucine-rich repeat-containing protein typical subtype	6.26	60061.2	K	0	0	0	0	0	0	0	0	0	PF13516;PF13516	OTHER	GMBLW1_25010	GMBLW125010
T. immobilis	VTR98472.1	Unknown	FALSE	0	0	FALSE	S1_exclusive			Sialic acid-specific 9-O-acetylesterase	9.89	59673.5		330080000	346490000	390110000	0	0	0	246270000	0	0	PF03629;PF03629	SP(Sec/SPI)	GMBLW1_25000	GMBLW125000
T. immobilis	VTR98475.1	Unknown	FALSE	0	0	FALSE				hypothetical protein	9.49	49463.1		0	0	0	0	0	0	0	0	0	PF07394	TAT(Tat/SPI)	GMBLW1_24990	GMBLW124990
T. immobilis	VTR98478.1	CytoplasmicMembrane	FALSE	3	0	FALSE				: VanZ	11.91	15831.9		0	0	0	0	0	0	0	0	0		SP(Sec/SPI)	GMBLW1_24980	GMBLW124980
T. immobilis	VTR98481.1	Cytoplasmic	FALSE	0	0	FALSE		mcsB		Protein-arginine kinase	6.03	39919.7	O	42953000	35445000	31183000	0	0	0	54125000	81801000	75614000	PF00217	OTHER	GMBLW1_24970	GMBLW124970
T. immobilis	VTR98484.1	Cytoplasmic	FALSE	0	0	FALSE		mcsA_1		Protein-arginine kinase activator protein	6.38	19597.4	O	0	0	0	0	0	0	0	0	0		OTHER	GMBLW1_24960	GMBLW124960
T. immobilis	VTR98487.1	Cytoplasmic	FALSE	0	0	FALSE		mcsA_2		Protein-arginine kinase activator protein	6.06	18687	O	0	25837000	32961000	32387000	30778000	0	0	0	29625000	PF02151	OTHER	GMBLW1_24950	GMBLW124950
T. immobilis	VTR98490.1	CytoplasmicMembrane	FALSE	0	0	FALSE		fabF_3		3-oxoacyl-[acyl-carrier-protein] synthase 2	5.51	44811.1	IQ	0	0	0	0	0	0	0	0	0	PF00109;PF02801	SP(Sec/SPI)	GMBLW1_24940	GMBLW124940
T. immobilis	VTR98493.1	CytoplasmicMembrane	FALSE	5	0	FALSE	S2_exclusive			Membrane-bound serine protease (ClpP class)	5.58	89299.1	O	0	0	0	881530000	906290000	1023400000	41481000	0	0	PF01957	OTHER	GMBLW1_24930	GMBLW124930
T. immobilis	VTR98496.1	CytoplasmicMembrane	FALSE	3	0	FALSE	S2_exclusive			hypothetical protein	4.27	18475.6	O	0	0	0	423060000	354380000	356440000	72360000	0	0		OTHER	GMBLW1_24920	GMBLW124920
T. immobilis	VTR98499.1	Cytoplasmic	FALSE	1	0	FALSE	S2			band 7 protein : UPF0365 protein Plim_0858	7.82	38107.2	S	640770000	366550000	325170000	15361000000	17004000000	17526000000	3624600000	2194500000	2035700000	PF12127	OTHER	GMBLW1_24910	GMBLW124910
T. immobilis	VTR98502.1	Unknown	FALSE	0	0	FALSE				hypothetical protein	10.8	26492.5		0	0	0	109400000	134530000	128700000	46578000	36158000	36177000		OTHER	GMBLW1_24900	GMBLW124900
T. immobilis	VTR98505.1	Unknown	TRUE	0	0	FALSE				na-ca exchanger integrin-beta4 : Hemolysin-type calcium-binding region domain protein	4.56	76232.3	O	0	0	48784000	0	0	0	0	0	0	PF01839;PF13517;PF13517;PF00089	OTHER	GMBLW1_24890	GMBLW124890
T. immobilis	VTR98508.1	Unknown	FALSE	0	0	FALSE				hypothetical protein	11.37	9369.02		0	0	0	0	0	0	0	0	0		OTHER	GMBLW1_24880	GMBLW124880
T. immobilis	VTR98511.1	Unknown	FALSE	0	0	FALSE		pkn1_1		Serine/threonine-protein kinase pkn1	5.01	36062.3	O	0	0	0	0	0	0	0	0	0	PF03781	OTHER	GMBLW1_24870	GMBLW124870
T. immobilis	VTR98514.1	CytoplasmicMembrane	FALSE	4	0	FALSE				hypothetical protein	4.58	19927.8		0	0	0	0	0	0	0	0	0		OTHER	GMBLW1_24860	GMBLW124860
T. immobilis	VTR98517.1	Unknown	FALSE	0	0	FALSE		speG		Spermidine N(1)-acetyltransferase	5.76	20806.7	JO	0	0	0	0	0	0	0	0	0	PF13302	OTHER	GMBLW1_24850	GMBLW124850
T. immobilis	VTR98520.1	Cytoplasmic	FALSE	0	0	FALSE	S1_exclusive	tcmN		Multifunctional cyclase-dehydratase-3-O-methyl transferase TcmN	5.49	36048.3		259600000	254030000	252490000	0	0	0	65113000	0	0	PF00891	OTHER	GMBLW1_24840	GMBLW124840
T. immobilis	VTR98523.1	CytoplasmicMembrane	FALSE	4	0	FALSE				hypothetical protein	7.25	32543.7		0	0	0	0	0	0	0	0	0		OTHER	GMBLW1_24830	GMBLW124830
T. immobilis	VTR98526.1	Unknown	FALSE	0	0	FALSE		ramA		(R)-stereoselective amidase	5.08	29754.6	R	0	0	0	0	0	0	0	0	0	PF00795	OTHER	GMBLW1_24820	GMBLW124820
T. immobilis	VTR98529.1	Cytoplasmic	FALSE	0	0	FALSE				acyl- n-acyltransferase : Uncharacterized protein	4.79	19518.5	R	0	0	0	0	0	0	0	0	0	PF13508	OTHER	GMBLW1_24810	GMBLW124810
T. immobilis	VTR98532.1	CytoplasmicMembrane	FALSE	0	0	FALSE				hypothetical protein	10.44	40878.7		0	0	0	0	0	0	0	0	0		LIPO(Sec/SPII)	GMBLW1_24800	GMBLW124800
T. immobilis	VTR98535.1	Unknown	FALSE	0	0	FALSE				Polysaccharide pyruvyl transferase	9.89	45918.7	M	0	0	16303000	0	0	0	17366000	0	0	PF04230	TAT(Tat/SPI)	GMBLW1_24790	GMBLW124790
T. immobilis	VTR98538.1	CytoplasmicMembrane	FALSE	0	0	FALSE				gcn5 family acetyltransferase : Uncharacterized protein	6.37	19643.5		0	7805400	0	0	0	0	0	0	0	PF00583	OTHER	GMBLW1_24780	GMBLW124780
T. immobilis	VTR98541.1	CytoplasmicMembrane	FALSE	1	0	FALSE				hypothetical protein	11.81	5552.56		0	0	0	0	0	0	0	0	0		OTHER	GMBLW1_24770	GMBLW124770
T. immobilis	VTR98544.1	Cytoplasmic	FALSE	0	0	FALSE				hypothetical protein	4.95	21937.7		0	0	0	0	0	0	0	0	0		OTHER	GMBLW1_24760	GMBLW124760
T. immobilis	VTR98547.1	Unknown	FALSE	1	0	FALSE				hypothetical protein	9.8	40288.3		0	0	0	0	0	0	0	0	0		OTHER	GMBLW1_24750	GMBLW124750
T. immobilis	VTR98550.1	Cytoplasmic	FALSE	0	0	FALSE	S1			hypothetical protein	4.5	14085.1	R	56666000	87673000	76038000	65897000	66240000	68672000	54699000	56310000	31659000		OTHER	GMBLW1_24740	GMBLW124740
T. immobilis	VTR98553.1	CytoplasmicMembrane	FALSE	4	0	FALSE				hypothetical protein	9.4	18182.1		0	0	0	0	0	0	0	0	0		OTHER	GMBLW1_24730	GMBLW124730
T. immobilis	VTR98556.1	Cytoplasmic	FALSE	0	0	FALSE				Sugar phosphate isomerase/epimerase	6.9	28091.4	G	0	14256000	0	0	0	0	0	0	0	PF01261	OTHER	GMBLW1_24720	GMBLW124720
T. immobilis	VTR98559.1	Unknown	FALSE	0	0	FALSE				hypothetical protein	4.64	15360.9		0	0	0	0	0	0	0	0	0		OTHER	GMBLW1_24710	GMBLW124710
T. immobilis	VTR98562.1	Cytoplasmic	FALSE	0	0	FALSE	S1_exclusive	ispD		2-C-methyl-D-erythritol 4-phosphate cytidylyltransferase	5.66	27140.9	I	67136000	82089000	79405000	0	0	0	0	0	0	PF01128	OTHER	GMBLW1_24700	GMBLW124700
T. immobilis	VTR98565.1	CytoplasmicMembrane	FALSE	1	0	FALSE		prkC_12		Serine/threonine-protein kinase PrkC	6.85	123332	T	0	0	0	0	0	0	0	19401000	0	PF00069	OTHER	GMBLW1_24690	GMBLW124690
T. immobilis	VTR98568.1	Cytoplasmic	FALSE	0	0	FALSE		dnaA_2		Chromosomal replication initiator protein DnaA	9.76	61212.8	L	0	0	0	0	0	0	0	0	0	PF08299;PF00308	OTHER	GMBLW1_24680	GMBLW124680
T. immobilis	VTR98571.1	Cytoplasmic	FALSE	0	0	FALSE				hypothetical protein	4.31	16266.5		0	0	0	0	0	0	0	0	0		OTHER	GMBLW1_24670	GMBLW124670
T. immobilis	VTR98574.1	Unknown	FALSE	0	0	FALSE				Glucose/sorbosone dehydrogenase	6.38	76456.6	G	0	28979000	29166000	0	0	0	0	0	0		SP(Sec/SPI)	GMBLW1_24660	GMBLW124660
T. immobilis	VTR98577.1	Cytoplasmic	FALSE	0	0	FALSE	S3_exclusive			dual specificity phosphatase-like protein : Dual specificity protein phosphatase	5.2	14912.2	T	0	42651000	0	0	0	0	52852000	36041000	42830000	PF00782	OTHER	GMBLW1_24650	GMBLW124650
T. immobilis	VTR98580.1	CytoplasmicMembrane	FALSE	9	0	FALSE				hypothetical protein	9.86	36124		0	0	0	0	0	0	0	0	0		OTHER	GMBLW1_24640	GMBLW124640
T. immobilis	VTR98583.1	Unknown	FALSE	0	0	FALSE				hypothetical protein	5.79	14364.1		0	0	0	0	0	0	0	0	0		OTHER	GMBLW1_24630	GMBLW124630
T. immobilis	VTR98586.1	Cytoplasmic	FALSE	0	0	FALSE	S1_exclusive	rebM_1		Demethylrebeccamycin-D-glucose O-methyltransferase	5.09	24661	H	25532000	30516000	24956000	0	0	0	25069000	0	0	PF08241	OTHER	GMBLW1_24620	GMBLW124620
T. immobilis	VTR98589.1	CytoplasmicMembrane	FALSE	5	0	FALSE		mlaE_1		putative phospholipid ABC transporter permease protein MlaE	7.64	27198.2	M	0	0	0	0	0	0	0	0	0	PF02405	OTHER	GMBLW1_24610	GMBLW124610
T. immobilis	VTR98592.1	Unknown	FALSE	0	0	FALSE				Endonuclease/exonuclease/phosphatase	5.76	41000.4	R	0	0	0	0	0	0	20311000	0	22833000	PF03372	OTHER	GMBLW1_24600	GMBLW124600
T. immobilis	VTR98595.1	CytoplasmicMembrane	FALSE	9	0	FALSE				hypothetical protein	10.06	44022.8	S	0	0	0	0	0	0	0	0	0	PF03706	OTHER	GMBLW1_24590	GMBLW124590
T. immobilis	VTR98598.1	Cytoplasmic	FALSE	0	0	FALSE	S3			hypothetical protein	6.23	92566.3	L	30610000	66659000	79953000	18113000	27525000	52986000	171280000	164820000	321780000	PF05872	OTHER	GMBLW1_24580	GMBLW124580
T. immobilis	VTR98601.1	CytoplasmicMembrane	FALSE	2	0	FALSE				hypothetical protein	4.64	47845.7		41258000	126440000	72546000	275120000	294110000	341890000	91029000	60051000	75078000		OTHER	GMBLW1_24570	GMBLW124570
T. immobilis	VTR98604.1	Cytoplasmic	FALSE	0	0	FALSE		proA_1		4-hydroxy-4-methyl-2-oxoglutarate aldolase/4-carboxy-4-hydroxy-2-oxoadipate aldolase	4.86	23839.4	J	31872000	21668000	0	0	0	0	0	0	0	PF03737	OTHER	GMBLW1_24560	GMBLW124560
T. immobilis	VTR98607.1	CytoplasmicMembrane	FALSE	0	0	FALSE				hypothetical protein	5.8	53537	R	35753000	0	35370000	0	0	0	33042000	0	0	PF07364;PF07171	OTHER	GMBLW1_24550	GMBLW124550
T. immobilis	VTR98610.1	Unknown	FALSE	1	0	FALSE	S2_exclusive			Prepilin-type N-terminal cleavage/methylation domain-containing protein	8.24	35461.5		0	0	0	159670000	117030000	113860000	0	0	72740000	PF07596	OTHER	GMBLW1_24540	GMBLW124540
T. immobilis	VTR98613.1	Unknown	FALSE	0	0	FALSE				hypothetical protein	11.59	9884.34		0	0	0	0	0	0	0	0	0		OTHER	GMBLW1_24530	GMBLW124530
T. immobilis	VTR98616.1	CytoplasmicMembrane	FALSE	3	0	FALSE				hypothetical protein	4.79	20667.7		0	0	0	11530000	0	0	0	0	0		OTHER	GMBLW1_24520	GMBLW124520
T. immobilis	VTR98619.1	CytoplasmicMembrane	FALSE	1	0	FALSE	S2	yqiK		Inner membrane protein YqiK	5.35	63433.8	S	20159000	5263200	0	2020400000	2118400000	2124800000	200690000	117370000	88797000	PF01145	OTHER	GMBLW1_24510	GMBLW124510
T. immobilis	VTR98622.1	Unknown	FALSE	0	0	FALSE				hypothetical protein : : HEAT_2	9.22	33218.4		0	0	0	0	0	0	0	0	0	PF13646	SP(Sec/SPI)	GMBLW1_24500	GMBLW124500
T. immobilis	VTR98625.1	Unknown	FALSE	0	0	TRUE				hypothetical protein	9.47	9122.42		0	0	0	0	0	0	0	0	0		LIPO(Sec/SPII)	GMBLW1_24490	GMBLW124490
T. immobilis	VTR98628.1	Periplasmic	FALSE	0	0	FALSE	S1	sodA_1		Superoxide dismutase [Mn]	6.33	22143.2	P	2956300000	3008300000	3417600000	538090000	652320000	770550000	419010000	35656000	15582000	PF00081;PF02777	OTHER	GMBLW1_24480	GMBLW124480
T. immobilis	VTR98631.1	CytoplasmicMembrane	FALSE	0	0	FALSE	S1_exclusive	sppA		Protease 4	8.27	64917.8	O	323020000	263770000	358320000	0	0	0	225910000	19975000	0	PF01343;PF01343	SP(Sec/SPI)	GMBLW1_24470	GMBLW124470
T. immobilis	VTR98634.1	Cytoplasmic	FALSE	0	0	FALSE		queD_1		6-carboxy-5,6,7,8-tetrahydropterin synthase	5.93	19865.6	H	0	0	8109100	0	0	0	0	0	0	PF01242	OTHER	GMBLW1_24460	GMBLW124460
T. immobilis	VTR98637.1	Unknown	FALSE	0	0	FALSE				hypothetical protein	9.49	24099.2		0	0	0	0	0	0	0	0	0		OTHER	GMBLW1_24450	GMBLW124450
T. immobilis	VTR98640.1	Unknown	FALSE	0	0	FALSE				hypothetical protein	7.34	21685.6		0	0	0	0	0	0	0	0	0		OTHER	GMBLW1_24440	GMBLW124440
T. immobilis	VTR98643.1	Cytoplasmic	FALSE	0	0	FALSE		dmsA		Dimethyl sulfoxide reductase DmsA	5.92	76590.4	C	0	0	0	0	0	0	0	5043500	0	PF00384;PF04879;PF01568	OTHER	GMBLW1_24430	GMBLW124430
T. immobilis	VTR98646.1	CytoplasmicMembrane	FALSE	1	0	FALSE		pknB_9		Serine/threonine-protein kinase PknB	7.45	70622.4	T	0	0	0	0	0	0	0	15448000	0	PF00069	OTHER	GMBLW1_24420	GMBLW124420
T. immobilis	VTR98649.1	CytoplasmicMembrane	FALSE	1	0	FALSE		pknB_10		Serine/threonine-protein kinase PknB	8.89	98350.9	T	0	0	0	380200000	529400000	465570000	256030000	464500000	422820000	PF00069	OTHER	GMBLW1_24410	GMBLW124410
T. immobilis	VTR98652.1	Unknown	FALSE	0	0	FALSE				hypothetical protein	12.37	13951.9		0	0	0	0	0	0	0	0	0		OTHER	GMBLW1_24400	GMBLW124400
T. immobilis	VTR98655.1	Cytoplasmic	FALSE	0	0	FALSE	S3	clpC_3		Negative regulator of genetic competence ClpC/MecB	5.81	94943.6	O	2374500000	2739500000	2733400000	2118100000	2391700000	2371800000	7045000000	8515900000	8654900000	PF00004;PF07724;PF02861;PF02861;PF17871;PF10431	OTHER	GMBLW1_24390	GMBLW124390
T. immobilis	VTR98658.1	Unknown	FALSE	0	0	FALSE		wbbL_1		N-acetylglucosaminyl-diphospho-decaprenol L-rhamnosyltransferase	9.42	35632.7	G	0	0	0	0	0	0	0	0	0	PF00535	OTHER	GMBLW1_24380	GMBLW124380
T. immobilis	VTR98661.1	Unknown	FALSE	0	0	FALSE		wbbL_2		N-acetylglucosaminyl-diphospho-decaprenol L-rhamnosyltransferase	10.53	40194.3	G	0	0	0	0	0	0	0	0	0	PF13641	OTHER	GMBLW1_24370	GMBLW124370
T. immobilis	VTR98664.1	Unknown	FALSE	0	0	FALSE				hypothetical protein	5.16	23889.5		0	0	0	0	0	0	0	0	0		OTHER	GMBLW1_24360	GMBLW124360
T. immobilis	VTR98667.1	Unknown	FALSE	0	0	FALSE				hypothetical protein	10.2	8802.39		0	0	0	0	0	0	0	0	0		OTHER	GMBLW1_24350	GMBLW124350
T. immobilis	VTR98670.1	Cytoplasmic	FALSE	0	0	FALSE				hypothetical protein	5.83	20523.3		0	0	0	0	0	0	0	0	0		OTHER	GMBLW1_24340	GMBLW124340
T. immobilis	VTR98673.1	Unknown	FALSE	1	0	FALSE				hypothetical protein	6.05	29365.5		0	0	0	0	0	0	0	0	22863000	PF07963;PF07596	OTHER	GMBLW1_24330	GMBLW124330
T. immobilis	VTR98676.1	CytoplasmicMembrane	FALSE	6	0	FALSE				hypothetical protein	11.62	24339.1		0	0	0	0	0	0	0	0	0	PF10067	OTHER	GMBLW1_24320	GMBLW124320
T. immobilis	VTR98679.1	Cytoplasmic	FALSE	0	0	FALSE				hypothetical protein	8.4	44573.2		0	0	0	0	0	0	0	0	0		OTHER	GMBLW1_24310	GMBLW124310
T. immobilis	VTR98682.1	CytoplasmicMembrane	FALSE	3	0	FALSE				Putative membrane protein	4.89	31327.9		0	0	0	0	0	0	0	0	0		OTHER	GMBLW1_24300	GMBLW124300
T. immobilis	VTR98685.1	Cytoplasmic	FALSE	0	0	FALSE				hypothetical protein	5.43	27103.8		0	0	0	0	0	0	0	0	0		OTHER	GMBLW1_24290	GMBLW124290
T. immobilis	VTR98688.1	Unknown	FALSE	0	0	FALSE	S1_exclusive	aziB2		3-hydroxy-5-methyl-1-naphthoate 3-O-methyltransferase	5.14	38512.1		87658000	75647000	49591000	0	0	0	0	0	0	PF16864;PF00891	OTHER	GMBLW1_24280	GMBLW124280
T. immobilis	VTR98691.1	Unknown	FALSE	0	0	FALSE				HI0933 family protein	9.32	45760.7	R	0	0	0	0	0	0	0	11485000	0	PF03486	TAT(Tat/SPI)	GMBLW1_24270	GMBLW124270
T. immobilis	VTR98694.1	Unknown	FALSE	0	0	FALSE				hypothetical protein	9.14	100895		0	0	0	0	0	0	0	0	0	PF07587;PF13385;PF07583	SP(Sec/SPI)	GMBLW1_24260	GMBLW124260
T. immobilis	VTR98697.1	Cytoplasmic	FALSE	0	0	FALSE				arylsulfatase a family protein : Uncharacterized protein	7.18	53748		0	0	0	0	0	0	0	0	0	PF07394	TAT(Tat/SPI)	GMBLW1_24250	GMBLW124250
T. immobilis	VTR98700.1	Periplasmic	FALSE	0	0	FALSE		tolB_1		Protein TolB	9.78	29942.1	U	0	0	0	0	0	0	0	0	0	PF07676;PF07676	OTHER	GMBLW1_24240	GMBLW124240
T. immobilis	VTR98703.1	Unknown	FALSE	0	0	FALSE				phosphoglycerol transferase family alkaline phosphatase superfamily : Phosphoglycerol transferase family protein, alkaline phosphatase superfamily	6.98	48227.7		0	0	0	0	0	0	0	0	0	PF07394	TAT(Tat/SPI)	GMBLW1_24230	GMBLW124230
T. immobilis	VTR98706.1	Cytoplasmic	FALSE	0	0	FALSE				hypothetical protein	8.23	48115.7	S	0	0	0	0	0	0	0	0	0	PF07394	TAT(Tat/SPI)	GMBLW1_24220	GMBLW124220
T. immobilis	VTR98709.1	Unknown	FALSE	0	0	FALSE		yciI		Protein YciI	5.09	10317.8	R	0	0	0	0	0	0	0	0	0	PF03795	OTHER	GMBLW1_24210	GMBLW124210
T. immobilis	VTR98712.1	CytoplasmicMembrane	FALSE	1	0	FALSE				hypothetical protein	3.83	9908.96		0	0	0	0	0	0	0	0	0		OTHER	GMBLW1_24200	GMBLW124200
T. immobilis	VTR98715.1	Unknown	FALSE	0	0	TRUE		resA_2		Thiol-disulfide oxidoreductase ResA	8.22	53515.8	O	0	0	0	0	0	0	0	0	0	PF00578	LIPO(Sec/SPII)	GMBLW1_24190	GMBLW124190
T. immobilis	VTR98718.1	CytoplasmicMembrane	FALSE	0	0	FALSE				hypothetical protein	6.19	14380.5		0	0	0	0	0	0	0	0	0		SP(Sec/SPI)	GMBLW1_24180	GMBLW124180
T. immobilis	VTR98721.1	Unknown	FALSE	1	0	FALSE	S3	pulG_5		Type II secretion system protein G	7.33	34995.3		22768000	0	14025000	620650000	335610000	240720000	471310000	814050000	1125800000	PF07596;PF07963	OTHER	GMBLW1_24170	GMBLW124170
T. immobilis	VTR98724.1	Unknown	FALSE	0	0	TRUE	S2_exclusive			hypothetical protein	9.26	14964.2		0	0	0	802780000	637300000	788270000	98270000	0	0		LIPO(Sec/SPII)	GMBLW1_24160	GMBLW124160
T. immobilis	VTR98727.1	Cytoplasmic	FALSE	0	0	FALSE	S1_exclusive			hypothetical protein	8.35	45821.3	P	511950000	457700000	615640000	0	0	0	474670000	0	0		LIPO(Sec/SPII)	GMBLW1_24150	GMBLW124150
T. immobilis	VTR98730.1	CytoplasmicMembrane	FALSE	3	0	FALSE	S2	lspA		Lipoprotein signal peptidase	6.11	22774.3	MU	0	0	0	179950000	178300000	164780000	32562000	24699000	27235000	PF01252	SP(Sec/SPI)	GMBLW1_24140	GMBLW124140
T. immobilis	VTR98733.1	CytoplasmicMembrane	FALSE	5	0	FALSE		ydcZ		Inner membrane protein YdcZ	10.02	15637.7	S	0	0	0	0	0	0	0	0	0	PF04657	OTHER	GMBLW1_24130	GMBLW124130
T. immobilis	VTR98736.1	CytoplasmicMembrane	FALSE	0	0	FALSE	S1_exclusive			Endo-beta-1,4-xylanase Xyn10C	5.31	55250.8	G	26496000	22386000	19218000	0	0	0	0	0	0	PF00331	OTHER	GMBLW1_24120	GMBLW124120
T. immobilis	VTR98738.1	CytoplasmicMembrane	FALSE	0	0	FALSE				hypothetical protein	5.07	153907		0	0	0	0	0	0	0	65663000	101850000		OTHER	GMBLW1_24110	GMBLW124110
T. immobilis	VTR98741.1	CytoplasmicMembrane	FALSE	0	0	FALSE	S3_exclusive	glpK		Glycerol kinase	5.12	54743	C	0	46319000	36416000	0	0	0	60757000	71640000	65805000	PF00370;PF02782	OTHER	GMBLW1_24100	GMBLW124100
T. immobilis	VTR98744.1	Periplasmic	FALSE	0	0	FALSE	S1_exclusive			Transmembrane prediction	8.84	35982.9		324520000	354230000	394930000	0	0	0	141050000	0	0	PF14100	SP(Sec/SPI)	GMBLW1_24090	GMBLW124090
T. immobilis	VTR98747.1	Unknown	FALSE	0	0	FALSE				h4mpt-linked c1 transfer pathway protein : Conserved protein	4.46	36603.6	S	0	0	0	0	0	0	0	0	0	PF01968	OTHER	GMBLW1_24080	GMBLW124080
T. immobilis	VTR98750.1	Cytoplasmic	FALSE	0	0	FALSE	S3	xpsE_1		Type II secretion system protein E	6.48	63398.8	NUW	74400000	89227000	164370000	13080000	22147000	0	1689400000	5542000000	5040100000	PF05157;PF00437	OTHER	GMBLW1_24070	GMBLW124070
T. immobilis	VTR98753.1	Cytoplasmic	FALSE	0	0	FALSE	S3	pilT_1		Twitching mobility protein	5.36	42287.3	NW	27534000	0	24348000	15207000	82513000	24062000	327460000	1154600000	777060000	PF00437	OTHER	GMBLW1_24060	GMBLW124060
T. immobilis	VTR98756.1	Cytoplasmic	FALSE	0	0	FALSE	S3	epsE_1		Type II secretion system protein E	5.21	71339.1	NUW	35207000	99650000	77174000	21901000	16314000	23832000	863990000	2325400000	2363600000	PF00437;PF05157	OTHER	GMBLW1_24050	GMBLW124050
T. immobilis	VTR98759.1	CytoplasmicMembrane	FALSE	3	0	FALSE		epsF_2		Type II secretion system protein F	9.1	46380.8	NUW	0	0	0	562630000	697710000	606330000	1374700000	1837800000	1578900000	PF00482;PF00482	OTHER	GMBLW1_24040	GMBLW124040
T. immobilis	VTR98762.1	Unknown	FALSE	1	0	FALSE	S2			hypothetical protein	9.81	28664.7	NUW	0	0	0	1170600000	1160300000	1325700000	206840000	77054000	51097000	PF07963	OTHER	GMBLW1_24030	GMBLW124030
T. immobilis	VTR98765.1	Unknown	FALSE	1	0	FALSE	S2			: N_methyl_2	9.96	32446.1		0	0	0	583130000	620900000	557420000	125410000	57879000	68992000	PF07963	OTHER	GMBLW1_24020	GMBLW124020
T. immobilis	VTR98768.1	CytoplasmicMembrane	FALSE	1	0	FALSE	S2			hypothetical protein	5.73	30673.2		0	0	0	469190000	450240000	505140000	175770000	43453000	21395000	PF07963	OTHER	GMBLW1_24010	GMBLW124010
T. immobilis	VTR98771.1	CytoplasmicMembrane	FALSE	1	0	FALSE				hypothetical protein	6.23	38693.2		0	0	0	362370000	313360000	324120000	129560000	98588000	64960000	PF07963	OTHER	GMBLW1_24000	GMBLW124000
T. immobilis	VTR98774.1	Unknown	FALSE	1	0	FALSE	S2			hypothetical protein	6.29	49853.6		0	0	0	491370000	544030000	405110000	172720000	147290000	75640000	PF07963	OTHER	GMBLW1_23990	GMBLW123990
T. immobilis	VTR98777.1	OuterMembrane	FALSE	1	0	FALSE	S2			hypothetical protein	5.56	172524		150840000	119040000	91070000	4852200000	5506300000	5551300000	401660000	584310000	346520000		OTHER	GMBLW1_23980	GMBLW123980
T. immobilis	VTR98780.1	Unknown	FALSE	0	0	FALSE				hypothetical protein	5.22	27008.6		0	0	0	0	0	0	0	30987000	0		LIPO(Sec/SPII)	GMBLW1_23970	GMBLW123970
T. immobilis	VTR98783.1	Unknown	FALSE	0	0	FALSE				hypothetical protein	12.8	18448.4		0	0	0	0	0	0	0	0	0		SP(Sec/SPI)	GMBLW1_23960	GMBLW123960
T. immobilis	VTR98786.1	Unknown	FALSE	0	0	FALSE	S1_exclusive	dap4_2		Dipeptidyl aminopeptidase 4	6.87	80435.2	E	49623000	65693000	52255000	0	0	0	0	0	0	PF00326;PF00930	OTHER	GMBLW1_23950	GMBLW123950
T. immobilis	VTR98789.1	CytoplasmicMembrane	FALSE	0	0	FALSE	S3_exclusive	pknF_2		Serine/threonine-protein kinase PknF	6	63523	O	0	0	0	0	0	0	28986000	40017000	56695000	PF03781;PF00069	OTHER	GMBLW1_23940	GMBLW123940
T. immobilis	VTR98792.1	CytoplasmicMembrane	FALSE	15	0	FALSE	S2_exclusive	cstA		Peptide transporter CstA	8.72	81879.8	TT	0	0	0	122070000	97499000	108990000	0	0	0	PF13722;PF02554	OTHER	GMBLW1_23930	GMBLW123930
T. immobilis	VTR98795.1	CytoplasmicMembrane	FALSE	17	0	FALSE	S2_exclusive	hppA		K(+)-insensitive pyrophosphate-energized proton pump	5.53	95283	C	0	0	0	50285000	51545000	49007000	0	0	0	PF03030	LIPO(Sec/SPII)	GMBLW1_23920	GMBLW123920
T. immobilis	VTR98798.1	Unknown	FALSE	0	0	FALSE		dat		D-alanine aminotransferase	6.48	35029.4	EH	0	0	0	0	0	0	0	0	0	PF01063	OTHER	GMBLW1_23910	GMBLW123910
T. immobilis	VTR98801.1	CytoplasmicMembrane	FALSE	0	5	FALSE	S3_exclusive			hypothetical protein	4.32	46270.4		0	0	0	29018000	0	27990000	820990000	911270000	751840000	PF07642	SP(Sec/SPI)	GMBLW1_23900	GMBLW123900
T. immobilis	VTR98804.1	CytoplasmicMembrane	FALSE	11	0	FALSE	S2	amt		Ammonia channel	6.39	61231.2	P	0	0	0	2722200000	2644500000	2599500000	325410000	258530000	261320000	PF00909	LIPO(Sec/SPII)	GMBLW1_23890	GMBLW123890
T. immobilis	VTR98807.1	CytoplasmicMembrane	FALSE	0	0	FALSE		glnB_1		Nitrogen regulatory protein P-II	6.14	12460.5	TE	608420000	453910000	391010000	1508100000	1817700000	1664100000	410340000	440450000	453130000	PF00543	OTHER	GMBLW1_23880	GMBLW123880
T. immobilis	VTR98810.1	Cytoplasmic	FALSE	0	0	FALSE		cecR		HTH-type transcriptional dual regulator CecR	5.42	24821.5	K	0	0	0	0	0	0	0	0	0	PF09209;PF00440	OTHER	GMBLW1_23870	GMBLW123870
T. immobilis	VTR98813.1	CytoplasmicMembrane	FALSE	3	0	FALSE				putative ABC transporter permease	8.39	42792.2	V	0	0	0	0	0	0	0	0	0	PF02687	OTHER	GMBLW1_23860	GMBLW123860
T. immobilis	VTR98815.1	CytoplasmicMembrane	FALSE	0	0	FALSE		macB_1		Macrolide export ATP-binding/permease protein MacB	8.62	28051.1	M	0	0	0	0	0	0	0	0	9698200	PF00005	OTHER	GMBLW1_23850	GMBLW123850
T. immobilis	VTR98818.1	Cytoplasmic	FALSE	0	0	FALSE				Secretion protein HlyD family protein	9	39147.1	MV	0	0	0	0	0	0	0	0	0	PF16576	SP(Sec/SPI)	GMBLW1_23840	GMBLW123840
T. immobilis	VTR98821.1	Cytoplasmic	FALSE	0	0	FALSE	S1	rpe		Ribulose-phosphate 3-epimerase	4.75	23667.4	G	132670000	94390000	64004000	0	0	0	76717000	45714000	42375000	PF00834	OTHER	GMBLW1_23830	GMBLW123830
T. immobilis	VTR98824.1	Cytoplasmic	FALSE	0	0	FALSE	S3_exclusive			alpha-l-glutamate ligase : Uncharacterized protein	5.67	30299.3		0	0	0	0	0	0	66629000	78304000	102030000		OTHER	GMBLW1_23820	GMBLW123820
T. immobilis	VTR98827.1	Unknown	FALSE	0	0	FALSE	S1_exclusive			Arylsulfatase	8.33	51334.6	P	160280000	146640000	118410000	0	0	0	0	0	0	PF00884;PF16347	SP(Sec/SPI)	GMBLW1_23810	GMBLW123810
T. immobilis	VTR98830.1	Periplasmic	FALSE	0	0	FALSE	S2_exclusive	acyII		Penicillin acylase 2 proenzyme	5.97	87353.2	Q	0	0	0	78000000	114920000	109690000	0	39043000	0	PF01804	OTHER	GMBLW1_23800	GMBLW123800
T. immobilis	VTR98833.1	Cytoplasmic	FALSE	0	0	FALSE	S1	ileS		Isoleucine--tRNA ligase	5.56	135350	J	802570000	661770000	800700000	64293000	67715000	78142000	137440000	41917000	39128000	PF08264;PF00133;PF00133	OTHER	GMBLW1_23790	GMBLW123790
T. immobilis	VTR98836.1	Cytoplasmic	FALSE	0	0	FALSE		kamA		L-lysine 2,3-aminomutase	5.86	58622.7	E	0	0	0	0	0	0	0	0	0	PF12544;PF13353;PF04055	OTHER	GMBLW1_23780	GMBLW123780
T. immobilis	VTR98839.1	Cytoplasmic	FALSE	0	0	FALSE	S1_exclusive	ddlA		D-alanine--D-alanine ligase A	4.29	38342.7	MR	241790000	227520000	220220000	0	32161000	50286000	117350000	0	0	PF07478	OTHER	GMBLW1_23770	GMBLW123770
T. immobilis	VTR98842.1	Cytoplasmic	FALSE	0	0	FALSE		ddl		D-alanine--D-alanine ligase	4.8	39947.5	MR	0	0	0	0	0	0	0	0	0	PF07478	OTHER	GMBLW1_23760	GMBLW123760
T. immobilis	VTR98845.1	Cytoplasmic	FALSE	0	0	FALSE				hypothetical protein	5.46	20188.1		17108000	0	0	0	0	0	0	0	0	PF11307	OTHER	GMBLW1_23750	GMBLW123750
T. immobilis	VTR98848.1	Cytoplasmic	FALSE	0	1	FALSE		pepN_1		Aminopeptidase N	5.83	115903	E	0	0	0	0	0	0	0	0	0	PF01433;PF01103	SP(Sec/SPI)	GMBLW1_23740	GMBLW123740
T. immobilis	VTR98851.1	CytoplasmicMembrane	FALSE	10	0	FALSE				hypothetical protein	9.82	45820.8	R	0	0	0	0	0	0	0	0	0		OTHER	GMBLW1_23730	GMBLW123730
T. immobilis	VTR98854.1	OuterMembrane	FALSE	0	0	FALSE	S1_exclusive	bamB_4		Outer membrane protein assembly factor BamB	8.33	46715	M	538020000	562170000	310020000	0	0	0	49621000	0	0	PF13360;PF13570	SP(Sec/SPI)	GMBLW1_23720	GMBLW123720
T. immobilis	VTR98857.1	Unknown	FALSE	0	0	FALSE	S1_exclusive			Putative multi-domain protein	8.71	28820		488500000	615240000	721380000	0	0	0	229000000	0	0	PF06439	SP(Sec/SPI)	GMBLW1_23710	GMBLW123710
T. immobilis	VTR98860.1	CytoplasmicMembrane	FALSE	11	0	FALSE		nrgA		Ammonium transporter	5.38	57555	P	0	0	0	0	0	0	0	0	0	PF00909	SP(Sec/SPI)	GMBLW1_23700	GMBLW123700
T. immobilis	VTR98862.1	CytoplasmicMembrane	FALSE	2	0	FALSE		pknB_11		Serine/threonine-protein kinase PknB	9.35	55324.3	T	0	0	0	0	0	0	0	14167000	0	PF00069	OTHER	GMBLW1_23690	GMBLW123690
T. immobilis	VTR98865.1	Unknown	FALSE	0	0	FALSE				Renalase	6.06	33337.7	R	0	0	0	0	0	0	0	0	0	PF13450;PF01593	OTHER	GMBLW1_23680	GMBLW123680
T. immobilis	VTR98868.1	Unknown	FALSE	0	0	FALSE				hypothetical protein	7.61	21357.9		0	0	0	0	0	0	0	17960000	17690000		SP(Sec/SPI)	GMBLW1_23670	GMBLW123670
T. immobilis	VTR98871.1	Unknown	FALSE	0	0	FALSE	S1	carB		Carbamoyl-phosphate synthase large chain	5.07	122045	EF	598440000	623360000	716710000	17809000	21656000	0	447650000	1110500000	986370000	PF02787;PF02142;PF02786;PF02786	LIPO(Sec/SPII)	GMBLW1_23660	GMBLW123660
T. immobilis	VTR98874.1	Cytoplasmic	FALSE	0	0	FALSE	S2_exclusive	ecfG		ECF RNA polymerase sigma factor EcfG	9.81	25021.7	K	0	0	0	56943000	43490000	58359000	0	0	0	PF08281	OTHER	GMBLW1_23650	GMBLW123650
T. immobilis	VTR98877.1	Unknown	FALSE	0	0	FALSE				hypothetical protein	9.08	29621.8		0	0	0	0	0	0	36717000	0	0		SP(Sec/SPI)	GMBLW1_23640	GMBLW123640
T. immobilis	VTR98880.1	Cytoplasmic	FALSE	0	0	FALSE	S3_exclusive	rpmA		50S ribosomal protein L27	12.08	9414.82	J	372670000	149330000	0	0	0	0	1237700000	869010000	803880000	PF01016	OTHER	GMBLW1_23630	GMBLW123630
T. immobilis	VTR98883.1	Unknown	FALSE	0	0	FALSE		yitJ_1		Bifunctional homocysteine S-methyltransferase/5,10-methylenetetrahydrofolate reductase	4.99	27682.2	E	0	0	0	0	0	0	0	0	0	PF02574	OTHER	GMBLW1_23620	GMBLW123620
T. immobilis	VTR98886.1	Cytoplasmic	FALSE	0	0	FALSE	S1	pgi_2		Glucose-6-phosphate isomerase	6.47	54135.1	G	160820000	156450000	162710000	94007000	135640000	136850000	121790000	47466000	35047000	PF00342	OTHER	GMBLW1_23610	GMBLW123610
T. immobilis	VTR98889.1	CytoplasmicMembrane	FALSE	3	0	FALSE		ybaN		Inner membrane protein YbaN	11.95	17153.5	S	0	0	0	0	0	0	0	0	0	PF04304	OTHER	GMBLW1_23600	GMBLW123600
T. immobilis	VTR98892.1	Cytoplasmic	FALSE	0	0	FALSE				atpase : ATPase family protein associated with various cellular activities (AAA)	6.92	60033.8	R	0	0	0	0	0	0	0	4554700	0	PF07726;PF17863	OTHER	GMBLW1_23590	GMBLW123590
T. immobilis	VTR98895.1	CytoplasmicMembrane	FALSE	0	0	FALSE				hypothetical protein	7.45	37544.6		0	0	0	0	0	0	0	0	0		OTHER	GMBLW1_23580	GMBLW123580
T. immobilis	VTR98898.1	Cytoplasmic	FALSE	0	0	FALSE				hypothetical protein	5.41	69518.9		0	0	0	0	0	0	0	8917100	0		OTHER	GMBLW1_23570	GMBLW123570
T. immobilis	VTR98901.1	Cytoplasmic	FALSE	0	0	FALSE				hypothetical protein	4.92	22279.6		0	0	0	0	0	0	0	0	0		OTHER	GMBLW1_23560	GMBLW123560
T. immobilis	VTR98904.1	Cytoplasmic	FALSE	0	0	FALSE				AMP-dependent ligase	5.42	49624.4	H	0	0	0	0	0	0	0	0	0		OTHER	GMBLW1_23550	GMBLW123550
T. immobilis	VTR98907.1	CytoplasmicMembrane	FALSE	6	0	FALSE				fatty acid desaturase : Fatty acid desaturase	9.52	41753.4	I	0	0	0	0	0	0	0	0	0	PF00487	OTHER	GMBLW1_23540	GMBLW123540
T. immobilis	VTR98910.1	Cytoplasmic	FALSE	0	0	FALSE		rpoE_1		ECF RNA polymerase sigma-E factor	6.45	23699.1	K	0	0	0	0	0	0	0	0	0	PF04542;PF08281	OTHER	GMBLW1_23530	GMBLW123530
T. immobilis	VTR98913.1	Unknown	FALSE	0	0	FALSE				hypothetical protein	4.47	8665.79		12237000	12240000	0	0	0	0	0	0	0	PF13490	OTHER	GMBLW1_23520	GMBLW123520
T. immobilis	VTR98916.1	CytoplasmicMembrane	FALSE	0	0	TRUE				von willebrand factor type a : Uncharacterized protein	9.57	9491.03		0	0	0	0	0	0	0	0	0		LIPO(Sec/SPII)	GMBLW1_23510	GMBLW123510
T. immobilis	VTR98919.1	CytoplasmicMembrane	FALSE	4	0	FALSE	S2_exclusive	yedZ1		Putative protein-methionine-sulfoxide reductase subunit YedZ1	10.13	26372	P	0	0	0	50088000	47844000	37739000	23228000	0	0	PF01292	OTHER	GMBLW1_23500	GMBLW123500
T. immobilis	VTR98922.1	Unknown	FALSE	1	0	FALSE	S2_exclusive	yedY1_1		Putative protein-methionine-sulfoxide reductase subunit YedZ1	7.4	32807.3	C	0	0	0	77894000	81391000	83226000	0	0	0	PF00174	OTHER	GMBLW1_23490	GMBLW123490
T. immobilis	VTR98925.1	Unknown	FALSE	0	0	FALSE	S1_exclusive			Glyoxalase domain-cantaining protein	4.63	14225.4	R	62475000	104390000	101190000	0	0	0	32473000	0	40983000	PF00903	OTHER	GMBLW1_23480	GMBLW123480
T. immobilis	VTR98928.1	Unknown	FALSE	0	0	FALSE				hypothetical protein	8.12	51990.2		0	0	0	0	0	0	0	0	0		SP(Sec/SPI)	GMBLW1_23470	GMBLW123470
T. immobilis	VTR98931.1	Unknown	FALSE	0	0	FALSE				hypothetical protein	9.07	31052.6		0	0	0	0	0	0	0	0	0		SP(Sec/SPI)	GMBLW1_23460	GMBLW123460
T. immobilis	VTR98934.1	Unknown	FALSE	0	0	FALSE				Leucine-rich repeat-containing protein typical subtype	7.71	31711.6	K	0	0	0	0	0	0	0	0	0	PF13516;PF13516;PF13516	OTHER	GMBLW1_23450	GMBLW123450
T. immobilis	VTR98937.1	CytoplasmicMembrane	FALSE	5	0	FALSE		fieF		Ferrous-iron efflux pump FieF	5.92	34433.9	P	0	0	0	0	0	0	0	0	0	PF01545;PF16916	OTHER	GMBLW1_23440	GMBLW123440
T. immobilis	VTR98940.1	Cytoplasmic	FALSE	0	0	FALSE		marR		Multiple antibiotic resistance protein MarR	5.25	19190.8	K	0	0	0	0	0	0	0	0	0	PF01047	OTHER	GMBLW1_23430	GMBLW123430
T. immobilis	VTR98943.1	Cytoplasmic	FALSE	0	0	FALSE	S1			Ketol-acid reductoisomerase (NAD(+))	5.48	38816	EH	1131500000	1317000000	1314400000	619260000	562190000	644020000	1157600000	560920000	805950000	PF01450;PF07991	OTHER	GMBLW1_23420	GMBLW123420
T. immobilis	VTR98946.1	Unknown	FALSE	0	0	FALSE		ptk		Tyrosine-protein kinase ptk	9.18	40624.8	D	0	0	0	0	0	0	0	0	0	PF06564	OTHER	GMBLW1_23410	GMBLW123410
T. immobilis	VTR98949.1	Cytoplasmic	FALSE	0	0	FALSE				General secretion pathway protein A	4.85	35478.7	U	0	0	0	0	0	0	0	37968000	48477000	PF13401	OTHER	GMBLW1_23400	GMBLW123400
T. immobilis	VTR98952.1	Cytoplasmic	FALSE	0	0	FALSE				tpr repeat-containing protein : : TPR_2	11.72	30093.6		0	0	0	0	0	0	0	0	13081000	PF13432;PF13432	OTHER	GMBLW1_23390	GMBLW123390
T. immobilis	VTR98955.1	Unknown	FALSE	0	0	FALSE	S1_exclusive			hypothetical protein	8.19	31817.3		80870000	101880000	134080000	0	0	0	108860000	0	0	PF06439	SP(Sec/SPI)	GMBLW1_23380	GMBLW123380
T. immobilis	VTR98958.1	Cytoplasmic	FALSE	0	0	FALSE	S1_exclusive			peptidase m19 : Peptidase M19, renal dipeptidase	5.85	40227.6	E	134750000	156610000	96484000	0	0	0	67187000	0	0	PF01244	OTHER	GMBLW1_23370	GMBLW123370
T. immobilis	VTR98960.1	CytoplasmicMembrane	FALSE	3	0	FALSE				hypothetical protein	6.35	12659.9		0	0	0	0	0	0	0	0	0		OTHER	GMBLW1_23360	GMBLW123360
T. immobilis	VTR98963.1	Unknown	FALSE	0	0	FALSE		cbh		Choloylglycine hydrolase	9.28	39251	MR	0	0	0	0	0	0	0	0	0	PF02275	LIPO(Sec/SPII)	GMBLW1_23350	GMBLW123350
T. immobilis	VTR98966.1	Unknown	FALSE	0	0	FALSE				hypothetical protein	5.09	19382.5	K	0	0	0	0	0	0	24340000	0	0		OTHER	GMBLW1_23340	GMBLW123340
T. immobilis	VTR98969.1	CytoplasmicMembrane	FALSE	0	0	FALSE		cckA_3		Sensor kinase CckA	5.45	59972.7		0	0	0	0	0	0	0	0	0	PF00072;PF00512;PF02518	OTHER	GMBLW1_23330	GMBLW123330
T. immobilis	VTR98972.1	Unknown	FALSE	0	0	FALSE	S3_exclusive			putative DNA double-strand break repair Rad50 ATPase	5.26	107872	LL	0	0	0	0	0	0	22129000	353260000	345650000	PF13476	OTHER	GMBLW1_23320	GMBLW123320
T. immobilis	VTR98975.1	Cytoplasmic	FALSE	0	0	FALSE	S3_exclusive	sbcD_1		Nuclease SbcCD subunit D	5.97	45287.6	L	0	0	0	0	0	0	65467000	131590000	102230000	PF00149	OTHER	GMBLW1_23310	GMBLW123310
T. immobilis	VTR98978.1	Unknown	FALSE	0	0	FALSE				hypothetical protein	6.18	68116.8	L	7408900	0	0	0	0	0	0	0	0		OTHER	GMBLW1_23300	GMBLW123300
T. immobilis	VTR98981.1	Cytoplasmic	FALSE	0	0	FALSE				hypothetical protein	6.02	39370.7		0	0	0	0	0	0	0	0	0		OTHER	GMBLW1_23290	GMBLW123290
T. immobilis	VTR98984.1	Cytoplasmic	FALSE	0	0	FALSE				Putative toxin-antitoxin system, toxin component	5.49	25420.9	E	0	0	0	0	0	0	0	0	0	PF06114	OTHER	GMBLW1_23280	GMBLW123280
T. immobilis	VTR98987.1	Unknown	FALSE	0	0	FALSE				hypothetical protein	4.61	20231		0	0	0	0	0	0	0	0	0		OTHER	GMBLW1_23270	GMBLW123270
T. immobilis	VTR98990.1	Cytoplasmic	FALSE	0	0	FALSE	S1_exclusive			hypothetical protein	4.91	21487.1	K	29950000	27227000	13992000	0	0	0	0	0	0	PF08281;PF04542	OTHER	GMBLW1_23260	GMBLW123260
T. immobilis	VTR98993.1	Unknown	FALSE	0	0	FALSE				hypothetical protein	8.4	109100	C	0	0	0	0	0	0	0	0	0	PF07635;PF07587;PF07583	SP(Sec/SPI)	GMBLW1_23250	GMBLW123250
T. immobilis	VTR98996.1	CytoplasmicMembrane	FALSE	0	0	FALSE				wd40 repeat-containing protein : WD40 repeat-containing protein	9.56	117051	R	0	0	0	0	0	0	0	0	0	PF00400;PF00400;PF00400	SP(Sec/SPI)	GMBLW1_23240	GMBLW123240
T. immobilis	VTR98999.1	Cytoplasmic	FALSE	0	0	FALSE				hypothetical protein	6.36	39794.8		0	0	0	0	0	0	0	0	0		OTHER	GMBLW1_23230	GMBLW123230
T. immobilis	VTR99002.1	Unknown	FALSE	0	0	FALSE				hypothetical protein	10.76	8899.2		0	0	0	0	0	0	0	0	0		OTHER	GMBLW1_23220	GMBLW123220
T. immobilis	VTR99005.1	Cytoplasmic	FALSE	0	0	FALSE	S1_exclusive			hypothetical protein	4.75	23819.2		30819000	44148000	33948000	0	0	0	46663000	31148000	0		OTHER	GMBLW1_23210	GMBLW123210
T. immobilis	VTR99008.1	Cytoplasmic	FALSE	0	0	FALSE					5.75	13658.8		0	0	0	0	0	0	0	0	0		OTHER	GMBLW1_23200	GMBLW123200
T. immobilis	VTR99011.1	Unknown	FALSE	0	0	FALSE				hypothetical protein	6.12	15723.7		0	0	0	0	0	0	0	0	0		OTHER	GMBLW1_23190	GMBLW123190
T. immobilis	VTR99014.1	Unknown	FALSE	0	0	FALSE				Membrane protein	4.45	11658.1		0	0	0	0	0	0	0	0	0	PF14206	OTHER	GMBLW1_23180	GMBLW123180
T. immobilis	VTR99017.1	Cytoplasmic	FALSE	0	0	FALSE				yd repeat-containing protein : YD repeat protein	5.83	28643.1		0	0	0	0	0	0	0	0	0	PF07591	OTHER	GMBLW1_23170	GMBLW123170
T. immobilis	VTR99020.1	Unknown	FALSE	0	0	FALSE				hypothetical protein	4.47	14711.5		0	0	0	0	0	0	0	0	0		OTHER	GMBLW1_23160	GMBLW123160
T. immobilis	VTR99023.1	Unknown	FALSE	0	0	FALSE				hypothetical protein	11.07	28741.5		0	0	0	0	0	0	0	0	0		OTHER	GMBLW1_23150	GMBLW123150
T. immobilis	VTR99026.1	Cytoplasmic	FALSE	0	0	FALSE				hypothetical protein	4.5	28436.2		0	0	0	0	0	0	0	0	0		OTHER	GMBLW1_23140	GMBLW123140
T. immobilis	VTR99029.1	Unknown	FALSE	0	0	FALSE				intein c-terminal splicing region domain protein : YD repeat protein	7.61	22834.5		0	0	0	0	0	0	0	0	0	PF07591	OTHER	GMBLW1_23130	GMBLW123130
T. immobilis	VTR99032.1	Unknown	FALSE	0	0	FALSE				hypothetical protein	10.14	8087.47		0	0	0	0	0	0	0	0	0		OTHER	GMBLW1_23120	GMBLW123120
T. immobilis	VTR99035.1	Cytoplasmic	FALSE	0	0	FALSE				hypothetical protein	4.66	11157.7		0	0	0	0	0	0	0	0	0		OTHER	GMBLW1_23110	GMBLW123110
T. immobilis	VTR99038.1	Unknown	FALSE	0	0	FALSE				hypothetical protein	4.87	19334.1		0	0	0	0	0	0	0	0	0		OTHER	GMBLW1_23100	GMBLW123100
T. immobilis	VTR99041.1	CytoplasmicMembrane	FALSE	0	0	FALSE				hypothetical protein	8	22107.5		0	0	0	0	0	0	0	0	0		OTHER	GMBLW1_23090	GMBLW123090
T. immobilis	VTR99044.1	Unknown	FALSE	0	0	FALSE				hypothetical protein	4.9	14594.5		0	0	0	0	0	0	0	0	0		OTHER	GMBLW1_23080	GMBLW123080
T. immobilis	VTR99047.1	Unknown	FALSE	0	0	FALSE				hypothetical protein	4.36	8728.87		0	0	0	0	0	0	0	0	0		OTHER	GMBLW1_23070	GMBLW123070
T. immobilis	VTR99050.1	Unknown	FALSE	0	0	FALSE				: AHH	11.2	8685.82		0	0	0	0	0	0	0	0	0	PF14412	OTHER	GMBLW1_23060	GMBLW123060
T. immobilis	VTR99053.1	Unknown	FALSE	0	0	FALSE				hypothetical protein	4.54	21059.7		0	0	0	0	0	0	0	0	0		OTHER	GMBLW1_23050	GMBLW123050
T. immobilis	VTR99056.1	Unknown	FALSE	0	0	FALSE				pretoxin hint domain protein : YD repeat protein	5.53	28634.4		0	0	0	0	0	0	0	0	0		OTHER	GMBLW1_23040	GMBLW123040
T. immobilis	VTR99059.1	Unknown	FALSE	0	0	FALSE				hypothetical protein	4.4	16801.9		0	0	0	0	0	0	0	0	0		OTHER	GMBLW1_23030	GMBLW123030
T. immobilis	VTR99062.1	Cytoplasmic	FALSE	0	0	FALSE	S3_exclusive	yvdD_1		LOG family protein YvdD	5.94	21560.1	R	18661000	0	45706000	13040000	0	0	215250000	339870000	414080000	PF03641	OTHER	GMBLW1_23020	GMBLW123020
T. immobilis	VTR99065.1	CytoplasmicMembrane	FALSE	3	0	FALSE		kinA_1		Sporulation kinase A	6.18	63574.3	T	0	0	0	15237000	0	0	0	0	15582000	PF02518	OTHER	GMBLW1_23010	GMBLW123010
T. immobilis	VTR99068.1	CytoplasmicMembrane	FALSE	0	0	FALSE				hypothetical protein	6.14	60722.9		0	0	0	0	0	42494000	0	0	0		OTHER	GMBLW1_23000	GMBLW123000
T. immobilis	VTR99071.1	Cytoplasmic	FALSE	0	0	FALSE	S1	zwf		Glucose-6-phosphate 1-dehydrogenase	6.04	55041.6	G	1340400000	1395300000	1605300000	296040000	338110000	362430000	532830000	75599000	72146000	PF00479;PF02781	OTHER	GMBLW1_22990	GMBLW122990
T. immobilis	VTR99074.1	Unknown	FALSE	0	0	FALSE		yoaC		Putative sugar kinase YoaC	5.43	47645.2	G	16787000	12337000	0	0	0	0	0	0	0	PF00370	OTHER	GMBLW1_22980	GMBLW122980
T. immobilis	VTR99077.1	Unknown	FALSE	0	0	FALSE					5.62	7523.59		0	0	0	0	0	0	0	0	0		OTHER	GMBLW1_22970	GMBLW122970
T. immobilis	VTR99080.1	Unknown	FALSE	1	0	FALSE				hypothetical protein	7.19	32429.5		0	0	0	0	0	0	0	0	0	PF07596;PF07963	OTHER	GMBLW1_22960	GMBLW122960
T. immobilis	VTR99083.1	Unknown	FALSE	0	0	TRUE				hypothetical protein	9.49	6044.97		0	0	0	0	0	0	0	0	0		LIPO(Sec/SPII)	GMBLW1_22950	GMBLW122950
T. immobilis	VTR99086.1	CytoplasmicMembrane	FALSE	10	0	FALSE				hypothetical protein	9.36	30157.4		0	0	0	0	0	0	0	0	0		OTHER	GMBLW1_22940	GMBLW122940
T. immobilis	VTR99089.1	Unknown	FALSE	0	0	FALSE	S1	yceI		Protein YceI	9.08	19370.2	R	893070000	1273500000	1685000000	337260000	149330000	169330000	525910000	0	0	PF04264	SP(Sec/SPI)	GMBLW1_22930	GMBLW122930
T. immobilis	VTR99092.1	Cytoplasmic	FALSE	0	0	FALSE		natA_1		ABC transporter ATP-binding protein NatA	6.19	27317.6	CP	0	0	0	39925000	39629000	43169000	28717000	43644000	39707000	PF00005	OTHER	GMBLW1_22920	GMBLW122920
T. immobilis	VTR99095.1	Unknown	FALSE	0	0	FALSE		sdpR_1		Transcriptional repressor SdpR	6.07	13291.2	K	0	0	0	0	0	0	0	0	0	PF12840	OTHER	GMBLW1_22910	GMBLW122910
T. immobilis	VTR99098.1	Cytoplasmic	FALSE	0	0	FALSE		ogt		Methylated-DNA--protein-cysteine methyltransferase	5.46	19504.1	L	0	0	0	0	0	0	0	0	0	PF02870;PF01035	OTHER	GMBLW1_22900	GMBLW122900
T. immobilis	VTR99101.1	Unknown	FALSE	0	0	FALSE				gcn5-related n-acetyltransferase : Putative acetyltransferase	5.92	16461.7		0	0	0	0	0	0	0	0	3139800	PF13673	OTHER	GMBLW1_22890	GMBLW122890
T. immobilis	VTR99104.1	Cytoplasmic	FALSE	0	0	FALSE	S1	sir		Sulfite reductase [ferredoxin]	7.44	62933.3	P	2697100000	2281000000	2278300000	286920000	374090000	364060000	438630000	521770000	510260000	PF01077;PF01077;PF03460;PF03460	OTHER	GMBLW1_22880	GMBLW122880
T. immobilis	VTR99107.1	CytoplasmicMembrane	FALSE	1	2	FALSE		pulG_6		Type II secretion system protein G	8.59	31739.1	NUW	0	0	0	0	0	0	0	0	0	PF07596;PF07963	OTHER	GMBLW1_22870	GMBLW122870
T. immobilis	VTR99110.1	Unknown	FALSE	0	0	TRUE				hypothetical protein	9.17	12002.7		0	0	0	0	0	0	0	0	0		LIPO(Sec/SPII)	GMBLW1_22860	GMBLW122860
T. immobilis	VTR99113.1	Unknown	FALSE	0	0	FALSE				hypothetical protein	8.26	52387.6		0	0	0	0	0	0	0	0	0		TAT(Tat/SPI)	GMBLW1_22850	GMBLW122850
T. immobilis	VTR99116.1	Cytoplasmic	FALSE	0	0	FALSE				Epi-isozizaene 5-monooxygenase/(E)-beta-farnesene synthase	9.39	51352.2	QV	0	0	0	0	0	0	0	0	0	PF00067	OTHER	GMBLW1_22840	GMBLW122840
T. immobilis	VTR99119.1	Unknown	FALSE	1	0	FALSE		tyrC		Cyclohexadienyl dehydrogenase	6.14	31112.5	E	56867000	36242000	0	0	0	0	0	0	0	PF02153	OTHER	GMBLW1_22830	GMBLW122830
T. immobilis	VTR99122.1	Cytoplasmic	FALSE	0	0	FALSE	S1	purL		Phosphoribosylformylglycinamidine synthase subunit PurL	4.81	103458	F	1087400000	1020200000	1077900000	350650000	450240000	431740000	272010000	394670000	394740000	PF02769;PF02769;PF18072;PF00586;PF00586	OTHER	GMBLW1_22820	GMBLW122820
T. immobilis	VTR99125.1	Unknown	FALSE	0	0	FALSE	S3_exclusive			hypothetical protein	6.28	30792.7		0	0	0	0	0	0	24145000	26505000	29478000	PF13578	OTHER	GMBLW1_22810	GMBLW122810
T. immobilis	VTR99128.1	Cytoplasmic	FALSE	0	0	FALSE				UPF0061 protein Sinac_2759	5.55	53843.2	S	0	14239000	0	0	0	0	0	0	0	PF02696	OTHER	GMBLW1_22800	GMBLW122800
T. immobilis	VTR99131.1	Unknown	FALSE	0	0	TRUE				hypothetical protein : : HEAT	6.95	72863.7		0	0	0	0	0	0	0	0	0		LIPO(Sec/SPII)	GMBLW1_22790	GMBLW122790
T. immobilis	VTR99134.1	CytoplasmicMembrane	FALSE	0	4	FALSE	S3_exclusive			Protein containing DUF1551	5.28	50299.8		0	0	0	0	0	0	71734000	98818000	50534000	PF07585	SP(Sec/SPI)	GMBLW1_22780	GMBLW122780
T. immobilis	VTR99137.1	Unknown	TRUE	0	0	FALSE	S3			Hemolysin-type calcium-binding region domain protein	4.1	54079.2		107610000	48791000	65634000	0	0	0	845860000	687480000	568780000	PF13517	OTHER	GMBLW1_22770	GMBLW122770
T. immobilis	VTR99140.1	CytoplasmicMembrane	FALSE	5	0	FALSE				DnaJ-class molecular chaperone with C-terminal Zn finger domain	9.58	24158.2		0	0	0	0	0	0	0	0	0		OTHER	GMBLW1_22760	GMBLW122760
T. immobilis	VTR99143.1	Unknown	FALSE	0	0	FALSE					5.23	17836.9		0	0	0	0	0	0	0	0	0		OTHER	GMBLW1_22750	GMBLW122750
T. immobilis	VTR99146.1	CytoplasmicMembrane	FALSE	0	0	FALSE				hypothetical protein	9.03	52304.3		0	36281000	62923000	0	0	0	0	0	0	PF12904;PF13204	SP(Sec/SPI)	GMBLW1_22740	GMBLW122740
T. immobilis	VTR99149.1	Unknown	FALSE	0	0	FALSE				na-ca exchanger integrin-beta4 : Hemolysin-type calcium-binding region domain protein	10.26	82924.5		0	0	0	0	0	0	0	0	0	PF13517	OTHER	GMBLW1_22730	GMBLW122730
T. immobilis	VTR99152.1	Cytoplasmic	FALSE	0	0	FALSE				hypothetical protein	6.5	13656.7		0	0	0	0	0	0	0	0	0		OTHER	GMBLW1_22720	GMBLW122720
T. immobilis	VTR99155.1	CytoplasmicMembrane	FALSE	2	0	FALSE	S3	aas		Bifunctional protein Aas	9.46	86504.8	IQ	259140000	68839000	301850000	245720000	306870000	300150000	529100000	1128200000	981520000	PF01553;PF00501	OTHER	GMBLW1_22710	GMBLW122710
T. immobilis	VTR99158.1	Cytoplasmic	FALSE	0	0	FALSE		trmJ		tRNA (cytidine/uridine-2'-O-)-methyltransferase TrmJ	5.83	29818.9	J	0	0	0	0	0	0	0	0	0	PF00588	OTHER	GMBLW1_22700	GMBLW122700
T. immobilis	VTR99161.1	Unknown	FALSE	0	0	FALSE				hypothetical protein	5.23	29826		0	0	0	0	0	0	0	0	4164200		OTHER	GMBLW1_22690	GMBLW122690
T. immobilis	VTR99164.1	Extracellular	FALSE	0	0	FALSE	S1_exclusive	ywaD		Aminopeptidase YwaD	9.21	65393.9	O	141410000	194690000	240520000	0	0	0	49255000	0	0	PF13180;PF04389	SP(Sec/SPI)	GMBLW1_22680	GMBLW122680
T. immobilis	VTR99167.1	Unknown	FALSE	0	0	TRUE				hypothetical protein	7.64	38111.5		0	0	0	0	0	0	0	0	0	PF07607	LIPO(Sec/SPII)	GMBLW1_22670	GMBLW122670
T. immobilis	VTR99170.1	CytoplasmicMembrane	FALSE	4	0	FALSE	S2_exclusive	dedA		Protein DedA	10.02	27747.1	S	0	0	0	98059000	124780000	150080000	0	0	0	PF09335	OTHER	GMBLW1_22660	GMBLW122660
T. immobilis	VTR99173.1	Cytoplasmic	FALSE	0	0	FALSE		ribD		Riboflavin biosynthesis protein RibD	6.64	39250.3	HH	0	0	0	0	0	0	0	0	0	PF00383;PF01872	OTHER	GMBLW1_22650	GMBLW122650
T. immobilis	VTR99176.1	Unknown	FALSE	0	0	FALSE		prkC_13		Serine/threonine-protein kinase PrkC	6.25	64465.6	TT	0	0	0	0	0	0	0	0	0	PF00069;PF00498	OTHER	GMBLW1_22640	GMBLW122640
T. immobilis	VTR99179.1	Unknown	FALSE	0	0	FALSE				hypothetical protein	9.17	49389.5	S	0	0	0	0	0	0	0	0	0	PF07394	TAT(Tat/SPI)	GMBLW1_22630	GMBLW122630
T. immobilis	VTR99182.1	Unknown	FALSE	0	0	FALSE				hypothetical protein	8.34	83534.1	R	0	0	0	0	0	0	0	0	0	PF07587;PF07583	SP(Sec/SPI)	GMBLW1_22620	GMBLW122620
T. immobilis	VTR99185.1	CytoplasmicMembrane	FALSE	0	0	FALSE				Hypothetical conserved protein	9.69	85788.1		0	0	18111000	0	0	0	0	0	0		SP(Sec/SPI)	GMBLW1_22610	GMBLW122610
T. immobilis	VTR99188.1	Cytoplasmic	FALSE	0	0	FALSE				crispr-associated helicase cas3 : CRISPR-associated helicase Cas3, Anaes-subtype	5.88	93903.4	V	0	0	0	0	0	0	0	0	3381000	PF00270;PF18019;PF00271	OTHER	GMBLW1_22600	GMBLW122600
T. immobilis	VTR99191.1	Unknown	FALSE	0	0	FALSE				hypothetical protein	6.8	28752.6		0	0	0	0	0	0	0	0	0		OTHER	GMBLW1_22590	GMBLW122590
T. immobilis	VTR99194.1	Unknown	FALSE	0	0	FALSE	S3_exclusive			CRISPR-associated protein, GSU0053 family	7.34	38250.6		0	81589000	0	0	0	0	125510000	94892000	134390000	PF09617	OTHER	GMBLW1_22580	GMBLW122580
T. immobilis	VTR99197.1	Cytoplasmic	FALSE	0	0	FALSE				CRISPR-associated protein, GSU0054 family	9.73	55032.1		0	0	0	0	0	0	0	0	0	PF09609	OTHER	GMBLW1_22570	GMBLW122570
T. immobilis	VTR99200.1	Cytoplasmic	FALSE	0	0	FALSE		cas4-cas1		CRISPR-associated exonuclease Cas4/endonuclease Cas1 fusion	6.86	65774.5	V	0	0	0	0	0	0	0	0	0	PF01867;PF01930	OTHER	GMBLW1_22560	GMBLW122560
T. immobilis	VTR99203.1	Unknown	FALSE	0	0	FALSE		cas2		CRISPR-associated endoribonuclease Cas2	7.3	11094.8	V	0	0	0	0	0	0	0	0	0	PF09827	OTHER	GMBLW1_22550	GMBLW122550
T. immobilis	VTR99206.1	Cytoplasmic	FALSE	0	0	FALSE	S1	ybbN		putative protein YbbN	4.34	30516.8	O	53058000	75298000	85912000	43445000	45051000	47430000	31206000	0	0	PF14561;PF00085	OTHER	GMBLW1_22540	GMBLW122540
T. immobilis	VTR99209.1	Cytoplasmic	FALSE	0	0	FALSE				Putative hydro-lyase	5.71	29082.5	S	0	0	0	0	0	0	0	46293000	47302000	PF07286	OTHER	GMBLW1_22530	GMBLW122530
T. immobilis	VTR99212.1	Cytoplasmic	FALSE	0	0	FALSE				Putative uncharacterized protein	5.23	35835.2		0	0	0	0	0	0	0	0	0	PF14336	OTHER	GMBLW1_22520	GMBLW122520
T. immobilis	VTR99215.1	Cytoplasmic	FALSE	0	0	FALSE		rluD_1		Ribosomal large subunit pseudouridine synthase D	8.91	26329	J	0	0	0	0	0	0	0	0	0	PF00849	OTHER	GMBLW1_22510	GMBLW122510
T. immobilis	VTR99218.1	Unknown	TRUE	0	0	FALSE				hypothetical protein	4.02	86773.6		0	0	0	0	0	0	0	0	0	PF13517	OTHER	GMBLW1_22500	GMBLW122500
T. immobilis	VTR99221.1	Cytoplasmic	FALSE	0	0	FALSE		gci_2		D-galactarolactone cycloisomerase	5.36	41713.4	MR	0	0	0	0	0	0	0	0	0	PF13378;PF02746	OTHER	GMBLW1_22490	GMBLW122490
T. immobilis	VTR99224.1	Cytoplasmic	FALSE	0	0	FALSE		doeB		N-alpha-acetyl-L-2,4-diaminobutyric acid deacetylase	6.11	37633.8	R	0	0	0	0	0	0	11953000	0	0	PF04952	OTHER	GMBLW1_22480	GMBLW122480
T. immobilis	VTR99227.1	Cytoplasmic	FALSE	0	0	FALSE				hypothetical protein	8.98	53219.6		0	0	0	0	0	0	0	0	0	PF07394	TAT(Tat/SPI)	GMBLW1_22470	GMBLW122470
T. immobilis	VTR99230.1	Unknown	FALSE	0	0	FALSE				hypothetical protein	8.29	123668		0	0	0	0	0	0	0	0	0	PF07587;PF07635;PF07583	LIPO(Sec/SPII)	GMBLW1_22460	GMBLW122460
T. immobilis	VTR99233.1	Cytoplasmic	FALSE	0	0	FALSE		gntR		putative D-xylose utilization operon transcriptional repressor	6.51	23332.8	K	57050000	81395000	86917000	96419000	84963000	80056000	151660000	162610000	125480000	PF07729;PF00392	OTHER	GMBLW1_22450	GMBLW122450
T. immobilis	VTR99236.1	CytoplasmicMembrane	FALSE	1	0	FALSE				hypothetical protein	7.99	34559		0	0	0	0	0	0	0	0	0	PF07963;PF07596	OTHER	GMBLW1_22440	GMBLW122440
T. immobilis	VTR99239.1	Unknown	FALSE	0	0	FALSE				hypothetical protein	9.93	14825.2		0	0	0	0	0	0	0	0	0		LIPO(Sec/SPII)	GMBLW1_22430	GMBLW122430
T. immobilis	VTR99242.1	Unknown	FALSE	0	0	FALSE				hypothetical protein	10.36	11474.2		0	0	0	0	0	0	0	0	0		SP(Sec/SPI)	GMBLW1_22420	GMBLW122420
T. immobilis	VTR99245.1	Cytoplasmic	FALSE	0	0	FALSE				hypothetical protein	8.41	51074.4		0	0	0	0	0	0	0	0	0	PF07394	TAT(Tat/SPI)	GMBLW1_22410	GMBLW122410
T. immobilis	VTR99248.1	Periplasmic	FALSE	0	0	FALSE				hypothetical protein	8.94	80900.3		0	0	0	0	0	0	0	0	0	PF07587;PF07635;PF07583	SP(Sec/SPI)	GMBLW1_22400	GMBLW122400
T. immobilis	VTR99251.1	Unknown	FALSE	0	0	FALSE	S3_exclusive	ligA_1		DNA ligase	8.36	51542.1	L	0	0	17888000	0	0	0	29265000	68046000	80814000	PF01068;PF14743;PF05406	OTHER	GMBLW1_22390	GMBLW122390
T. immobilis	VTR99254.1	Unknown	FALSE	0	0	FALSE				hypothetical protein	8.61	23580.6		0	0	0	0	0	0	0	0	0		OTHER	GMBLW1_22380	GMBLW122380
T. immobilis	VTR99257.1	Cytoplasmic	FALSE	0	0	FALSE				rna sigma-24 ecf subfamily :	9.65	27446.2		0	0	0	0	0	0	0	0	0		OTHER	GMBLW1_22370	GMBLW122370
T. immobilis	VTR99260.1	Cytoplasmic	FALSE	0	0	FALSE				hypothetical protein	4.18	34103.3		0	0	0	0	0	0	0	0	0		OTHER	GMBLW1_22360	GMBLW122360
T. immobilis	VTR99263.1	Unknown	FALSE	0	0	FALSE				hypothetical protein	7.05	50105.3		0	0	0	0	0	0	0	0	0		OTHER	GMBLW1_22350	GMBLW122350
T. immobilis	VTR99266.1	Unknown	FALSE	0	0	FALSE				hypothetical protein	5.7	37196.5	R	0	0	0	0	0	0	0	0	0	PF02655;PF18301	OTHER	GMBLW1_22340	GMBLW122340
T. immobilis	VTR99269.1	Unknown	FALSE	0	0	TRUE				outer membrane efflux protein : Outer membrane protein	9.03	81003.6	M	0	0	0	137900000	73937000	147600000	101700000	385370000	327370000	PF02321;PF02321	LIPO(Sec/SPII)	GMBLW1_22330	GMBLW122330
T. immobilis	VTR99272.1	Cytoplasmic	FALSE	0	0	FALSE		ybiA		N-glycosidase YbiA	7.39	17130.2	O	0	22997000	23843000	0	0	0	22586000	0	0	PF08719	OTHER	GMBLW1_22320	GMBLW122320
T. immobilis	VTR99275.1	Unknown	FALSE	0	0	FALSE	S1_exclusive	resA_3		Thiol-disulfide oxidoreductase ResA	8.57	70969.1		375410000	289110000	358730000	0	0	0	53856000	0	0	PF00578;PF03712	SP(Sec/SPI)	GMBLW1_22310	GMBLW122310
T. immobilis	VTR99278.1	Unknown	FALSE	0	0	FALSE		htrA_1		Serine protease Do-like HtrA	9.86	30671.8		0	0	0	44518000	36178000	0	46205000	0	0	PF13180;PF13650	SP(Sec/SPI)	GMBLW1_22300	GMBLW122300
T. immobilis	VTR99281.1	Unknown	FALSE	0	0	FALSE	S1_exclusive	htrA_2		Putative serine protease HtrA	9.38	30304		28298000	35017000	27192000	59482000	0	61870000	49079000	0	0	PF13180;PF13650	SP(Sec/SPI)	GMBLW1_22290	GMBLW122290
T. immobilis	VTR99284.1	Unknown	FALSE	0	0	FALSE	S1_exclusive	resA_4		Thiol-disulfide oxidoreductase ResA	7.89	70295.5		43336000	34927000	45895000	0	0	0	0	0	0	PF00578	SP(Sec/SPI)	GMBLW1_22280	GMBLW122280
T. immobilis	VTR99287.1	Cytoplasmic	FALSE	0	0	FALSE		cshA_1		DEAD-box ATP-dependent RNA helicase CshA	8.97	64538.6	L	0	0	0	0	0	0	0	14566000	0	PF00270;PF00271;PF03880	OTHER	GMBLW1_22270	GMBLW122270
T. immobilis	VTR99290.1	CytoplasmicMembrane	FALSE	1	0	FALSE		prkC_14		Serine/threonine-protein kinase PrkC	6.43	94589.5	T	0	0	0	0	0	0	0	0	0	PF00069	OTHER	GMBLW1_22260	GMBLW122260
T. immobilis	VTR99293.1	CytoplasmicMembrane	FALSE	0	0	FALSE		prkC_15		Serine/threonine-protein kinase PrkC	5.76	92604.2	T	0	0	0	0	0	0	0	0	0	PF00069	OTHER	GMBLW1_22250	GMBLW122250
T. immobilis	VTR99296.1	Cytoplasmic	FALSE	0	0	FALSE		hit		Protein hit	6.42	17413	FGR	0	0	0	0	0	0	0	0	0	PF01230	OTHER	GMBLW1_22240	GMBLW122240
T. immobilis	VTR99299.1	Cytoplasmic	FALSE	0	0	FALSE		hemC		Porphobilinogen deaminase	6	33622.7	H	0	0	25980000	0	0	0	0	0	0	PF03900;PF01379	OTHER	GMBLW1_22230	GMBLW122230
T. immobilis	VTR99302.1	Unknown	FALSE	0	0	FALSE				Secreted protein	9.32	40907.7		0	0	23362000	0	0	0	0	0	0		SP(Sec/SPI)	GMBLW1_22220	GMBLW122220
T. immobilis	VTR99305.1	Unknown	FALSE	0	0	FALSE					12.19	18564.6		0	0	0	0	0	0	0	0	0		OTHER	GMBLW1_22210	GMBLW122210
T. immobilis	VTR99308.1	Unknown	FALSE	0	0	FALSE				hypothetical protein	6.16	12577.5		0	0	0	0	0	0	0	0	0		OTHER	GMBLW1_22200	GMBLW122200
T. immobilis	VTR99311.1	Unknown	FALSE	0	0	FALSE				Ig-like domain-containing protein	8.68	94513.3	R	0	0	0	0	0	0	0	0	0	PF07583;PF07587	SP(Sec/SPI)	GMBLW1_22190	GMBLW122190
T. immobilis	VTR99314.1	CytoplasmicMembrane	FALSE	12	0	FALSE		lplT		Lysophospholipid transporter LplT	9.55	77969		0	0	0	1191900000	1941700000	1547000000	735560000	400970000	341010000	PF07690	OTHER	GMBLW1_22180	GMBLW122180
T. immobilis	VTR99317.1	Unknown	FALSE	1	0	FALSE		pknL_1		Serine/threonine-protein kinase PknL	7.51	71126.1	T	0	0	0	0	0	0	0	0	0	PF17660;PF17660;PF00069	OTHER	GMBLW1_22170	GMBLW122170
T. immobilis	VTR99320.1	Cytoplasmic	FALSE	0	0	FALSE	S1_exclusive	yabJ		2-iminobutanoate/2-iminopropanoate deaminase	4.99	14454.5	V	351210000	356490000	415940000	0	71415000	62775000	0	0	0	PF01042	OTHER	GMBLW1_22160	GMBLW122160
T. immobilis	VTR99323.1	Unknown	FALSE	0	0	TRUE				Putative secreted protein	8.7	15087.3		0	0	0	0	0	0	0	0	0		LIPO(Sec/SPII)	GMBLW1_22150	GMBLW122150
T. immobilis	VTR99326.1	Unknown	FALSE	1	0	FALSE		xcpT_3		Type II secretion system protein G	8.23	35536.2		0	0	0	0	0	0	0	28540000	19811000	PF07963;PF07596	OTHER	GMBLW1_22140	GMBLW122140
T. immobilis	VTR99329.1	Unknown	FALSE	0	0	FALSE				hypothetical protein	9.64	32323.1		0	0	0	0	0	0	0	0	0		SP(Sec/SPI)	GMBLW1_22130	GMBLW122130
T. immobilis	VTR99332.1	Cytoplasmic	FALSE	0	0	FALSE		PdeB		Cyclic di-GMP phosphodiesterase PdeB	5.49	54411.3	T	0	0	0	0	0	0	0	0	0	PF13487	OTHER	GMBLW1_22120	GMBLW122120
T. immobilis	VTR99335.1	Cytoplasmic	FALSE	0	0	FALSE	S3_exclusive	zraR_1		Transcriptional regulatory protein ZraR	5.62	57197.1	T	0	10489000	15620000	0	0	0	156640000	337670000	355980000	PF00072;PF00158;PF02954;PF02954	OTHER	GMBLW1_22110	GMBLW122110
T. immobilis	VTR99338.1	Cytoplasmic	FALSE	0	0	FALSE		mutL		DNA mismatch repair protein MutL	5.79	75283.2	L	0	0	0	0	0	0	0	59571000	39173000	PF13589;PF01119;PF08676	OTHER	GMBLW1_22100	GMBLW122100
T. immobilis	VTR99340.1	Unknown	FALSE	0	0	FALSE				hypothetical protein	7.11	18704		0	0	0	0	0	0	0	0	0		SP(Sec/SPI)	GMBLW1_22090	GMBLW122090
T. immobilis	VTR99343.1	Cytoplasmic	FALSE	0	0	FALSE	S1_exclusive	suhB_1		Inositol-1-monophosphatase	4.75	30468.5	G	52695000	38239000	44365000	0	0	0	0	0	0	PF00459	OTHER	GMBLW1_22080	GMBLW122080
T. immobilis	VTR99346.1	OuterMembrane	FALSE	0	0	FALSE		omcB_1		Large cysteine-rich periplasmic protein OmcB	9	68113.6		0	0	0	0	0	0	0	0	0	PF01345;PF01345	SP(Sec/SPI)	GMBLW1_22070	GMBLW122070
T. immobilis	VTR99349.1	CytoplasmicMembrane	FALSE	4	0	FALSE	S2			hypothetical protein	6.7	31299.6	P	0	0	0	851770000	875340000	890700000	211200000	98933000	101910000	PF01062	OTHER	GMBLW1_22060	GMBLW122060
T. immobilis	VTR99352.1	Unknown	FALSE	0	0	FALSE				hypothetical protein	9.09	37819.7		176360000	157950000	150950000	0	0	0	348040000	260340000	253640000		SP(Sec/SPI)	GMBLW1_22050	GMBLW122050
T. immobilis	VTR99355.1	Cytoplasmic	FALSE	0	0	FALSE		ghrB		Glyoxylate/hydroxypyruvate reductase B	7.12	36062	CHR	0	0	35384000	0	0	0	0	0	0	PF02826;PF00389	OTHER	GMBLW1_22040	GMBLW122040
T. immobilis	VTR99358.1	Cytoplasmic	FALSE	0	0	FALSE	S1_exclusive	pepN_2		Aminopeptidase N	7.52	95916.7	E	77929000	89222000	65219000	0	0	0	0	0	0	PF17900;PF13646;PF01433	SP(Sec/SPI)	GMBLW1_22030	GMBLW122030
T. immobilis	VTR99361.1	Unknown	FALSE	0	0	FALSE				hypothetical protein	9.72	21417.5	S	0	0	0	0	0	0	0	0	0		SP(Sec/SPI)	GMBLW1_22020	GMBLW122020
T. immobilis	VTR99364.1	Unknown	FALSE	0	0	FALSE				hypothetical protein	5.88	14847.7		0	0	0	0	0	0	0	0	0		OTHER	GMBLW1_22010	GMBLW122010
T. immobilis	VTR99367.1	Cytoplasmic	FALSE	0	0	FALSE				hypothetical protein	4.79	17871.3		0	0	0	0	0	0	0	0	0		OTHER	GMBLW1_22000	GMBLW122000
T. immobilis	VTR99370.1	Unknown	FALSE	0	0	FALSE				hypothetical protein	5.58	13882.4		0	0	0	0	0	0	0	0	0		OTHER	GMBLW1_21990	GMBLW121990
T. immobilis	VTR99373.1	Unknown	FALSE	0	0	FALSE				Putative integron gene cassette protein	7.57	17974.2		0	0	0	0	0	0	0	0	0		OTHER	GMBLW1_21980	GMBLW121980
T. immobilis	VTR99376.1	Unknown	FALSE	2	0	FALSE				hypothetical protein	10.11	16460.8		0	0	0	0	0	0	0	0	0		LIPO(Sec/SPII)	GMBLW1_21970	GMBLW121970
T. immobilis	VTR99379.1	Unknown	FALSE	0	0	FALSE				hypothetical protein	4.41	9343.56		0	0	0	0	0	0	0	0	0		OTHER	GMBLW1_21960	GMBLW121960
T. immobilis	VTR99382.1	Unknown	FALSE	0	0	FALSE				hypothetical protein	4.12	18515.3		0	0	0	0	0	0	0	0	0		OTHER	GMBLW1_21950	GMBLW121950
T. immobilis	VTR99385.1	Unknown	FALSE	0	0	FALSE				hypothetical protein	4.42	19129.2		0	0	0	0	0	0	0	0	0	PF16702	OTHER	GMBLW1_21940	GMBLW121940
T. immobilis	VTR99388.1	Cytoplasmic	FALSE	0	0	FALSE				Protein involved in beta-1 3-glucan synthesis	4.73	19780.4	M	0	0	0	0	0	0	0	0	0	PF09346	OTHER	GMBLW1_21930	GMBLW121930
T. immobilis	VTR99391.1	Unknown	FALSE	0	0	FALSE				gcn5 family acetyltransferase : GCN5 family acetyltransferase	6.22	15085.1	J	0	0	0	0	0	0	0	0	0	PF13673	OTHER	GMBLW1_21920	GMBLW121920
T. immobilis	VTR99394.1	Unknown	FALSE	0	0	FALSE				hypothetical protein	4.39	9747.87		0	0	0	0	0	0	0	0	0		OTHER	GMBLW1_21910	GMBLW121910
T. immobilis	VTR99397.1	Cytoplasmic	FALSE	0	0	FALSE				hypothetical protein	4.49	17739		0	0	0	0	0	0	0	0	0		OTHER	GMBLW1_21900	GMBLW121900
T. immobilis	VTR99400.1	CytoplasmicMembrane	FALSE	3	0	FALSE				hypothetical protein	5.43	13068.3		0	0	0	0	0	0	0	0	0		OTHER	GMBLW1_21890	GMBLW121890
T. immobilis	VTR99403.1	Unknown	FALSE	0	0	FALSE				hypothetical protein	4.56	13838.9		0	0	0	0	0	0	0	0	0		OTHER	GMBLW1_21880	GMBLW121880
T. immobilis	VTR99406.1	Unknown	FALSE	0	0	FALSE				hypothetical protein	5.03	10186.5		0	0	0	0	0	0	0	0	0		OTHER	GMBLW1_21870	GMBLW121870
T. immobilis	VTR99409.1	Unknown	FALSE	0	0	FALSE				hypothetical protein	4.87	9107.57		0	0	0	0	0	0	0	0	0		OTHER	GMBLW1_21860	GMBLW121860
T. immobilis	VTR99412.1	Unknown	FALSE	0	0	FALSE				hypothetical protein	4.53	14389.9		0	0	0	0	0	0	0	0	0		OTHER	GMBLW1_21850	GMBLW121850
T. immobilis	VTR99415.1	Unknown	FALSE	0	0	FALSE				hypothetical protein	12.2	8499.76		0	0	0	0	0	0	0	0	0		OTHER	GMBLW1_21840	GMBLW121840
T. immobilis	VTR99418.1	Unknown	FALSE	0	0	FALSE				hypothetical protein	4.69	24730.9		0	0	0	0	0	0	0	0	0	PF05076	OTHER	GMBLW1_21830	GMBLW121830
T. immobilis	VTR99421.1	Cytoplasmic	FALSE	0	0	FALSE				preprotein translocase subunit :	4.35	26367.8		0	0	0	0	0	0	0	0	0		OTHER	GMBLW1_21820	GMBLW121820
T. immobilis	VTR99424.1	Unknown	FALSE	0	0	FALSE				hypothetical protein	6.34	14844		0	0	0	65575000	0	39086000	0	0	0		LIPO(Sec/SPII)	GMBLW1_21810	GMBLW121810
T. immobilis	VTR99427.1	Unknown	FALSE	0	0	FALSE				hypothetical protein	5.02	10630.8		0	0	0	0	0	0	0	0	0		OTHER	GMBLW1_21800	GMBLW121800
T. immobilis	VTR99430.1	CytoplasmicMembrane	FALSE	3	0	FALSE				hypothetical protein	4.4	13949.2		0	0	0	0	0	0	0	0	0		OTHER	GMBLW1_21790	GMBLW121790
T. immobilis	VTR99433.1	Unknown	FALSE	0	0	FALSE				hypothetical protein	6.63	14128		0	0	0	0	0	0	0	0	0		OTHER	GMBLW1_21780	GMBLW121780
T. immobilis	VTR99436.1	Unknown	FALSE	0	0	FALSE		yfcE_1		Phosphodiesterase YfcE	5.65	17093.7	R	0	0	0	0	0	0	0	0	0	PF12850	OTHER	GMBLW1_21770	GMBLW121770
T. immobilis	VTR99439.1	Unknown	FALSE	0	0	FALSE				hypothetical protein	4.61	20630.5		0	0	0	0	0	0	0	0	0		OTHER	GMBLW1_21760	GMBLW121760
T. immobilis	VTR99442.1	Cytoplasmic	FALSE	0	0	FALSE				hypothetical protein	6.47	17953.5	S	27130000	26141000	17332000	28657000	50420000	41783000	63519000	80608000	91785000	PF10083	OTHER	GMBLW1_21750	GMBLW121750
T. immobilis	VTR99445.1	Unknown	FALSE	0	0	FALSE	S1			hypothetical protein	5.98	27491.3		272850000	524680000	198630000	57177000	70222000	87753000	392940000	122440000	156870000	PF18299	OTHER	GMBLW1_21740	GMBLW121740
T. immobilis	VTR99448.1	Cytoplasmic	FALSE	0	0	FALSE		kpsU		3-deoxy-manno-octulosonate cytidylyltransferase	8.79	28077.3	M	0	0	0	0	0	0	0	22451000	0	PF02348	OTHER	GMBLW1_21730	GMBLW121730
T. immobilis	VTR99451.1	Cytoplasmic	FALSE	0	0	FALSE	S3	pyrG		CTP synthase	6.59	61254	F	88033000	218460000	303080000	0	41776000	40602000	851880000	2315700000	2147000000	PF06418;PF00117	OTHER	GMBLW1_21720	GMBLW121720
T. immobilis	VTR99454.1	Unknown	FALSE	0	0	FALSE				hypothetical protein	7.39	20888		0	0	0	0	0	0	0	0	0		OTHER	GMBLW1_21710	GMBLW121710
T. immobilis	VTR99457.1	Unknown	FALSE	2	0	FALSE				hypothetical protein	7.92	28011.4		0	0	0	0	0	0	0	0	0		OTHER	GMBLW1_21700	GMBLW121700
T. immobilis	VTR99460.1	CytoplasmicMembrane	FALSE	1	0	FALSE		pknB_12		Serine/threonine-protein kinase PknB	6.24	143273	T	0	0	0	0	0	0	382200000	356660000	0	PF00069	OTHER	GMBLW1_21690	GMBLW121690
T. immobilis	VTR99463.1	Unknown	FALSE	0	0	FALSE				rna polymerase sigma-70 ecf-like protein : DNA-directed RNA polymerase specialized sigma subunit, sigma24	5.26	23669		0	0	0	0	0	0	0	0	0	PF07638	OTHER	GMBLW1_21680	GMBLW121680
T. immobilis	VTR99466.1	CytoplasmicMembrane	FALSE	0	0	FALSE				Protein containing DUF1559	4.87	52143		0	0	0	0	0	0	0	0	0	PF07585	SP(Sec/SPI)	GMBLW1_21670	GMBLW121670
T. immobilis	VTR99469.1	Unknown	FALSE	0	0	TRUE				Marine sediment metagenome DNA, contig: S01H4_S11467 (Fragment)	9.86	30624.3		0	0	0	26274000	46977000	55899000	43399000	71307000	65294000	PF07608	LIPO(Sec/SPII)	GMBLW1_21660	GMBLW121660
T. immobilis	VTR99473.1	Unknown	FALSE	0	0	FALSE	S1	ulaE_1		L-ribulose-5-phosphate 3-epimerase UlaE	5.05	30166.4	G	479980000	450640000	394860000	79363000	47291000	69174000	133250000	20229000	30097000	PF01261	OTHER	GMBLW1_21650	GMBLW121650
T. immobilis	VTR99477.1	Cytoplasmic	FALSE	0	0	FALSE		clpS_1		ATP-dependent Clp protease adapter protein ClpS	5.17	12304.1	O	0	0	0	0	0	0	0	0	0	PF02617	OTHER	GMBLW1_21640	GMBLW121640
T. immobilis	VTR99480.1	Unknown	FALSE	0	0	FALSE				hypothetical protein	9.59	52233.6		0	0	0	0	0	0	0	0	0	PF00160	SP(Sec/SPI)	GMBLW1_21630	GMBLW121630
T. immobilis	VTR99483.1	CytoplasmicMembrane	FALSE	0	0	FALSE		prkC_16		Serine/threonine-protein kinase PrkC	6.57	89781.8	T	0	0	0	0	0	0	0	75210000	101180000	PF00072;PF00069;PF13181	OTHER	GMBLW1_21620	GMBLW121620
T. immobilis	VTR99486.1	Cytoplasmic	FALSE	0	0	FALSE	S1_exclusive	garL		5-keto-4-deoxy-D-glucarate aldolase	5.98	28599.6	G	74361000	57357000	47285000	0	0	0	0	0	0	PF03328	OTHER	GMBLW1_21610	GMBLW121610
T. immobilis	VTR99489.1	CytoplasmicMembrane	FALSE	1	0	FALSE	S3_exclusive	pulG_7		Type II secretion system protein G	7.9	35273		0	0	0	0	0	0	22261000	34851000	31620000	PF07596;PF07963	OTHER	GMBLW1_21600	GMBLW121600
T. immobilis	VTR99492.1	CytoplasmicMembrane	FALSE	1	0	FALSE				hypothetical protein	7.08	35346.1		0	0	0	1163800000	1002100000	924880000	219290000	289370000	301710000	PF07963;PF07596	OTHER	GMBLW1_21590	GMBLW121590
T. immobilis	VTR99495.1	Unknown	FALSE	0	0	TRUE				hypothetical protein	9.75	14418.5		0	0	0	48846000	0	0	0	0	0		LIPO(Sec/SPII)	GMBLW1_21580	GMBLW121580
T. immobilis	VTR99498.1	Unknown	FALSE	0	0	FALSE				hypothetical protein	4.07	17662	S	0	0	0	0	0	0	0	0	0	PF08906	OTHER	GMBLW1_21570	GMBLW121570
T. immobilis	VTR99501.1	Cytoplasmic	FALSE	0	0	FALSE				hypothetical protein	10.28	18795.1		0	0	0	0	0	0	0	0	0		SP(Sec/SPI)	GMBLW1_21560	GMBLW121560
T. immobilis	VTR99504.1	CytoplasmicMembrane	FALSE	0	0	FALSE				hypothetical protein	10.22	13211.9		0	0	0	0	0	0	0	0	0		SP(Sec/SPI)	GMBLW1_21550	GMBLW121550
T. immobilis	VTR99507.1	Cytoplasmic	FALSE	0	0	FALSE	S1			Purine nucleoside phosphoramidase	6.41	12743.8	FGR	46477000	55275000	259300000	23121000	21262000	32805000	0	0	0	PF01230	OTHER	GMBLW1_21540	GMBLW121540
T. immobilis	VTR99510.1	Unknown	FALSE	0	0	FALSE				hypothetical protein	6.61	35053.8		0	0	0	0	0	0	0	0	0		OTHER	GMBLW1_21530	GMBLW121530
T. immobilis	VTR99513.1	Unknown	FALSE	0	0	FALSE				hypothetical protein	8.76	47190.5		0	0	0	0	0	0	0	0	0		SP(Sec/SPI)	GMBLW1_21520	GMBLW121520
T. immobilis	VTR99516.1	Unknown	FALSE	2	0	FALSE	S2_exclusive	prpC_1		Protein phosphatase PrpC	5.96	47985.6	T	0	0	0	124540000	171020000	150360000	39493000	60748000	0	PF13672	OTHER	GMBLW1_21510	GMBLW121510
T. immobilis	VTR99519.1	Cytoplasmic	FALSE	0	0	FALSE	S3_exclusive			hypothetical protein	4.93	55166.9		0	0	0	0	0	0	117460000	137740000	119270000		OTHER	GMBLW1_21500	GMBLW121500
T. immobilis	VTR99522.1	CytoplasmicMembrane	FALSE	0	2	FALSE				hypothetical protein	5.26	37921.4		0	0	0	61797000	0	56520000	0	0	0		SP(Sec/SPI)	GMBLW1_21490	GMBLW121490
T. immobilis	VTR99525.1	Periplasmic	FALSE	0	0	FALSE				Putative uncharacterized protein	9.49	43009.3		0	15624000	0	0	0	0	0	0	0		SP(Sec/SPI)	GMBLW1_21480	GMBLW121480
T. immobilis	VTR99528.1	CytoplasmicMembrane	FALSE	0	0	FALSE				hypothetical protein	8.56	42882.3		0	0	0	0	0	0	0	0	0		SP(Sec/SPI)	GMBLW1_21470	GMBLW121470
T. immobilis	VTR99531.1	Cytoplasmic	FALSE	0	0	FALSE	S3	uup		ABC transporter ATP-binding protein uup	5.33	71424.8	R	18991000	12700000	24372000	0	0	0	147740000	389830000	528900000	PF00005;PF16326;PF00005	OTHER	GMBLW1_21460	GMBLW121460
T. immobilis	VTR99534.1	CytoplasmicMembrane	FALSE	0	0	FALSE	S3_exclusive	patA_2		Putative N-acetyl-LL-diaminopimelate aminotransferase	8.74	53341.4	E	0	0	0	0	0	0	25750000	86317000	60314000	PF00155	OTHER	GMBLW1_21450	GMBLW121450
T. immobilis	VTR99537.1	Cytoplasmic	FALSE	0	0	FALSE				hypothetical protein	7.62	21131.2		0	0	0	0	0	0	0	0	0		OTHER	GMBLW1_21440	GMBLW121440
T. immobilis	VTR99540.1	Cytoplasmic	FALSE	0	0	FALSE				hypothetical protein	5.47	15356.5		0	0	0	0	0	0	0	0	0		OTHER	GMBLW1_21430	GMBLW121430
T. immobilis	VTR99543.1	Cytoplasmic	FALSE	0	0	FALSE				hypothetical protein	4.83	19373.8		0	0	0	0	0	0	0	0	0		OTHER	GMBLW1_21420	GMBLW121420
T. immobilis	VTR99546.1	Cytoplasmic	FALSE	0	0	FALSE				hypothetical protein	4.64	40802.2	MT	0	0	0	0	0	0	0	0	0	PF09346;PF12796;PF12796	OTHER	GMBLW1_21410	GMBLW121410
T. immobilis	VTR99549.1	Unknown	FALSE	0	0	FALSE				hypothetical protein	11.27	3112.74		0	0	0	0	0	0	0	0	0		SP(Sec/SPI)	GMBLW1_21400	GMBLW121400
T. immobilis	VTR99552.1	Unknown	FALSE	0	0	FALSE				hypothetical protein	7.99	11874.4		0	0	0	0	0	0	0	0	0		OTHER	GMBLW1_21390	GMBLW121390
T. immobilis	VTR99555.1	Unknown	FALSE	0	0	FALSE				hypothetical protein	9.6	9507.79		0	0	0	0	0	0	0	0	0		OTHER	GMBLW1_21380	GMBLW121380
T. immobilis	VTR99558.1	Cytoplasmic	FALSE	0	0	FALSE				hypothetical protein	7.46	13854.8		0	0	0	0	0	0	0	0	0		OTHER	GMBLW1_21370	GMBLW121370
T. immobilis	VTR99561.1	Unknown	FALSE	0	0	FALSE				hypothetical protein	5.96	26537.2		0	6190500	0	0	0	0	0	0	0		OTHER	GMBLW1_21360	GMBLW121360
T. immobilis	VTR99564.1	Cytoplasmic	FALSE	0	0	FALSE				hypothetical protein	5.39	14038.7		0	0	0	0	0	0	0	0	0	PF13403	OTHER	GMBLW1_21350	GMBLW121350
T. immobilis	VTR99567.1	Unknown	FALSE	0	0	FALSE				hypothetical protein	6.33	24544.1		0	0	0	0	0	0	0	0	0		OTHER	GMBLW1_21340	GMBLW121340
T. immobilis	VTR99570.1	Cytoplasmic	FALSE	0	0	FALSE				hypothetical protein	5.6	24163.5		0	0	0	0	0	0	0	0	0		OTHER	GMBLW1_21330	GMBLW121330
T. immobilis	VTR99573.1	Cytoplasmic	FALSE	0	0	FALSE				hypothetical protein	6.26	26873.7		0	0	0	0	0	0	0	0	0		OTHER	GMBLW1_21320	GMBLW121320
T. immobilis	VTR99576.1	Cytoplasmic	FALSE	0	0	FALSE				hypothetical protein	6.38	21335		0	0	0	0	0	0	0	0	0		OTHER	GMBLW1_21310	GMBLW121310
T. immobilis	VTR99578.1	Unknown	FALSE	0	0	FALSE				hypothetical protein	5.86	26313.9		0	0	0	0	0	0	0	0	0		OTHER	GMBLW1_21300	GMBLW121300
T. immobilis	VTR99581.1	Unknown	FALSE	0	0	FALSE				hypothetical protein	5.72	11575.1		0	0	0	0	0	0	0	0	0		OTHER	GMBLW1_21290	GMBLW121290
T. immobilis	VTR99584.1	Cytoplasmic	FALSE	0	0	FALSE				hypothetical protein	5.08	11784.6		0	0	0	0	0	0	0	0	0		OTHER	GMBLW1_21280	GMBLW121280
T. immobilis	VTR99587.1	CytoplasmicMembrane	FALSE	6	0	FALSE		cysW_1		Sulfate transport system permease protein CysW	10.75	28651.2	P	0	0	0	0	0	0	0	0	0	PF00528	OTHER	GMBLW1_21270	GMBLW121270
T. immobilis	VTR99590.1	CytoplasmicMembrane	FALSE	0	0	FALSE				Putative binding protein	8.97	29368.4	P	0	0	0	0	0	0	0	0	0	PF13531	OTHER	GMBLW1_21260	GMBLW121260
T. immobilis	VTR99593.1	Unknown	FALSE	0	0	TRUE				hypothetical protein	9.16	15338.7		0	0	0	0	0	0	0	0	0		LIPO(Sec/SPII)	GMBLW1_21250	GMBLW121250
T. immobilis	VTR99596.1	CytoplasmicMembrane	FALSE	1	0	FALSE		pulG_8		Type II secretion system protein G	8.07	34994.5	NUW	0	0	0	0	0	0	0	0	0	PF07963;PF07596	OTHER	GMBLW1_21240	GMBLW121240
T. immobilis	VTR99599.1	Cytoplasmic	FALSE	0	0	FALSE		bepA_7		Beta-barrel assembly-enhancing protease	6.86	45312.6	R	0	0	0	0	0	0	0	0	0	PF13432;PF13432	OTHER	GMBLW1_21230	GMBLW121230
T. immobilis	VTR99602.1	Unknown	FALSE	0	0	FALSE	S3_exclusive			ASPIC/UnbV domain protein	5.12	68431.2		0	0	0	0	0	41965000	44151000	86691000	69179000	PF07593;PF13517;PF13517	LIPO(Sec/SPII)	GMBLW1_21220	GMBLW121220
T. immobilis	VTR99605.1	Unknown	FALSE	0	0	FALSE	S1_exclusive	clcD		Carboxymethylenebutenolidase	8.91	28152.2	Q	711520000	623210000	1164700000	0	0	77022000	342210000	50662000	0	PF01738	SP(Sec/SPI)	GMBLW1_21210	GMBLW121210
T. immobilis	VTR99608.1	CytoplasmicMembrane	FALSE	6	0	FALSE				abortive infection protein : CAAX amino terminal protease family	9.41	27280.3		0	0	0	0	0	0	0	0	0	PF02517	OTHER	GMBLW1_21200	GMBLW121200
T. immobilis	VTR99611.1	Unknown	FALSE	0	0	FALSE				hypothetical protein	5.7	22197.7		0	0	0	0	0	0	0	0	0		OTHER	GMBLW1_21190	GMBLW121190
T. immobilis	VTR99614.1	CytoplasmicMembrane	FALSE	1	0	FALSE				hypothetical protein	10.51	10035.9		0	0	0	0	0	0	0	0	0		OTHER	GMBLW1_21180	GMBLW121180
T. immobilis	VTR99617.1	CytoplasmicMembrane	FALSE	1	0	FALSE		walK		Sensor histidine kinase WalK	6.68	79568.6		0	0	0	0	0	0	0	0	0	PF00512;PF02518	OTHER	GMBLW1_21170	GMBLW121170
T. immobilis	VTR99620.1	Cytoplasmic	FALSE	0	0	FALSE		phoB		Phosphate regulon transcriptional regulatory protein PhoB	6.28	27378.7	TK	0	0	0	0	0	0	0	0	0	PF00072;PF00486	OTHER	GMBLW1_21160	GMBLW121160
T. immobilis	VTR99623.1	Unknown	FALSE	0	0	FALSE	S1_exclusive			hypothetical protein	8.68	65351.7	SS	60272000	53780000	53432000	0	0	0	99991000	0	0	PF13598;PF13600	SP(Sec/SPI)	GMBLW1_21150	GMBLW121150
T. immobilis	VTR99626.1	Unknown	FALSE	0	0	FALSE				hypothetical protein	8.58	42489.5	R	0	0	0	0	0	0	0	0	0	PF00092	SP(Sec/SPI)	GMBLW1_21140	GMBLW121140
T. immobilis	VTR99629.1	Cytoplasmic	FALSE	0	0	FALSE	S1	garR		2-hydroxy-3-oxopropionate reductase	8.16	31938.1	I	665100000	849080000	868010000	215260000	204890000	187120000	699110000	38652000	127120000	PF14833;PF03446	OTHER	GMBLW1_21130	GMBLW121130
T. immobilis	VTR99632.1	Unknown	FALSE	0	0	FALSE		pknD_1		Serine/threonine-protein kinase PknD	9.62	37725.8		0	0	11154000	0	0	0	0	0	0	PF08450	SP(Sec/SPI)	GMBLW1_21120	GMBLW121120
T. immobilis	VTR99635.1	CytoplasmicMembrane	FALSE	2	0	FALSE				hypothetical protein	5.72	81990.3		0	0	0	0	0	0	0	0	4228300		OTHER	GMBLW1_21110	GMBLW121110
T. immobilis	VTR99638.1	Cytoplasmic	FALSE	0	0	FALSE				hypothetical protein	6.07	61884.3		0	0	0	0	0	0	0	0	0		OTHER	GMBLW1_21100	GMBLW121100
T. immobilis	VTR99641.1	Cytoplasmic	FALSE	0	0	FALSE	S3_exclusive	ravA_2		ATPase RavA	5.95	39376.4	R	0	40002000	78357000	0	0	0	549170000	645310000	759930000	PF17868;PF07728	OTHER	GMBLW1_21090	GMBLW121090
T. immobilis	VTR99644.1	CytoplasmicMembrane	FALSE	12	0	FALSE		ttuB		Putative tartrate transporter	8.9	47510.4	G	0	0	0	0	0	0	0	0	0	PF07690	OTHER	GMBLW1_21080	GMBLW121080
T. immobilis	VTR99647.1	CytoplasmicMembrane	FALSE	0	0	FALSE				hypothetical protein	6.68	23695		0	0	0	0	0	0	0	0	0	PF13759	OTHER	GMBLW1_21070	GMBLW121070
T. immobilis	VTR99650.1	Unknown	TRUE	0	1	FALSE				yd repeat-containing protein : Hemolysin-type calcium-binding region domain protein	3.75	94463.6		0	0	0	0	0	0	0	7988700	0	PF05345;PF13517;PF01839	OTHER	GMBLW1_21060	GMBLW121060
T. immobilis	VTR99653.1	Unknown	FALSE	0	0	FALSE				Probable glycosyl transferase	7.1	43757.7	G	0	0	0	0	0	0	0	0	0		OTHER	GMBLW1_21050	GMBLW121050
T. immobilis	VTR99656.1	Unknown	FALSE	0	0	FALSE				hypothetical protein	6.08	17956.3		0	0	0	0	0	0	0	0	0		OTHER	GMBLW1_21040	GMBLW121040
T. immobilis	VTR99659.1	Unknown	FALSE	0	0	FALSE				hypothetical protein	5.98	28094.5		0	0	0	0	0	0	0	0	16531000		OTHER	GMBLW1_21030	GMBLW121030
T. immobilis	VTR99662.1	Unknown	FALSE	0	0	FALSE				30s ribosomal protein s21 : : Ribosomal_S21	11.12	11822.6		0	0	0	0	0	0	0	0	0	PF01165	OTHER	GMBLW1_21020	GMBLW121020
T. immobilis	VTR99665.1	Unknown	FALSE	0	0	FALSE				hypothetical protein	4.32	12086.5		0	0	0	0	0	0	0	0	0		OTHER	GMBLW1_21010	GMBLW121010
T. immobilis	VTR99668.1	Unknown	FALSE	0	0	FALSE	S1	teaD_1		TRAP-T-associated universal stress protein TeaD	5.64	16514.4	T	85881000	85359000	81911000	154810000	142330000	146670000	90685000	33980000	45156000	PF00582	OTHER	GMBLW1_21000	GMBLW121000
T. immobilis	VTR99671.1	CytoplasmicMembrane	FALSE	0	0	FALSE		pknB_13		Serine/threonine-protein kinase PknB	5.7	52777.2	T	0	0	0	0	0	0	0	0	0	PF00069	OTHER	GMBLW1_20990	GMBLW120990
T. immobilis	VTR99674.1	CytoplasmicMembrane	FALSE	3	0	FALSE				hypothetical protein	5.81	20186.2		0	0	0	0	0	0	0	0	0		OTHER	GMBLW1_20980	GMBLW120980
T. immobilis	VTR99677.1	Cytoplasmic	FALSE	0	0	FALSE	S1	gndA		6-phosphogluconate dehydrogenase, NADP(+)-dependent, decarboxylating	6.51	51053.6	G	2075300000	2218000000	2656900000	567480000	649650000	594000000	1523700000	192890000	108670000	PF00393;PF03446	OTHER	GMBLW1_20970	GMBLW120970
T. immobilis	VTR99680.1	Cytoplasmic	FALSE	0	0	FALSE				heat repeat-containing protein : Putative uncharacterized protein	8.16	41354.5	R	0	0	0	0	0	0	0	0	0	PF13646	OTHER	GMBLW1_20960	GMBLW120960
T. immobilis	VTR99683.1	Unknown	FALSE	0	0	FALSE				hypothetical protein	11.86	5085.9		0	0	0	0	0	0	0	0	0		OTHER	GMBLW1_20950	GMBLW120950
T. immobilis	VTR99686.1	Unknown	FALSE	1	0	FALSE				hypothetical protein	6.06	14282.4		0	0	0	0	0	0	0	0	0		OTHER	GMBLW1_20940	GMBLW120940
T. immobilis	VTR99689.1	OuterMembrane	FALSE	0	2	FALSE				hypothetical protein	4.81	53396.1		0	0	0	0	0	0	0	40738000	0	PF07585	SP(Sec/SPI)	GMBLW1_20930	GMBLW120930
T. immobilis	VTR99692.1	Unknown	TRUE	0	0	FALSE	S1S3	ppiB_1		putative peptidyl-prolyl cis-trans isomerase	4.32	91644.2		190020000	208410000	416340000	41447000	0	22880000	828710000	73849000	202940000	PF00160;PF13448	OTHER	GMBLW1_20920	GMBLW120920
T. immobilis	VTR99695.1	CytoplasmicMembrane	FALSE	5	0	FALSE	S2_exclusive	pknB_14		Serine/threonine-protein kinase PknB	6.54	64787.2	T	0	0	0	24257000	28530000	28455000	0	0	17194000	PF00069	OTHER	GMBLW1_20910	GMBLW120910
T. immobilis	VTR99698.1	Cytoplasmic	FALSE	0	0	FALSE		fliA_1		RNA polymerase sigma factor FliA	8.04	24649.1	K	0	0	0	0	0	0	0	0	0	PF04545;PF04542	OTHER	GMBLW1_20900	GMBLW120900
T. immobilis	VTR99701.1	Unknown	FALSE	0	0	FALSE				hypothetical protein	10.15	19186.1		0	0	0	0	0	0	0	0	0		SP(Sec/SPI)	GMBLW1_20890	GMBLW120890
T. immobilis	VTR99704.1	Unknown	FALSE	1	0	FALSE				hypothetical protein	9.95	35756.3		0	0	0	0	0	0	0	5233100	0		OTHER	GMBLW1_20880	GMBLW120880
T. immobilis	VTR99707.1	Cytoplasmic	FALSE	0	0	FALSE		sigW_1		ECF RNA polymerase sigma factor SigW	7.83	29124.2	K	0	0	0	0	0	0	0	0	0	PF08281;PF04542	OTHER	GMBLW1_20870	GMBLW120870
T. immobilis	VTR99710.1	Unknown	FALSE	0	0	FALSE				hypothetical protein	6.51	10144.4	S	0	0	0	0	0	0	0	0	0	PF07866	OTHER	GMBLW1_20860	GMBLW120860
T. immobilis	VTR99713.1	CytoplasmicMembrane	FALSE	0	0	FALSE				tfp pilus assembly protein : Tfp pilus assembly protein PilF	5.62	168286	R	0	0	0	0	0	0	0	0	0	PF17874;PF13374;PF13424;PF13424;PF13424;PF13424;PF13424;PF13176	OTHER	GMBLW1_20850	GMBLW120850
T. immobilis	VTR99716.1	Unknown	FALSE	0	0	FALSE	S1_exclusive	glpQ		Glycerophosphodiester phosphodiesterase	8.4	29664.4	I	68019000	72843000	90238000	0	0	0	31430000	0	0	PF03009	SP(Sec/SPI)	GMBLW1_20840	GMBLW120840
T. immobilis	VTR99719.1	CytoplasmicMembrane	FALSE	2	0	FALSE				hypothetical protein	6.14	37998.5	R	0	0	0	0	0	0	0	0	0	PF13519	OTHER	GMBLW1_20830	GMBLW120830
T. immobilis	VTR99722.1	CytoplasmicMembrane	FALSE	8	0	FALSE		cckA_4		Sensor kinase CckA	4.92	120053	T	0	0	0	0	0	0	0	0	0	PF00512;PF00072;PF02518;PF08447;PF05231	OTHER	GMBLW1_20820	GMBLW120820
T. immobilis	VTR99725.1	Unknown	FALSE	1	0	FALSE				hypothetical protein	5.88	30303.5		0	0	0	0	0	0	0	0	0		TAT(Tat/SPI)	GMBLW1_20810	GMBLW120810
T. immobilis	VTR99728.1	Unknown	FALSE	1	0	FALSE				hypothetical protein	9.53	38170.1		0	0	0	0	0	0	0	0	0		SP(Sec/SPI)	GMBLW1_20800	GMBLW120800
T. immobilis	VTR99731.1	CytoplasmicMembrane	FALSE	2	0	FALSE				hypothetical protein	6.5	29379.8		0	0	0	0	0	0	0	0	0		OTHER	GMBLW1_20790	GMBLW120790
T. immobilis	VTR99734.1	CytoplasmicMembrane	FALSE	6	0	FALSE		lagD		Lactococcin-G-processing and transport ATP-binding protein LagD	9.14	77000.1	V	0	0	0	0	0	0	0	2445100000	0	PF00664;PF03412;PF00005	OTHER	GMBLW1_20780	GMBLW120780
T. immobilis	VTR99737.1	Cytoplasmic	FALSE	1	0	FALSE	S2_exclusive			secretion protein : Secretion protein HlyD	6.04	56020	MV	0	0	0	24265000	27584000	28666000	13230000	0	0		OTHER	GMBLW1_20770	GMBLW120770
T. immobilis	VTR99740.1	CytoplasmicMembrane	FALSE	0	0	FALSE	S2_exclusive			Hypothetical conserved protein	6.11	24145.9		0	0	0	159360000	156370000	122520000	0	0	0		LIPO(Sec/SPII)	GMBLW1_20760	GMBLW120760
T. immobilis	VTR99743.1	Unknown	FALSE	0	0	FALSE		kdgK		2-dehydro-3-deoxygluconokinase	5.82	36230.3	G	0	0	14807000	0	0	0	0	0	0	PF00294	OTHER	GMBLW1_20750	GMBLW120750
T. immobilis	VTR99746.1	Cytoplasmic	FALSE	0	0	FALSE	S1_exclusive	kdgA		KHG/KDPG aldolase	6.53	23421.2	G	66622000	58497000	49439000	0	0	0	0	0	0	PF01081	OTHER	GMBLW1_20740	GMBLW120740
T. immobilis	VTR99749.1	Cytoplasmic	FALSE	0	0	FALSE				Glycogen synthase	6.78	106795	M	0	0	0	0	0	0	0	0	6066000	PF00535;PF00534	OTHER	GMBLW1_20730	GMBLW120730
T. immobilis	VTR99752.1	Cytoplasmic	FALSE	0	0	FALSE	S3_exclusive			Glycogen synthase	8.18	73498.4	M	0	0	0	0	0	0	58394000	499170000	406840000	PF00534	OTHER	GMBLW1_20720	GMBLW120720
T. immobilis	VTR99755.1	Unknown	FALSE	0	0	FALSE				hypothetical protein	8.81	52489	S	0	0	0	0	0	0	0	11506000	0	PF07394	TAT(Tat/SPI)	GMBLW1_20710	GMBLW120710
T. immobilis	VTR99758.1	Cytoplasmic	FALSE	0	0	FALSE				hypothetical protein	5.42	45669.9		0	0	0	0	0	0	0	0	0		OTHER	GMBLW1_20700	GMBLW120700
T. immobilis	VTR99761.1	Cytoplasmic	FALSE	0	0	FALSE				hypothetical protein	6.79	47131.1		0	0	0	0	0	0	0	0	0		OTHER	GMBLW1_20690	GMBLW120690
T. immobilis	VTR99764.1	CytoplasmicMembrane	FALSE	2	0	FALSE				hypothetical protein	8.99	26981.1		0	0	0	0	0	0	0	0	0		OTHER	GMBLW1_20680	GMBLW120680
T. immobilis	VTR99767.1	CytoplasmicMembrane	FALSE	0	0	FALSE	S1	resA_5		Thiol-disulfide oxidoreductase ResA	6.4	40445.7	O	1223700000	1424600000	1768900000	1465900000	1100400000	1181700000	1910300000	93938000	197890000	PF00578	SP(Sec/SPI)	GMBLW1_20670	GMBLW120670
T. immobilis	VTR99770.1	Cytoplasmic	FALSE	0	0	FALSE				dihydropteroate synthase : Conserved protein (Fragment)	5.99	52464.1	H	0	0	0	0	0	0	0	0	0	PF00809	OTHER	GMBLW1_20660	GMBLW120660
T. immobilis	VTR99773.1	CytoplasmicMembrane	FALSE	15	0	FALSE				hypothetical protein	8.02	80141.1		0	0	0	0	27565000	0	0	0	0	PF12679	OTHER	GMBLW1_20650	GMBLW120650
T. immobilis	VTR99776.1	CytoplasmicMembrane	FALSE	12	0	FALSE		comEC		ComE operon protein 3	10.09	92491	RR	0	0	0	0	0	0	0	0	0	PF13567;PF03772;PF00753	OTHER	GMBLW1_20640	GMBLW120640
T. immobilis	VTR99779.1	Cytoplasmic	FALSE	0	0	FALSE		rimI_1		Ribosomal-protein-alanine acetyltransferase	4.68	19059.6	J	0	0	0	0	0	0	0	0	0	PF00583	OTHER	GMBLW1_20630	GMBLW120630
T. immobilis	VTR99782.1	Cytoplasmic	FALSE	0	0	FALSE				hypothetical protein	5.17	19333.2		0	0	0	0	0	0	0	0	0		OTHER	GMBLW1_20620	GMBLW120620
T. immobilis	VTR99785.1	Unknown	FALSE	0	0	TRUE				hypothetical protein	8.21	41986.8		0	0	0	0	0	0	0	0	0		LIPO(Sec/SPII)	GMBLW1_20610	GMBLW120610
T. immobilis	VTR99788.1	Unknown	FALSE	0	0	FALSE		tenA		Aminopyrimidine aminohydrolase	4.84	25377.8	H	0	0	0	0	0	0	0	0	0	PF03070	OTHER	GMBLW1_20600	GMBLW120600
T. immobilis	VTR99791.1	Cytoplasmic	FALSE	0	0	FALSE		thiD		Hydroxymethylpyrimidine/phosphomethylpyrimidine kinase	6.36	28086.6	H	0	0	0	0	0	0	0	63797000	67832000	PF08543	OTHER	GMBLW1_20590	GMBLW120590
T. immobilis	VTR99794.1	Cytoplasmic	FALSE	0	0	FALSE		menH_1		2-succinyl-6-hydroxy-2, 4-cyclohexadiene-1-carboxylate synthase	6.33	30261.5	T	0	0	0	0	0	0	0	4052400	0	PF00561	OTHER	GMBLW1_20580	GMBLW120580
T. immobilis	VTR99797.1	Unknown	FALSE	0	0	FALSE		bamB_5		Outer membrane protein assembly factor BamB	7.54	52012.9	M	0	0	0	0	0	0	0	0	0	PF13360	SP(Sec/SPI)	GMBLW1_20570	GMBLW120570
T. immobilis	VTR99800.1	Cytoplasmic	FALSE	0	0	FALSE				hypothetical protein	8.82	49824.7		0	0	0	0	0	0	0	0	0	PF07394	TAT(Tat/SPI)	GMBLW1_20560	GMBLW120560
T. immobilis	VTR99803.1	Unknown	FALSE	0	0	FALSE				hypothetical protein	10.41	23157.1		0	0	0	0	0	0	0	0	0		SP(Sec/SPI)	GMBLW1_20550	GMBLW120550
T. immobilis	VTR99806.1	Unknown	FALSE	0	0	FALSE				hypothetical protein	9.59	18991.9		0	0	0	0	0	0	0	0	0		OTHER	GMBLW1_20540	GMBLW120540
T. immobilis	VTR99809.1	Unknown	FALSE	0	0	FALSE				hypothetical protein	6.07	19539.6		0	0	0	0	0	0	0	0	0		LIPO(Sec/SPII)	GMBLW1_20530	GMBLW120530
T. immobilis	VTR99812.1	Unknown	FALSE	1	0	FALSE				hypothetical protein	4.66	14849.9		0	0	0	0	0	0	0	0	0		OTHER	GMBLW1_20520	GMBLW120520
T. immobilis	VTR99815.1	CytoplasmicMembrane	FALSE	1	0	FALSE		prkC_17		Serine/threonine-protein kinase PrkC	6.43	89097.1	T	0	0	0	0	21496000	22996000	0	0	0	PF00069;PF13306	OTHER	GMBLW1_20510	GMBLW120510
T. immobilis	VTR99818.1	Unknown	FALSE	0	0	FALSE		cnrH		RNA polymerase sigma factor CnrH	5.95	21845	K	0	0	0	0	0	0	0	0	0	PF04542	OTHER	GMBLW1_20500	GMBLW120500
T. immobilis	VTR99821.1	Unknown	FALSE	0	0	FALSE		sigK_1		ECF RNA polymerase sigma factor SigK	6.2	20465.3	K	0	0	0	0	0	0	0	0	0	PF04545;PF04542	OTHER	GMBLW1_20490	GMBLW120490
T. immobilis	VTR99824.1	Unknown	FALSE	1	0	FALSE				hypothetical protein	4.66	31559.7		0	0	0	0	0	0	0	0	0	PF10099	OTHER	GMBLW1_20480	GMBLW120480
T. immobilis	VTR99827.1	CytoplasmicMembrane	FALSE	0	0	FALSE				hypothetical protein	8.46	94776.6		0	0	0	0	0	0	0	0	0		SP(Sec/SPI)	GMBLW1_20470	GMBLW120470
T. immobilis	VTR99830.1	Cytoplasmic	FALSE	0	0	FALSE				hypothetical protein	9.39	40866.8		0	0	0	0	0	0	0	0	0		SP(Sec/SPI)	GMBLW1_20460	GMBLW120460
T. immobilis	VTR99833.1	Unknown	FALSE	0	0	FALSE				membrane-bound dehydrogenase domain protein : Membrane-bound dehydrogenase domain protein	7.37	121462	G	0	0	0	0	0	0	0	0	0	PF00034	SP(Sec/SPI)	GMBLW1_20450	GMBLW120450
T. immobilis	VTR99836.1	Cytoplasmic	FALSE	0	0	FALSE	S1	fae_1		5,6,7,8-tetrahydromethanopterin hydro-lyase	6.07	17012.8	C	3379500000	3046200000	3141400000	1714400000	1840400000	1832100000	177350000	36339000	39355000	PF08714	OTHER	GMBLW1_20440	GMBLW120440
T. immobilis	VTR99839.1	Cytoplasmic	FALSE	0	0	FALSE		rapA_2		RNA polymerase-associated protein RapA	6	67606.3	KL	0	0	0	0	0	0	0	0	0	PF00176;PF00271	OTHER	GMBLW1_20430	GMBLW120430
T. immobilis	VTR99842.1	Cytoplasmic	FALSE	0	0	FALSE				hypothetical protein	6.24	20023.1		0	0	0	0	0	0	0	0	0		OTHER	GMBLW1_20420	GMBLW120420
T. immobilis	VTR99845.1	Unknown	FALSE	0	0	TRUE				hypothetical protein	6.23	36634.2		0	0	0	0	0	0	0	0	0		LIPO(Sec/SPII)	GMBLW1_20410	GMBLW120410
T. immobilis	VTR99848.1	Cytoplasmic	FALSE	0	0	FALSE		cmtR		HTH-type transcriptional regulator CmtR	7.01	11891.8	K	0	0	0	0	0	0	0	0	0	PF01022	OTHER	GMBLW1_20400	GMBLW120400
T. immobilis	VTR99851.1	Cytoplasmic	FALSE	0	0	FALSE		arsC		Glutaredoxin arsenate reductase	5.38	15002	T	27285000	0	0	0	0	0	0	0	0	PF01451	OTHER	GMBLW1_20390	GMBLW120390
T. immobilis	VTR99854.1	CytoplasmicMembrane	FALSE	10	0	FALSE		acr3		Arsenical-resistance protein Acr3	9.29	38431.7	P	0	0	0	0	0	0	0	0	0	PF01758	OTHER	GMBLW1_20380	GMBLW120380
T. immobilis	VTR99857.1	Unknown	FALSE	0	0	FALSE				hypothetical protein	4.01	17748.6		0	0	0	0	0	0	0	0	0	PF10020	OTHER	GMBLW1_20370	GMBLW120370
T. immobilis	VTR99860.1	Cytoplasmic	FALSE	0	0	FALSE				phosphodiesterase : Putative AP superfamily protein	6.79	51536.5	R	0	0	0	0	0	0	0	4617300	0	PF01663	OTHER	GMBLW1_20360	GMBLW120360
T. immobilis	VTR99863.1	Cytoplasmic	FALSE	0	0	FALSE	S1	dapL		LL-diaminopimelate aminotransferase	6.52	45679.2	E	120050000	123040000	236130000	98556000	138680000	98654000	116170000	0	0	PF00155	OTHER	GMBLW1_20350	GMBLW120350
T. immobilis	VTR99866.1	Unknown	FALSE	0	0	FALSE		bamB_6		Outer membrane protein assembly factor BamB	8.75	45949.7	M	0	0	0	0	0	0	0	0	0	PF13360	SP(Sec/SPI)	GMBLW1_20340	GMBLW120340
T. immobilis	VTR99869.1	Cytoplasmic	FALSE	0	0	FALSE		rpoD_1		RNA polymerase sigma factor RpoD	9.08	30964	K	0	0	0	0	0	0	0	0	0	PF04545;PF04542	OTHER	GMBLW1_20330	GMBLW120330
T. immobilis	VTR99872.1	Unknown	FALSE	0	0	FALSE		carH		HTH-type transcriptional repressor CarH	6.71	36481.6	C	0	0	0	0	0	0	0	47074000	49930000	PF02607;PF12728	OTHER	GMBLW1_20320	GMBLW120320
T. immobilis	VTR99875.1	Unknown	FALSE	0	0	TRUE	S2_exclusive			hypothetical protein	8.24	34240.4	C	0	0	0	287970000	336660000	364120000	0	0	0		LIPO(Sec/SPII)	GMBLW1_20310	GMBLW120310
T. immobilis	VTR99878.1	Unknown	FALSE	0	0	FALSE	S1			hypothetical protein	8.57	28805	C	3547500000	2714100000	2170800000	224150000	241980000	224800000	131910000	83355000	70788000		SP(Sec/SPI)	GMBLW1_20300	GMBLW120300
T. immobilis	VTR99881.1	Cytoplasmic	FALSE	0	0	FALSE	S3	hisN		Histidinol-phosphatase	5.34	29368	G	15996000	15353000	17050000	123690000	47538000	35693000	481180000	911710000	532820000	PF00459	OTHER	GMBLW1_20290	GMBLW120290
T. immobilis	VTR99884.1	CytoplasmicMembrane	FALSE	9	0	FALSE		srpC		putative chromate transport protein	8.84	45091.9	PP	0	0	0	0	0	0	0	0	0	PF02417;PF02417	OTHER	GMBLW1_20280	GMBLW120280
T. immobilis	VTR99887.1	Cytoplasmic	FALSE	0	0	FALSE		mcbR		HTH-type transcriptional regulator McbR	6.65	28021.8	K	0	0	0	0	0	0	0	0	0	PF00392;PF07729	OTHER	GMBLW1_20270	GMBLW120270
T. immobilis	VTR99890.1	Periplasmic	FALSE	0	0	FALSE		nedA_1		Sialidase	9.67	44268.5	GM	0	0	0	0	0	0	0	0	0	PF13088	SP(Sec/SPI)	GMBLW1_20260	GMBLW120260
T. immobilis	VTR99893.1	Cytoplasmic	FALSE	0	0	FALSE		adaA		Bifunctional transcriptional activator/DNA repair enzyme AdaA	9.78	37890	K	0	0	0	0	0	0	0	0	0	PF12833	OTHER	GMBLW1_20250	GMBLW120250
T. immobilis	VTR99896.1	CytoplasmicMembrane	FALSE	4	0	FALSE	S2_exclusive	rclC		Inner membrane protein RclC	9.22	21168.9	S	0	0	0	919300000	1251300000	924580000	139300000	24441000	0	PF04224	OTHER	GMBLW1_20240	GMBLW120240
T. immobilis	VTR99899.1	Cytoplasmic	FALSE	0	0	FALSE		ce		Cellobiose 2-epimerase	6.64	46882.1	G	0	0	11233000	0	0	0	10746000	0	0	PF07221	OTHER	GMBLW1_20230	GMBLW120230
T. immobilis	VTR99902.1	Periplasmic	FALSE	0	0	FALSE		nanM_1		N-acetylneuraminate epimerase	9.42	38059.4	MM	0	0	0	0	0	0	0	0	0		SP(Sec/SPI)	GMBLW1_20220	GMBLW120220
T. immobilis	VTR99905.1	CytoplasmicMembrane	FALSE	12	0	FALSE		exuT_1		Hexuronate transporter	9.74	45787		0	0	0	0	18975000	17127000	0	0	0	PF07690	OTHER	GMBLW1_20210	GMBLW120210
T. immobilis	VTR99908.1	Unknown	FALSE	0	1	FALSE				hypothetical protein	9.49	34374.7		0	0	0	0	0	0	0	0	0		SP(Sec/SPI)	GMBLW1_20200	GMBLW120200
T. immobilis	VTR99911.1	CytoplasmicMembrane	FALSE	0	0	FALSE	S3_exclusive	pknF_3		Serine/threonine-protein kinase PknF	5.91	133498	T	0	0	0	0	0	0	57245000	1307600000	1231000000	PF00069;PF13809	OTHER	GMBLW1_20190	GMBLW120190
T. immobilis	VTR99914.1	Unknown	FALSE	0	0	FALSE	S1			Putative uncharacterized protein	6.34	29944.8	S	261660000	314730000	289580000	119190000	128780000	123320000	164020000	182800000	154020000	PF10021	OTHER	GMBLW1_20180	GMBLW120180
T. immobilis	VTR99917.1	Unknown	FALSE	0	0	FALSE		ndoA		Naphthalene 1,2-dioxygenase system, ferredoxin component	5.08	11007.6	PQ	0	0	0	0	0	0	0	0	0	PF13806	OTHER	GMBLW1_20170	GMBLW120170
T. immobilis	VTR99920.1	Cytoplasmic	FALSE	0	0	FALSE				Hypothetical conserved protein	6.64	21845.8		0	0	0	0	0	0	0	0	0		OTHER	GMBLW1_20160	GMBLW120160
T. immobilis	VTR99923.1	Unknown	FALSE	0	0	FALSE				nacht and wd domain protein : Uncharacterized protein	8.25	31859.5	R	0	0	0	0	0	0	0	0	0	PF00400;PF00400	OTHER	GMBLW1_20150	GMBLW120150
T. immobilis	VTR99926.1	Unknown	FALSE	0	0	FALSE				hypothetical protein	11.18	26186		0	0	0	0	0	0	0	0	0		OTHER	GMBLW1_20140	GMBLW120140
T. immobilis	VTR99929.1	CytoplasmicMembrane	FALSE	1	0	FALSE	S3	pknB_15		Serine/threonine-protein kinase PknB	8.83	95167.9	T	561800000	142640000	117720000	1728600000	2640900000	2544800000	1697600000	3434700000	3805900000	PF00069	OTHER	GMBLW1_20130	GMBLW120130
T. immobilis	VTR99932.1	Extracellular	FALSE	0	0	FALSE		odhI		Oxoglutarate dehydrogenase inhibitor	4.64	38572.4	T	0	0	3752100	0	0	0	0	0	0	PF00498	OTHER	GMBLW1_20120	GMBLW120120
T. immobilis	VTR99934.1	Unknown	FALSE	0	0	FALSE				hypothetical protein	8.87	53399.9		0	0	0	0	0	0	0	0	0	PF07394	TAT(Tat/SPI)	GMBLW1_20110	GMBLW120110
T. immobilis	VTR99937.1	Unknown	FALSE	0	0	FALSE				probable chromosome segregation protein : Cytochrome c553	8.91	95853.8	C	0	0	0	0	0	0	0	0	0	PF07587;PF07635;PF07583	SP(Sec/SPI)	GMBLW1_20100	GMBLW120100
T. immobilis	VTR99940.1	Unknown	FALSE	0	0	FALSE				hypothetical protein	11.38	13849.5		0	0	0	0	0	0	0	0	0		OTHER	GMBLW1_20090	GMBLW120090
T. immobilis	VTR99943.1	CytoplasmicMembrane	FALSE	0	0	FALSE				hypothetical protein	9.78	21575.1		0	0	0	0	0	0	0	0	0		SP(Sec/SPI)	GMBLW1_20080	GMBLW120080
T. immobilis	VTR99946.1	CytoplasmicMembrane	FALSE	3	0	FALSE	S2_exclusive			hypothetical protein	7.62	32691.7		0	0	0	26869000	27366000	21641000	0	0	0		OTHER	GMBLW1_20070	GMBLW120070
T. immobilis	VTR99949.1	Unknown	FALSE	0	0	FALSE		degS_1		Serine endoprotease DegS	8.55	128992	RR	0	20853000	20246000	0	0	0	0	0	0	PF15902;PF15902;PF13180;PF13180	SP(Sec/SPI)	GMBLW1_20060	GMBLW120060
T. immobilis	VTR99952.1	Cytoplasmic	FALSE	0	0	FALSE	S1	rpsO		30S ribosomal protein S15	10.47	10484.1	J	1630400000	1564400000	1221400000	79091000	133280000	83271000	2291300000	1686500000	1637000000	PF00312	OTHER	GMBLW1_20050	GMBLW120050
T. immobilis	VTR99955.1	Cytoplasmic	FALSE	0	0	FALSE	S1	pnp		Polyribonucleotide nucleotidyltransferase	5.71	81381.9	J	1790500000	1582200000	1784400000	392900000	517930000	472800000	675780000	891140000	809450000	PF01138;PF01138;PF03726;PF00575;PF00013;PF03725	OTHER	GMBLW1_20040	GMBLW120040
T. immobilis	VTR99958.1	CytoplasmicMembrane	FALSE	0	0	FALSE		zraS_1		Sensor protein ZraS	4.79	28822		0	0	0	0	0	0	0	0	0	PF02518;PF00512	OTHER	GMBLW1_20030	GMBLW120030
T. immobilis	VTR99961.1	Cytoplasmic	FALSE	0	0	FALSE	S1_exclusive	gnl_1		Gluconolactonase	9.03	34460.5	G	87144000	79493000	84940000	0	0	0	40008000	0	0	PF08450	SP(Sec/SPI)	GMBLW1_20020	GMBLW120020
T. immobilis	VTR99964.1	Unknown	FALSE	1	0	FALSE					10.21	24376.7		0	0	0	0	0	0	0	0	0		OTHER	GMBLW1_20010	GMBLW120010
T. immobilis	VTR99967.1	Unknown	FALSE	0	0	TRUE	S2_exclusive			hypothetical protein	8.58	14449.7		0	0	0	388650000	312670000	325610000	0	0	0		LIPO(Sec/SPII)	GMBLW1_20000	GMBLW120000
T. immobilis	VTR99970.1	CytoplasmicMembrane	FALSE	1	0	FALSE	S3			hypothetical protein	8.25	31761		45687000	35760000	31048000	1617200000	2132700000	1658300000	1255100000	3011000000	2424500000	PF07963;PF07596	OTHER	GMBLW1_19990	GMBLW119990
T. immobilis	VTR99973.1	Unknown	FALSE	0	0	FALSE	S1_exclusive			Xylose isomerase domain protein TIM barrel	8.67	32360.2	G	136650000	145330000	130850000	0	0	0	32287000	0	0	PF10518;PF01261	TAT(Tat/SPI)	GMBLW1_19980	GMBLW119980
T. immobilis	VTR99976.1	Unknown	FALSE	0	0	FALSE		atsA_1		Arylsulfatase	8.76	63152.7	P	0	0	0	0	0	0	0	0	0	PF00884	SP(Sec/SPI)	GMBLW1_19970	GMBLW119970
T. immobilis	VTR99979.1	Unknown	FALSE	0	0	FALSE	S2			universal stress protein : Universal stress protein UspA-like protein	5.73	29913.2	T	40998000	71290000	89270000	423350000	468980000	493230000	10841000	16737000	0	PF00582	OTHER	GMBLW1_19960	GMBLW119960
T. immobilis	VTR99982.1	Cytoplasmic	FALSE	0	0	FALSE		rebM_2		Demethylrebeccamycin-D-glucose O-methyltransferase	8.69	29767.3	H	0	0	0	0	0	0	0	22136000	22305000	PF08241	OTHER	GMBLW1_19950	GMBLW119950
T. immobilis	VTR99984.1	CytoplasmicMembrane	FALSE	0	0	FALSE	S3_exclusive	ftsH_1		ATP-dependent zinc metalloprotease FtsH	5.09	61592.1	O	0	0	0	0	0	0	51628000	104190000	113520000	PF00004	OTHER	GMBLW1_19940	GMBLW119940
T. immobilis	VTR99987.1	Cytoplasmic	FALSE	0	0	FALSE	S1_exclusive	manC1_1		Mannose-1-phosphate guanylyltransferase 1	5.3	14936.2		67864000	66818000	63991000	0	0	0	0	0	0	PF07883	OTHER	GMBLW1_19930	GMBLW119930
T. immobilis	VTR99990.1	Unknown	FALSE	0	0	FALSE				calcium-binding protein : : EF-hand_7	9.57	14423.3		0	0	0	0	0	0	0	0	0	PF13202;PF13202	SP(Sec/SPI)	GMBLW1_19920	GMBLW119920
T. immobilis	VTR99993.1	Cytoplasmic	FALSE	0	0	FALSE	S1	mdh		Malate dehydrogenase	6	34596.7	C	2418200000	1888900000	1839200000	380490000	461620000	489610000	512610000	441240000	428230000	PF02866;PF00056	OTHER	GMBLW1_19910	GMBLW119910
T. immobilis	VTR99996.1	Cytoplasmic	FALSE	0	0	FALSE	S1	gap		Glyceraldehyde-3-phosphate dehydrogenase	6.43	36086.5	G	9100600000	8453500000	10465000000	1840000000	2398800000	2288900000	475430000	924030000	981270000	PF00044;PF02800	OTHER	GMBLW1_19900	GMBLW119900
T. immobilis	VTR99999.1	Cytoplasmic	FALSE	0	0	FALSE	S1	pgk		Phosphoglycerate kinase	5.76	42417.8	G	1812800000	2186600000	2772500000	599350000	625100000	611900000	1849300000	807700000	934460000	PF00162	OTHER	GMBLW1_19890	GMBLW119890
T. immobilis	VTS00003.1	Unknown	FALSE	0	0	FALSE				Ferredoxin-3	4.09	8917.34		0	0	0	0	0	0	0	0	0	PF00037;PF00037	OTHER	GMBLW1_19880	GMBLW119880
T. immobilis	VTS00006.1	CytoplasmicMembrane	FALSE	0	0	FALSE	S1_exclusive	bamB_7		Outer membrane protein assembly factor BamB	9.27	64584.2		61571000	61478000	46927000	0	0	0	71123000	0	0	PF13360	SP(Sec/SPI)	GMBLW1_19870	GMBLW119870
T. immobilis	VTS00009.1	Unknown	FALSE	0	1	FALSE				organic solvent tolerance protein : Organic solvent tolerance protein OstA-like protein	5.06	127475		0	0	0	0	0	0	0	0	12801000	PF04453	SP(Sec/SPI)	GMBLW1_19860	GMBLW119860
T. immobilis	VTS00012.1	CytoplasmicMembrane	FALSE	3	0	FALSE		dgkA		Undecaprenol kinase	5.87	18113.1	I	0	0	0	0	0	0	0	0	0	PF01219	OTHER	GMBLW1_19850	GMBLW119850
T. immobilis	VTS00015.1	CytoplasmicMembrane	FALSE	1	0	FALSE				hypothetical protein	10.3	8123.47		0	0	0	0	0	0	0	0	0		OTHER	GMBLW1_19840	GMBLW119840
T. immobilis	VTS00018.1	CytoplasmicMembrane	FALSE	9	0	FALSE		dcuD		Putative cryptic C4-dicarboxylate transporter DcuD	9.43	47274.9	C	0	0	0	0	0	0	0	0	0	PF03606	OTHER	GMBLW1_19830	GMBLW119830
T. immobilis	VTS00021.1	Unknown	FALSE	0	0	TRUE				hypothetical protein	9.32	16922.5		0	0	0	0	0	0	0	0	0		LIPO(Sec/SPII)	GMBLW1_19820	GMBLW119820
T. immobilis	VTS00024.1	CytoplasmicMembrane	FALSE	1	0	FALSE				hypothetical protein	7.92	32579.6	NUW	0	0	0	0	0	0	0	0	0	PF07963;PF07596	OTHER	GMBLW1_19810	GMBLW119810
T. immobilis	VTS00027.1	Unknown	FALSE	0	0	TRUE				hypothetical protein	8.81	5976.09		0	0	0	0	0	0	0	0	0		LIPO(Sec/SPII)	GMBLW1_19800	GMBLW119800
T. immobilis	VTS00030.1	CytoplasmicMembrane	FALSE	0	0	TRUE				hypothetical protein	8.41	14473.3		0	0	0	0	0	0	0	0	0		LIPO(Sec/SPII)	GMBLW1_19790	GMBLW119790
T. immobilis	VTS00033.1	Cytoplasmic	FALSE	0	0	FALSE		tsaB		tRNA threonylcarbamoyladenosine biosynthesis protein TsaB	6.43	25555	J	0	0	0	0	0	0	0	0	0	PF00814	OTHER	GMBLW1_19780	GMBLW119780
T. immobilis	VTS00036.1	Cytoplasmic	FALSE	0	0	FALSE				Bifunctional protein	5.75	23987.2	L	0	0	0	0	0	0	0	0	0	PF13456	OTHER	GMBLW1_19770	GMBLW119770
T. immobilis	VTS00039.1	CytoplasmicMembrane	FALSE	0	0	FALSE				hypothetical protein	8.55	137785		0	0	0	0	0	0	0	0	18624000		TAT(Tat/SPI)	GMBLW1_19760	GMBLW119760
T. immobilis	VTS00042.1	Cytoplasmic	FALSE	0	0	TRUE				hypothetical protein	5.94	33626.2		0	0	14194000	0	0	0	0	0	0		LIPO(Sec/SPII)	GMBLW1_19750	GMBLW119750
T. immobilis	VTS00045.1	CytoplasmicMembrane	FALSE	0	0	FALSE	S3			hypothetical protein	5.93	129666		11765000	55274000	41696000	34864000	31951000	34203000	605330000	989690000	1308900000		TAT(Tat/SPI)	GMBLW1_19740	GMBLW119740
T. immobilis	VTS00048.1	Unknown	FALSE	0	0	FALSE				hypothetical protein	4.96	9807.78		0	22720000	47037000	0	0	0	0	0	0		OTHER	GMBLW1_19730	GMBLW119730
T. immobilis	VTS00051.1	CytoplasmicMembrane	FALSE	0	0	FALSE	S3	ftsH1		ATP-dependent zinc metalloprotease FtsH 1	5.88	81575		25094000	63548000	162020000	22701000	27203000	42926000	441070000	1010400000	999170000	PF01434;PF00004	OTHER	GMBLW1_19720	GMBLW119720
T. immobilis	VTS00054.1	Cytoplasmic	FALSE	0	0	FALSE	S1			Uncultured bacterium genome assembly Metasoil_fosmids_resub	4.55	21248.8		545840000	439770000	423220000	0	27828000	21277000	24168000	79550000	14000000		OTHER	GMBLW1_19710	GMBLW119710
T. immobilis	VTS00057.1	Unknown	FALSE	0	0	FALSE				hypothetical protein	11.86	8029.36		0	0	0	0	0	0	0	0	0		TAT(Tat/SPI)	GMBLW1_19700	GMBLW119700
T. immobilis	VTS00060.1	CytoplasmicMembrane	FALSE	0	0	FALSE				Uncultured bacterium genome assembly Metasoil_fosmids_resub	9.38	44003.4		0	18499000	0	0	0	0	0	0	59962000		OTHER	GMBLW1_19690	GMBLW119690
T. immobilis	VTS00063.1	Cytoplasmic	FALSE	0	0	FALSE		nrdG		Anaerobic ribonucleoside-triphosphate reductase-activating protein	5.01	24147.4	R	0	0	0	0	0	0	0	33012000	0	PF13353;PF04055	OTHER	GMBLW1_19680	GMBLW119680
T. immobilis	VTS00066.1	Cytoplasmic	FALSE	0	0	FALSE		rtcA		RNA 3'-terminal phosphate cyclase	7.6	37821	A	60318000	54680000	41840000	0	0	0	54462000	56988000	56756000	PF05189;PF01137	OTHER	GMBLW1_19670	GMBLW119670
T. immobilis	VTS00069.1	Cytoplasmic	FALSE	0	0	FALSE		merA_1		Mercuric reductase	9.05	55079	C	0	0	0	0	0	0	0	62326000	53642000	PF07992;PF02852	OTHER	GMBLW1_19660	GMBLW119660
T. immobilis	VTS00072.1	CytoplasmicMembrane	FALSE	0	0	FALSE	S1	yjoB		putative ATPase YjoB	4.82	33976.5		245470000	213720000	209130000	98202000	107690000	108710000	263490000	400680000	340260000	PF00004	OTHER	GMBLW1_19650	GMBLW119650
T. immobilis	VTS00075.1	Cytoplasmic	FALSE	0	0	FALSE		pgdA		Peptidoglycan-N-acetylglucosamine deacetylase	6.86	37865.8	GM	0	0	0	0	0	0	0	7444100	0	PF11959;PF01522	OTHER	GMBLW1_19640	GMBLW119640
T. immobilis	VTS00078.1	Cytoplasmic	FALSE	0	0	FALSE	S1			hypothetical protein	5.4	48378.1	S	1136200000	1262800000	1488500000	108550000	129020000	118850000	770890000	39870000	52516000	PF06245	OTHER	GMBLW1_19630	GMBLW119630
T. immobilis	VTS00081.1	Cytoplasmic	FALSE	0	0	FALSE				Pyridoxal phosphate homeostasis protein	6.09	26518.5	R	0	0	0	0	0	0	0	0	0	PF01168	OTHER	GMBLW1_19620	GMBLW119620
T. immobilis	VTS00084.1	Unknown	FALSE	0	0	FALSE				UPF0235 protein Sinac_5674	10.36	10687.3	S	0	0	0	0	0	0	0	0	0	PF02594	OTHER	GMBLW1_19610	GMBLW119610
T. immobilis	VTS00087.1	Extracellular	FALSE	0	0	FALSE		esiB		Secretory immunoglobulin A-binding protein EsiB	5.65	153012	TT	0	0	0	0	0	0	0	14334000	0	PF03781;PF08238;PF08238;PF08238;PF08238;PF08238;PF08238;PF08238;PF08238;PF08238;PF08238;PF00069	TAT(Tat/SPI)	GMBLW1_19600	GMBLW119600
T. immobilis	VTS00090.1	Unknown	FALSE	0	0	FALSE				hypothetical protein	11.91	24459.4		0	0	0	0	0	0	0	0	0		OTHER	GMBLW1_19590	GMBLW119590
T. immobilis	VTS00093.1	Unknown	FALSE	0	0	FALSE	S1_exclusive			membrane-bound dehydrogenase domain protein : Heme-binding protein	6.27	125296		705130000	950320000	928480000	0	0	0	20786000	0	39655000	PF13472;PF00034;PF13646	LIPO(Sec/SPII)	GMBLW1_19580	GMBLW119580
T. immobilis	VTS00096.1	CytoplasmicMembrane	FALSE	9	0	FALSE	S2_exclusive			abc-2 type transporter family protein : Putative metal-dependent membrane protease	6.1	45201.4	O	0	0	0	120660000	96091000	90727000	0	0	0	PF02517	OTHER	GMBLW1_19570	GMBLW119570
T. immobilis	VTS00099.1	CytoplasmicMembrane	FALSE	10	0	FALSE				hypothetical protein	9.52	57581.3		0	0	0	21355000	0	0	0	0	0		OTHER	GMBLW1_19560	GMBLW119560
T. immobilis	VTS00102.1	CytoplasmicMembrane	FALSE	2	0	FALSE		rgtE_1		Dodecaprenyl-phosphate galacturonate synthase	9.02	38639.7		0	0	0	180440000	222760000	218870000	167590000	160040000	128990000	PF00535	OTHER	GMBLW1_19550	GMBLW119550
T. immobilis	VTS00105.1	CytoplasmicMembrane	FALSE	7	0	FALSE				hypothetical protein	10.85	37073.6	S	0	0	0	0	0	0	0	0	0	PF03706	OTHER	GMBLW1_19540	GMBLW119540
T. immobilis	VTS00108.1	Cytoplasmic	FALSE	0	0	FALSE	S1S3	rpsA_2		30S ribosomal protein S1	6.25	58179.9	J	651120000	593180000	681340000	264180000	202990000	172280000	1571200000	904300000	1108100000	PF00575;PF00575;PF00575	OTHER	GMBLW1_19530	GMBLW119530
T. immobilis	VTS00111.1	Cytoplasmic	FALSE	0	0	FALSE	S1	yhdN_2		Aldo-keto reductase YhdN	6.71	38132.3	R	159470000	487770000	1037800000	32314000	70984000	44578000	281910000	15081000	13309000	PF00248	OTHER	GMBLW1_19520	GMBLW119520
T. immobilis	VTS00114.1	Unknown	FALSE	0	0	FALSE		axe7A		Acetyl esterase Axe7A	8.99	44525.9		0	0	18809000	0	0	0	0	0	0	PF05448	SP(Sec/SPI)	GMBLW1_19510	GMBLW119510
T. immobilis	VTS00117.1	CytoplasmicMembrane	FALSE	4	0	FALSE				hypothetical protein	10.61	15340.8		0	0	0	0	0	0	0	0	0		OTHER	GMBLW1_19500	GMBLW119500
T. immobilis	VTS00120.1	Unknown	FALSE	0	0	FALSE		tolB_2		Protein TolB	5.57	42281	R	0	0	0	0	0	0	0	0	0	PF00400;PF00400;PF00400;PF00400;PF00400;PF00400;PF00400;PF00400	OTHER	GMBLW1_19490	GMBLW119490
T. immobilis	VTS00122.1	CytoplasmicMembrane	FALSE	1	0	FALSE		spk1_1		Serine/threonine-protein kinase PK-1	6.14	101188	O	0	0	0	0	0	0	0	40925000	0	PF00069;PF03781	OTHER	GMBLW1_19480	GMBLW119480
T. immobilis	VTS00125.1	Unknown	FALSE	0	0	FALSE				: Response_reg	5.94	16105.7		0	0	0	0	0	0	0	0	0		OTHER	GMBLW1_19470	GMBLW119470
T. immobilis	VTS00128.1	CytoplasmicMembrane	FALSE	0	0	FALSE		ntrC		DNA-binding transcriptional regulator NtrC	10.85	50510.5		0	0	0	0	0	0	0	0	0	PF00989;PF02954;PF14532	OTHER	GMBLW1_19460	GMBLW119460
T. immobilis	VTS00131.1	CytoplasmicMembrane	FALSE	1	0	FALSE				hypothetical protein	4.58	6696.01		0	0	0	0	0	0	0	0	0		OTHER	GMBLW1_19450	GMBLW119450
T. immobilis	VTS00134.1	CytoplasmicMembrane	FALSE	3	0	FALSE	S2_exclusive			hypothetical protein	5.85	24876.2		0	0	0	187660000	202620000	223230000	43689000	0	0		OTHER	GMBLW1_19440	GMBLW119440
T. immobilis	VTS00137.1	Unknown	FALSE	1	0	FALSE				hypothetical protein	4.85	54495.5		0	0	0	0	0	0	0	0	0		OTHER	GMBLW1_19430	GMBLW119430
T. immobilis	VTS00141.1	Unknown	FALSE	0	0	FALSE		rsmE		Ribosomal RNA small subunit methyltransferase E	5.8	26649.5	J	0	0	0	0	0	0	0	0	0	PF04452	OTHER	GMBLW1_19420	GMBLW119420
T. immobilis	VTS00144.1	Cytoplasmic	FALSE	0	0	FALSE	S3	prkC_18		Serine/threonine-protein kinase PrkC	8.08	33886.8	T	0	0	0	45091000	78361000	86510000	137260000	349820000	639240000	PF00069	OTHER	GMBLW1_19410	GMBLW119410
T. immobilis	VTS00147.1	Cytoplasmic	FALSE	0	0	FALSE	S3_exclusive	accD		Acetyl-coenzyme A carboxylase carboxyl transferase subunit beta	6.22	30006.9	I	0	22216000	49815000	0	0	0	116280000	299470000	297640000	PF01039;PF17848	OTHER	GMBLW1_19400	GMBLW119400
T. immobilis	VTS00150.1	Unknown	FALSE	0	1	FALSE				hypothetical protein	7.75	30086.9		0	0	0	0	0	0	0	0	0		SP(Sec/SPI)	GMBLW1_19390	GMBLW119390
T. immobilis	VTS00153.1	Cytoplasmic	FALSE	0	0	FALSE		metH		Methionine synthase	5.47	134472	E	43010000	52339000	42428000	0	0	0	35937000	129840000	112140000	PF02607;PF02574;PF02310;PF00809;PF02965	OTHER	GMBLW1_19380	GMBLW119380
T. immobilis	VTS00156.1	Unknown	FALSE	0	0	FALSE				hypothetical protein	12.12	5529.42		0	0	0	0	0	0	0	0	0		OTHER	GMBLW1_19370	GMBLW119370
T. immobilis	VTS00159.1	CytoplasmicMembrane	FALSE	3	0	TRUE				hypothetical protein	10.27	13216.8		0	0	0	0	0	0	0	0	0		LIPO(Sec/SPII)	GMBLW1_19360	GMBLW119360
T. immobilis	VTS00162.1	Unknown	FALSE	0	0	FALSE				Putative peptidase	9.37	33038.3		0	0	25143000	0	0	0	0	0	0	PF00432	SP(Sec/SPI)	GMBLW1_19350	GMBLW119350
T. immobilis	VTS00165.1	Cytoplasmic	FALSE	0	0	FALSE		mog		Molybdopterin adenylyltransferase	4.96	19612.7	H	113300000	0	0	0	0	0	0	0	0	PF00994	OTHER	GMBLW1_19340	GMBLW119340
T. immobilis	VTS00168.1	CytoplasmicMembrane	FALSE	0	0	FALSE	S1_exclusive	adh1		Long-chain-alcohol dehydrogenase 1	5.63	42961.7	C	161020000	83318000	191660000	0	22435000	0	47333000	0	0	PF00465	OTHER	GMBLW1_19330	GMBLW119330
T. immobilis	VTS00171.1	CytoplasmicMembrane	FALSE	1	0	FALSE	S3	yjlD		NADH dehydrogenase-like protein YjlD	9.64	49898.3	C	9580700	9481000	8163900	561100000	992280000	1041700000	1661100000	1114600000	1093300000	PF07992	OTHER	GMBLW1_19320	GMBLW119320
T. immobilis	VTS00174.1	Unknown	FALSE	0	0	FALSE	S1			hypothetical protein	4.63	13750.8	T	165940000	198760000	173090000	0	53077000	47213000	110680000	100480000	65923000	PF13466	OTHER	GMBLW1_19310	GMBLW119310
T. immobilis	VTS00177.1	Cytoplasmic	FALSE	0	0	FALSE		yvdD_2		LOG family protein YvdD	5.97	39600.2	R	0	0	0	0	0	0	162510000	47943000	0	PF03641	OTHER	GMBLW1_19300	GMBLW119300
T. immobilis	VTS00180.1	Cytoplasmic	FALSE	0	0	FALSE	S3_exclusive			Putative uncharacterized protein	5.71	39665.6		0	0	0	0	0	0	39855000	60153000	48533000	PF14464	OTHER	GMBLW1_19290	GMBLW119290
T. immobilis	VTS00183.1	Unknown	FALSE	0	0	FALSE				Hypothetical conserved protein	4.38	6676.37		0	0	0	0	0	0	0	0	0		OTHER	GMBLW1_19280	GMBLW119280
T. immobilis	VTS00186.1	Unknown	FALSE	0	0	FALSE	S3_exclusive			Hypothetical conserved protein	9.68	16337.8		0	0	0	0	0	0	42572000	66446000	49752000		OTHER	GMBLW1_19270	GMBLW119270
T. immobilis	VTS00189.1	Unknown	FALSE	0	0	FALSE				thif family protein : Hypothetical conserved protein	5.15	29474.2		0	0	0	0	0	0	0	0	0	PF00899	OTHER	GMBLW1_19260	GMBLW119260
T. immobilis	VTS00192.1	Unknown	FALSE	0	0	FALSE				Putative uncharacterized protein	7.65	43445.4		0	0	0	0	0	0	0	0	0		OTHER	GMBLW1_19250	GMBLW119250
T. immobilis	VTS00195.1	CytoplasmicMembrane	FALSE	7	0	FALSE		spoIVFB		Stage IV sporulation protein FB	9.66	27953.9	O	0	0	0	0	0	0	0	0	0		OTHER	GMBLW1_19240	GMBLW119240
T. immobilis	VTS00198.1	Cytoplasmic	FALSE	0	0	FALSE	S1	argS		Arginine--tRNA ligase	5.62	67226.6	J	524380000	521080000	500310000	96739000	113260000	115980000	252670000	82733000	155720000	PF00750;PF03485;PF05746	OTHER	GMBLW1_19230	GMBLW119230
T. immobilis	VTS00201.1	Cytoplasmic	FALSE	0	0	FALSE	S1_exclusive			pre-neck appendage protein : Uncharacterized protein	6.86	48831.5		77593000	66412000	88125000	0	0	0	0	0	0	PF12708;PF13229;PF13229	OTHER	GMBLW1_19220	GMBLW119220
T. immobilis	VTS00204.1	Unknown	FALSE	0	0	FALSE	S3			hypothetical protein	5.86	19076.7		59890000	74073000	85320000	103390000	0	68847000	306170000	119400000	127230000		SP(Sec/SPI)	GMBLW1_19210	GMBLW119210
T. immobilis	VTS00207.1	CytoplasmicMembrane	FALSE	16	0	FALSE				hypothetical protein	7.89	56603.6		0	0	0	0	0	0	0	0	0		OTHER	GMBLW1_19200	GMBLW119200
T. immobilis	VTS00210.1	Unknown	FALSE	0	0	FALSE				hypothetical protein	5.13	9564.12		0	0	0	0	0	0	0	0	0		OTHER	GMBLW1_19190	GMBLW119190
T. immobilis	VTS00213.1	Unknown	FALSE	0	0	FALSE				hypothetical protein	7.69	46606.6		0	0	0	0	0	0	0	0	0		SP(Sec/SPI)	GMBLW1_19180	GMBLW119180
T. immobilis	VTS00216.1	Unknown	FALSE	0	0	FALSE		bamB_8		Outer membrane protein assembly factor BamB	7.96	47504.8	M	0	0	0	0	0	0	0	0	0	PF13360	SP(Sec/SPI)	GMBLW1_19170	GMBLW119170
T. immobilis	VTS00219.1	Cytoplasmic	FALSE	0	0	FALSE				hypothetical protein	4.41	18085.6		0	0	0	0	0	0	0	0	0		OTHER	GMBLW1_19160	GMBLW119160
T. immobilis	VTS00222.1	Unknown	FALSE	0	0	FALSE				hypothetical protein	5.95	17879.4		0	0	0	0	0	0	0	0	0		OTHER	GMBLW1_19150	GMBLW119150
T. immobilis	VTS00225.1	Unknown	FALSE	0	0	FALSE				hypothetical protein	5.25	24402		0	0	0	0	0	0	0	0	0		OTHER	GMBLW1_19140	GMBLW119140
T. immobilis	VTS00228.1	CytoplasmicMembrane	FALSE	3	0	FALSE				hypothetical protein	9.05	18658.2		0	0	0	0	0	0	0	0	0	PF10825	OTHER	GMBLW1_19130	GMBLW119130
T. immobilis	VTS00231.1	Unknown	FALSE	0	0	FALSE				hypothetical protein	6.43	25539.3		0	0	0	0	0	0	0	0	0		LIPO(Sec/SPII)	GMBLW1_19120	GMBLW119120
T. immobilis	VTS00234.1	Unknown	FALSE	1	0	FALSE		ndhI		NAD(P)H-quinone oxidoreductase subunit I	8.13	21429.9	C	0	0	0	22945000	0	0	0	0	0	PF12838	OTHER	GMBLW1_19110	GMBLW119110
T. immobilis	VTS00237.1	CytoplasmicMembrane	FALSE	3	0	FALSE		ndhC_2		NAD(P)H-quinone oxidoreductase subunit 3	4.5	19524	C	0	0	0	0	0	0	0	0	0	PF00507	OTHER	GMBLW1_19100	GMBLW119100
T. immobilis	VTS00240.1	Unknown	FALSE	0	0	FALSE	S1_exclusive	ahpD		Alkyl hydroperoxide reductase AhpD	7.15	11148.9	R	109590000	78353000	47739000	0	57646000	0	0	0	0	PF02627	OTHER	GMBLW1_19090	GMBLW119090
T. immobilis	VTS00243.1	CytoplasmicMembrane	FALSE	0	0	FALSE	S2_exclusive	nqo6		NADH-quinone oxidoreductase subunit 6	8.08	22369	C	0	0	0	74774000	72914000	63197000	0	0	0	PF01058	OTHER	GMBLW1_19080	GMBLW119080
T. immobilis	VTS00246.1	Cytoplasmic	FALSE	0	0	FALSE	S2_exclusive	nuoC		NADH-quinone oxidoreductase subunit C	5.7	20541.5	C	0	0	0	194210000	202000000	152760000	29753000	35745000	0	PF00329	OTHER	GMBLW1_19070	GMBLW119070
T. immobilis	VTS00249.1	Cytoplasmic	FALSE	0	0	FALSE	S2_exclusive	nqo4		NADH-quinone oxidoreductase subunit 4	5.59	44368.1	C	0	0	0	172500000	163950000	136760000	0	0	0	PF00346;PF00346	OTHER	GMBLW1_19060	GMBLW119060
T. immobilis	VTS00252.1	Cytoplasmic	FALSE	0	0	FALSE				hypothetical protein	5.49	19440.1		0	0	0	0	0	0	0	0	0		OTHER	GMBLW1_19050	GMBLW119050
T. immobilis	VTS00255.1	Cytoplasmic	FALSE	0	0	FALSE				hypothetical protein	6.15	51201.2		0	0	0	0	0	0	0	0	0		OTHER	GMBLW1_19040	GMBLW119040
T. immobilis	VTS00258.1	Cytoplasmic	FALSE	0	0	FALSE				hypothetical protein	9.6	21978.1		0	0	0	0	0	0	0	0	0		LIPO(Sec/SPII)	GMBLW1_19030	GMBLW119030
T. immobilis	VTS00261.1	Unknown	FALSE	0	0	FALSE				hypothetical protein	7.63	20369.4		0	0	0	0	0	0	0	0	0		SP(Sec/SPI)	GMBLW1_19020	GMBLW119020
T. immobilis	VTS00264.1	Unknown	FALSE	0	0	FALSE				hypothetical protein	6.83	25346		0	0	0	0	0	0	0	0	0		OTHER	GMBLW1_19010	GMBLW119010
T. immobilis	VTS00267.1	Unknown	FALSE	0	0	FALSE				putative tautomerase	5.06	9394.49	Q	0	0	0	0	0	0	0	0	0	PF01361	OTHER	GMBLW1_19000	GMBLW119000
T. immobilis	VTS00270.1	Unknown	FALSE	0	0	FALSE					8.78	19976.4		0	0	0	0	0	0	0	0	0		OTHER	GMBLW1_18990	GMBLW118990
T. immobilis	VTS00273.1	Unknown	FALSE	0	0	FALSE				hypothetical protein	9.36	25231.1		75446000	67230000	92919000	30854000	21341000	25413000	449370000	0	0	PF10670	SP(Sec/SPI)	GMBLW1_18980	GMBLW118980
T. immobilis	VTS00276.1	Cytoplasmic	FALSE	0	0	FALSE		cpdA_1		3',5'-cyclic adenosine monophosphate phosphodiesterase CpdA	6.25	29554.6	M	0	0	0	0	0	0	0	0	0	PF12850	OTHER	GMBLW1_18970	GMBLW118970
T. immobilis	VTS00279.1	CytoplasmicMembrane	FALSE	11	0	FALSE		sauU_1		putative sulfoacetate transporter SauU	8.64	51342.3	G	0	0	0	0	0	0	0	0	0	PF07690	OTHER	GMBLW1_18960	GMBLW118960
T. immobilis	VTS00282.1	CytoplasmicMembrane	FALSE	1	0	FALSE				hypothetical protein	8.05	31331.7		0	0	0	0	0	0	0	11242000	0	PF07596;PF07963	OTHER	GMBLW1_18950	GMBLW118950
T. immobilis	VTS00285.1	CytoplasmicMembrane	FALSE	0	0	TRUE				hypothetical protein	9.87	16061.6		0	0	0	0	0	0	0	0	0		LIPO(Sec/SPII)	GMBLW1_18940	GMBLW118940
T. immobilis	VTS00288.1	Cytoplasmic	FALSE	1	0	FALSE		bepA_8		Beta-barrel assembly-enhancing protease	5.7	47876.3	R	0	0	0	0	0	14949000	0	0	0	PF13432;PF13432;PF13428	OTHER	GMBLW1_18930	GMBLW118930
T. immobilis	VTS00291.1	Unknown	FALSE	0	0	TRUE				hypothetical protein	5.55	64033.6		0	0	0	0	0	0	0	0	0	PF07593;PF13517;PF13517	LIPO(Sec/SPII)	GMBLW1_18920	GMBLW118920
T. immobilis	VTS00294.1	Unknown	FALSE	0	3	FALSE	S3_exclusive			hypothetical protein	9.95	13961.8		0	0	0	0	0	0	416950000	360220000	300200000		SP(Sec/SPI)	GMBLW1_18910	GMBLW118910
T. immobilis	VTS00297.1	Cytoplasmic	FALSE	0	0	FALSE	S1_exclusive	ldhA		D-lactate dehydrogenase	6.32	36000.4	CHR	21266000	19965000	23325000	0	35284000	30858000	0	0	0	PF00389;PF02826	OTHER	GMBLW1_18900	GMBLW118900
T. immobilis	VTS00300.1	Periplasmic	FALSE	1	0	FALSE				hypothetical protein	6.69	75404.2		0	0	0	0	0	0	12398000	0	0		OTHER	GMBLW1_18890	GMBLW118890
T. immobilis	VTS00303.1	Cytoplasmic	FALSE	0	0	FALSE		rimI_2		Ribosomal-protein-alanine acetyltransferase	7.36	20880.8	J	0	0	0	0	0	0	0	0	0	PF00583	OTHER	GMBLW1_18880	GMBLW118880
T. immobilis	VTS00306.1	OuterMembrane	FALSE	0	0	FALSE		omcB_2		Large cysteine-rich periplasmic protein OmcB	8.79	66522.7		0	0	0	0	0	0	0	0	0	PF07705;PF01345;PF01345	SP(Sec/SPI)	GMBLW1_18870	GMBLW118870
T. immobilis	VTS00309.1	Cytoplasmic	FALSE	0	0	FALSE				MazG nucleotide pyrophosphohydrolase family protein	4.73	13756.6	V	0	0	0	0	0	0	0	0	0	PF12643	OTHER	GMBLW1_18860	GMBLW118860
T. immobilis	VTS00312.1	Cytoplasmic	FALSE	0	0	FALSE		recJ		Single-stranded-DNA-specific exonuclease RecJ	6	64406.2	L	0	0	0	0	0	0	0	18382000	0	PF17768;PF01368;PF02272	OTHER	GMBLW1_18850	GMBLW118850
T. immobilis	VTS00315.1	Unknown	FALSE	0	0	FALSE				hypothetical protein	5.59	32433.2		0	0	0	0	0	0	0	0	28169000		OTHER	GMBLW1_18840	GMBLW118840
T. immobilis	VTS00318.1	Extracellular	FALSE	0	0	FALSE				hypothetical protein	11.53	19068.2		0	0	0	0	0	0	0	0	0		OTHER	GMBLW1_18830	GMBLW118830
T. immobilis	VTS00321.1	Cytoplasmic	FALSE	0	0	FALSE	S1_exclusive	tatD		Tat-linked quality control protein TatD	5.26	34021.7	R	276540000	345280000	242300000	0	30297000	81979000	127010000	0	0	PF01026	OTHER	GMBLW1_18820	GMBLW118820
T. immobilis	VTS00324.1	Cytoplasmic	FALSE	0	0	FALSE	S1			putative epimerase/dehydratase	6.7	38071.3	M	647390000	628320000	564510000	80315000	82986000	100720000	207140000	191320000	165880000	PF01370	OTHER	GMBLW1_18810	GMBLW118810
T. immobilis	VTS00326.1	Cytoplasmic	FALSE	0	0	FALSE				dna-directed rna polymerase subunit sigma24 : DNA-directed RNA polymerase specialized sigma subunit, sigma24	5.22	22736.8	K	0	0	0	0	0	0	0	0	0	PF07638	OTHER	GMBLW1_18800	GMBLW118800
T. immobilis	VTS00329.1	Unknown	FALSE	0	0	FALSE				hypothetical protein	11.98	8059.25		0	0	0	0	0	0	0	0	0		OTHER	GMBLW1_18790	GMBLW118790
T. immobilis	VTS00332.1	Cytoplasmic	FALSE	0	0	FALSE	S1_exclusive	dcd		dCTP deaminase	4.92	20812.9	F	59625000	53583000	69148000	0	0	0	0	48697000	54193000	PF00692	OTHER	GMBLW1_18780	GMBLW118780
T. immobilis	VTS00335.1	Cytoplasmic	FALSE	0	0	FALSE	S1	nrdJ		Vitamin B12-dependent ribonucleotide reductase	6.52	135474	F	171540000	169590000	226000000	0	71885000	80918000	126510000	292540000	284760000	PF02867;PF02867;PF08471	OTHER	GMBLW1_18770	GMBLW118770
T. immobilis	VTS00338.1	Unknown	TRUE	0	1	FALSE		prcA		Calcium-dependent protease	4.29	102822	O	164180000	124740000	210560000	0	0	0	566700000	303400000	297070000	PF13517;PF01839;PF00082;PF01483	OTHER	GMBLW1_18760	GMBLW118760
T. immobilis	VTS00341.1	CytoplasmicMembrane	FALSE	0	0	FALSE		mcrB		5-methylcytosine-specific restriction enzyme B	6.09	106452	V	0	0	0	0	0	0	0	0	0	PF09365;PF07728	OTHER	GMBLW1_18750	GMBLW118750
T. immobilis	VTS00344.1	Unknown	FALSE	0	0	FALSE				hypothetical protein	4.97	20056.6		0	0	0	0	0	0	0	0	0		OTHER	GMBLW1_18740	GMBLW118740
T. immobilis	VTS00347.1	Cytoplasmic	FALSE	0	0	FALSE				YD repeat protein	5.55	34740.9		0	0	0	0	0	0	0	0	0	PF07591	OTHER	GMBLW1_18730	GMBLW118730
T. immobilis	VTS00350.1	Cytoplasmic	FALSE	0	0	FALSE				hypothetical protein	5.14	14217.3		0	0	0	0	0	0	0	0	0		OTHER	GMBLW1_18720	GMBLW118720
T. immobilis	VTS00353.1	Cytoplasmic	FALSE	0	0	FALSE				transposase orfb : Integrase, catalytic region	9.67	27563.3	X	0	0	0	0	0	0	0	0	0	PF13683;PF13276	OTHER	GMBLW1_18710	GMBLW118710
T. immobilis	VTS00356.1	Cytoplasmic	FALSE	0	0	FALSE				transposase : Marine sediment metagenome DNA, contig: S01H1_L00320	10.47	10712.4	X	0	0	0	0	0	0	0	0	0	PF01527	OTHER	GMBLW1_18700	GMBLW118700
T. immobilis	VTS00359.1	Unknown	FALSE	0	0	FALSE				hypothetical protein	4.45	16072.9		0	0	0	0	0	0	0	0	0		OTHER	GMBLW1_18690	GMBLW118690
T. immobilis	VTS00362.1	Unknown	FALSE	0	0	FALSE				hypothetical protein	9.46	17236.3		0	0	0	0	0	0	0	0	0		OTHER	GMBLW1_18680	GMBLW118680
T. immobilis	VTS00365.1	Unknown	FALSE	0	0	FALSE				hypothetical protein	4.5	13263.1		0	0	0	0	0	0	0	0	0		OTHER	GMBLW1_18670	GMBLW118670
T. immobilis	VTS00368.1	Unknown	FALSE	0	0	FALSE				hypothetical protein	4.46	17733.4		0	0	0	0	0	0	0	0	0	PF14433	OTHER	GMBLW1_18660	GMBLW118660
T. immobilis	VTS00371.1	Unknown	FALSE	0	0	FALSE				hypothetical protein	5.24	22259.3		0	0	0	0	0	0	0	0	0		OTHER	GMBLW1_18650	GMBLW118650
T. immobilis	VTS00374.1	Unknown	FALSE	0	0	FALSE				hypothetical protein	5.58	18884.3		0	0	0	0	0	0	0	0	0		OTHER	GMBLW1_18640	GMBLW118640
T. immobilis	VTS00377.1	Unknown	FALSE	0	0	FALSE				hypothetical protein	12.2	3500.1		0	0	0	0	0	0	0	0	0		OTHER	GMBLW1_18630	GMBLW118630
T. immobilis	VTS00380.1	Unknown	FALSE	0	0	FALSE				hypothetical protein	9.85	15701.3		0	0	0	0	0	0	0	0	0		TAT(Tat/SPI)	GMBLW1_18620	GMBLW118620
T. immobilis	VTS00383.1	Cytoplasmic	FALSE	0	0	FALSE		rluD_2		Ribosomal large subunit pseudouridine synthase D	6	54588.6	J	0	26530000	17349000	0	0	0	28315000	0	23746000	PF00849	OTHER	GMBLW1_18610	GMBLW118610
T. immobilis	VTS00386.1	Cytoplasmic	FALSE	0	0	FALSE		proB		Glutamate 5-kinase	6.14	40163.1	E	0	32014000	0	0	0	0	0	0	0	PF01472;PF00696	OTHER	GMBLW1_18600	GMBLW118600
T. immobilis	VTS00389.1	CytoplasmicMembrane	FALSE	1	0	FALSE				hypothetical protein	9.97	5371.41		0	0	0	0	0	0	0	0	0		OTHER	GMBLW1_18590	GMBLW118590
T. immobilis	VTS00392.1	Unknown	FALSE	0	0	FALSE	S1			Methylmalonyl-CoA epimerase	5.66	29759.5		142170000	216550000	230150000	22802000	0	0	70350000	37133000	38676000	PF13669	OTHER	GMBLW1_18580	GMBLW118580
T. immobilis	VTS00395.1	Cytoplasmic	FALSE	0	0	FALSE	S1			hypothetical protein	5.95	39162.1	R	188940000	153030000	179010000	0	35870000	36226000	54386000	19109000	34817000	PF04909	OTHER	GMBLW1_18570	GMBLW118570
T. immobilis	VTS00398.1	Cytoplasmic	FALSE	0	0	FALSE	S1	rpoA_1		DNA-directed RNA polymerase subunit alpha	5.91	50046	KR	794850000	786310000	867950000	59791000	32889000	26950000	414500000	411820000	424450000	PF13174;PF03118;PF03118;PF07719;PF13432;PF13181	OTHER	GMBLW1_18560	GMBLW118560
T. immobilis	VTS00401.1	Cytoplasmic	FALSE	0	0	FALSE		tgt_1		Queuine tRNA-ribosyltransferase	6.67	36747.1	J	0	0	0	0	0	0	0	0	0	PF01702	OTHER	GMBLW1_18550	GMBLW118550
T. immobilis	VTS00404.1	CytoplasmicMembrane	FALSE	1	0	FALSE	S2_exclusive			hypothetical protein	7.68	15463.9	U	0	0	0	805240000	700070000	660610000	205880000	0	0	PF02699	OTHER	GMBLW1_18540	GMBLW118540
T. immobilis	VTS00407.1	CytoplasmicMembrane	FALSE	11	0	FALSE	S2	secD		Protein translocase subunit SecD	7.25	124280	U	455370000	251960000	233360000	18180000000	17409000000	18747000000	2117900000	437960000	476730000	PF02355;PF02355	OTHER	GMBLW1_18530	GMBLW118530
T. immobilis	VTS00410.1	Cytoplasmic	FALSE	0	0	FALSE		rimO_2		Ribosomal protein S12 methylthiotransferase RimO	7.52	68647.9	R	0	0	0	0	0	0	0	16442000	0	PF04055	OTHER	GMBLW1_18520	GMBLW118520
T. immobilis	VTS00413.1	Unknown	FALSE	0	0	TRUE	S2_exclusive			(myosin heavy-chain) kinase : (Myosin heavy-chain) kinase	7.95	46951.9		0	0	0	85340000	94167000	85358000	0	0	0		LIPO(Sec/SPII)	GMBLW1_18510	GMBLW118510
T. immobilis	VTS00416.1	Periplasmic	FALSE	0	0	FALSE				hypothetical protein	9.16	32370.5		0	0	0	0	0	0	0	0	0		SP(Sec/SPI)	GMBLW1_18500	GMBLW118500
T. immobilis	VTS00419.1	CytoplasmicMembrane	FALSE	8	0	FALSE				hypothetical protein	9.4	68622.6		0	0	0	0	0	0	0	0	0		OTHER	GMBLW1_18490	GMBLW118490
T. immobilis	VTS00422.1	Cytoplasmic	FALSE	0	0	FALSE				hypothetical protein	4.27	17917.4	S	0	0	0	0	0	0	50237000	0	0		OTHER	GMBLW1_18480	GMBLW118480
T. immobilis	VTS00425.1	Cytoplasmic	FALSE	0	0	FALSE	S3	recA		Protein RecA	5.79	41641	L	115860000	162880000	133110000	0	69300000	61826000	2955900000	6001800000	5515500000	PF00154	OTHER	GMBLW1_18470	GMBLW118470
T. immobilis	VTS00428.1	CytoplasmicMembrane	FALSE	14	0	FALSE				Polysaccharide biosynthesis protein	10.59	57177.4	M	0	0	0	0	0	0	0	0	0	PF14667	OTHER	GMBLW1_18460	GMBLW118460
T. immobilis	VTS00431.1	Cytoplasmic	FALSE	0	0	FALSE	S1	groS5		10 kDa chaperonin 5	5.72	10594.2	O	583080000	462040000	390470000	38012000	56705000	43877000	218030000	0	0	PF00166	OTHER	GMBLW1_18450	GMBLW118450
T. immobilis	VTS00434.1	Cytoplasmic	FALSE	0	0	FALSE	S1	groL1_1		60 kDa chaperonin 1	5.25	58028.5	O	9327400000	8594500000	7844500000	4032500000	4145700000	4112200000	7844500000	5191900000	6469600000	PF00118	OTHER	GMBLW1_18440	GMBLW118440
T. immobilis	VTS00437.1	Unknown	FALSE	0	0	FALSE		sdpR_2		Transcriptional repressor SdpR	5.58	15403.5	K	0	0	0	0	0	0	0	0	0	PF01022	OTHER	GMBLW1_18430	GMBLW118430
T. immobilis	VTS00440.1	Unknown	FALSE	0	0	FALSE				hypothetical protein	4.53	18193.6	S	0	0	0	0	0	0	0	0	0	PF08327	OTHER	GMBLW1_18420	GMBLW118420
T. immobilis	VTS00443.1	Cytoplasmic	FALSE	0	0	FALSE		bfmBAA		2-oxoisovalerate dehydrogenase subunit alpha	5.93	38838.9	C	0	0	0	0	0	0	0	0	0	PF00676	OTHER	GMBLW1_18410	GMBLW118410
T. immobilis	VTS00446.1	Cytoplasmic	FALSE	0	0	FALSE		bfmBAB		2-oxoisovalerate dehydrogenase subunit beta	5.23	38785.7	C	0	0	0	0	0	0	0	0	0	PF02779;PF02780	OTHER	GMBLW1_18400	GMBLW118400
T. immobilis	VTS00449.1	Cytoplasmic	FALSE	0	0	FALSE		pdhC		Dihydrolipoyllysine-residue acetyltransferase component of pyruvate dehydrogenase complex	7.99	50717.6	C	0	0	0	0	0	0	0	0	0	PF00364;PF00198;PF02817	OTHER	GMBLW1_18390	GMBLW118390
T. immobilis	VTS00452.1	CytoplasmicMembrane	FALSE	13	0	FALSE	S2_exclusive			Putative uncharacterized protein	9.41	88562.4	S	0	0	0	115930000	117210000	106660000	0	0	0		OTHER	GMBLW1_18380	GMBLW118380
T. immobilis	VTS00455.1	Cytoplasmic	FALSE	0	0	FALSE	S3	cbiET		Cobalamin biosynthesis bifunctional protein CbiET	5.96	46723.8	HH	18290000	23459000	40571000	0	0	34900000	343170000	533640000	518650000	PF01135;PF00590	OTHER	GMBLW1_18370	GMBLW118370
T. immobilis	VTS00458.1	Unknown	FALSE	0	0	FALSE				hypothetical protein	7.31	7292.05		0	0	0	0	0	0	0	0	0		OTHER	GMBLW1_18360	GMBLW118360
T. immobilis	VTS00461.1	Unknown	FALSE	0	0	FALSE				hypothetical protein	4.51	12438.1		0	0	0	0	0	0	0	0	0		OTHER	GMBLW1_18350	GMBLW118350
T. immobilis	VTS00464.1	Cytoplasmic	FALSE	0	0	FALSE	S3_exclusive	lpxK		Tetraacyldisaccharide 4'-kinase	5.28	40161.8	M	0	0	0	0	0	0	30003000	85357000	70929000	PF02606	OTHER	GMBLW1_18340	GMBLW118340
T. immobilis	VTS00467.1	Cytoplasmic	FALSE	0	0	FALSE		hldE		Bifunctional protein HldE	6.66	58801.4	M	0	0	0	0	0	0	0	174190000	131160000	PF01467;PF00294	OTHER	GMBLW1_18330	GMBLW118330
T. immobilis	VTS00470.1	Cytoplasmic	FALSE	0	0	FALSE		rfaF_2		ADP-heptose--LPS heptosyltransferase 2	9.52	38774.1	M	0	0	0	0	0	0	0	77264000	62294000	PF01075	OTHER	GMBLW1_18320	GMBLW118320
T. immobilis	VTS00473.1	Cytoplasmic	FALSE	0	0	FALSE				3-deoxy-d-manno-octulosonic acid kinase : : Kdo	11.86	47449.6		0	0	0	0	0	0	0	0	0	PF06293	OTHER	GMBLW1_18310	GMBLW118310
T. immobilis	VTS00476.1	Cytoplasmic	FALSE	0	0	FALSE		rfaP		Lipopolysaccharide core heptose(I) kinase RfaP	10.34	33590.6		0	0	0	0	0	0	0	0	0	PF06293	OTHER	GMBLW1_18300	GMBLW118300
T. immobilis	VTS00479.1	Cytoplasmic	FALSE	0	0	FALSE		rfaG		Lipopolysaccharide core biosynthesis protein RfaG	9.42	43761.2	M	0	0	0	0	0	0	0	32802000	0	PF13439;PF00534	OTHER	GMBLW1_18290	GMBLW118290
T. immobilis	VTS00482.1	Cytoplasmic	FALSE	0	0	FALSE		dan		D-aminoacylase	8.8	56989.9	Q	0	0	26172000	0	0	0	0	0	0	PF07969	SP(Sec/SPI)	GMBLW1_18280	GMBLW118280
T. immobilis	VTS00485.1	Cytoplasmic	FALSE	0	0	FALSE				putative S-adenosylmethionine-dependent methyltransferase/MSMEI_2290	5.57	44021.8		90432000	79908000	117570000	292360000	287680000	249010000	77383000	46839000	0	PF13489	OTHER	GMBLW1_18270	GMBLW118270
T. immobilis	VTS00488.1	CytoplasmicMembrane	FALSE	1	0	FALSE				hypothetical protein	8.26	34379		0	0	0	0	0	0	0	34286000	32398000	PF07963;PF07596	OTHER	GMBLW1_18260	GMBLW118260
T. immobilis	VTS00491.1	Cytoplasmic	FALSE	0	0	FALSE		scrK		Fructokinase	5.15	33286.8	G	0	0	0	0	0	0	0	0	0	PF00294	OTHER	GMBLW1_18250	GMBLW118250
T. immobilis	VTS00494.1	Unknown	FALSE	0	0	FALSE		ydaF_1		Putative ribosomal N-acetyltransferase YdaF	9.05	22898	JO	0	0	0	0	0	0	0	0	0	PF13302	OTHER	GMBLW1_18240	GMBLW118240
T. immobilis	VTS00497.1	Cytoplasmic	FALSE	0	0	FALSE				integrase family protein : Phage integrase family protein OS=Rhodopirellula maiorica SM1 GN=RMSM_04392 PE=4 SV=1: Phage_integrase	10.07	49085.8		0	0	0	0	0	0	0	0	0	PF00589	OTHER	GMBLW1_18230	GMBLW118230
T. immobilis	VTS00501.1	Cytoplasmic	FALSE	0	0	FALSE		lexA_1		LexA repressor	5.73	22075.1	KT	0	0	0	0	0	0	0	0	0	PF13560;PF00717	OTHER	GMBLW1_18220	GMBLW118220
T. immobilis	VTS00504.1	Unknown	FALSE	0	0	FALSE				hypothetical protein	7.2	23983.4		0	0	0	0	0	0	0	0	0	PF04383	OTHER	GMBLW1_18210	GMBLW118210
T. immobilis	VTS00507.1	Cytoplasmic	FALSE	0	0	FALSE				hypothetical protein	5.78	22256.1		0	0	0	0	0	0	0	0	0		OTHER	GMBLW1_18200	GMBLW118200
T. immobilis	VTS00510.1	Unknown	FALSE	0	0	FALSE				: HTH_17	10.97	8603.24		0	0	0	0	0	0	0	0	0	PF12728	OTHER	GMBLW1_18190	GMBLW118190
T. immobilis	VTS00513.1	Cytoplasmic	FALSE	0	0	FALSE				Phage protein Eaa	4.87	16082.4		0	0	0	0	0	0	0	0	0	PF04447	OTHER	GMBLW1_18180	GMBLW118180
T. immobilis	VTS00516.1	Unknown	FALSE	0	0	FALSE		fliA_2		RNA polymerase sigma factor FliA	10.38	21465.5		0	0	0	0	0	0	0	0	0	PF04542;PF04545	OTHER	GMBLW1_18170	GMBLW118170
T. immobilis	VTS00519.1	Cytoplasmic	FALSE	0	0	FALSE		rpoD_2		RNA polymerase sigma factor RpoD	10.12	23536.1	K	0	0	0	0	0	0	0	0	0	PF04542;PF04545	OTHER	GMBLW1_18160	GMBLW118160
T. immobilis	VTS00522.1	Unknown	FALSE	0	0	FALSE				hypothetical protein	6.51	16420.7		0	0	0	0	0	0	0	0	0		OTHER	GMBLW1_18150	GMBLW118150
T. immobilis	VTS00525.1	Cytoplasmic	FALSE	0	0	FALSE				hypothetical protein	4.93	20851.8		0	0	0	0	0	0	0	0	0		OTHER	GMBLW1_18140	GMBLW118140
T. immobilis	VTS00528.1	Unknown	FALSE	0	0	FALSE				hypothetical protein	8.69	6343.25		0	0	0	0	0	0	0	0	0		OTHER	GMBLW1_18130	GMBLW118130
T. immobilis	VTS00531.1	Cytoplasmic	FALSE	0	0	FALSE					5.57	11397.8		0	0	0	0	0	0	0	0	0		OTHER	GMBLW1_18120	GMBLW118120
T. immobilis	VTS00534.1	Cytoplasmic	FALSE	0	0	FALSE				Putative uncharacterized protein	6.51	40725.6		0	0	0	0	0	0	0	29196000	0	PF13479	OTHER	GMBLW1_18110	GMBLW118110
T. immobilis	VTS00537.1	Cytoplasmic	FALSE	0	0	FALSE				endonuclease-like phage-related protein : Endonuclease-like phage-related protein	5.05	24392.8	X	0	0	0	0	0	0	0	0	0	PF09588	OTHER	GMBLW1_18100	GMBLW118100
T. immobilis	VTS00540.1	Cytoplasmic	FALSE	0	0	FALSE				hypothetical protein	6.62	37946.4		0	0	0	0	0	0	0	0	0		SP(Sec/SPI)	GMBLW1_18090	GMBLW118090
T. immobilis	VTS00543.1	Cytoplasmic	FALSE	0	0	FALSE				hypothetical protein	8.66	25275.8		0	0	0	0	0	0	0	0	0		OTHER	GMBLW1_18080	GMBLW118080
T. immobilis	VTS00546.1	Cytoplasmic	FALSE	0	0	FALSE		rusA_1		Crossover junction endodeoxyribonuclease RusA	8.71	14015.2	L	0	0	0	0	0	0	0	0	0	PF05866	OTHER	GMBLW1_18070	GMBLW118070
T. immobilis	VTS00549.1	Unknown	FALSE	0	0	FALSE		csrA_1		Translational regulator CsrA	9.55	7971.26		0	0	0	0	0	0	0	0	0	PF02599	OTHER	GMBLW1_18060	GMBLW118060
T. immobilis	VTS00552.1	Cytoplasmic	FALSE	0	0	FALSE				terminase small subunit : Terminase small subunit	6.41	21129	X	0	0	0	0	0	0	0	0	0	PF03592	OTHER	GMBLW1_18050	GMBLW118050
T. immobilis	VTS00555.1	Cytoplasmic	FALSE	0	0	FALSE				Phage terminase, large subunit OS=Geomicrobium sp. JCM 19039 GN=JCM19039_1987 PE=4 SV=1: Terminase_6	6.3	57850.3	S	0	0	0	0	0	0	0	0	0	PF03237;PF17289	OTHER	GMBLW1_18040	GMBLW118040
T. immobilis	VTS00558.1	Unknown	FALSE	0	0	FALSE				Phage head morphogenesis protein, SPP1 gp7	9.08	95060.4		0	0	0	0	0	0	0	0	0	PF06074	OTHER	GMBLW1_18030	GMBLW118030
T. immobilis	VTS00561.1	Cytoplasmic	FALSE	2	0	FALSE				hypothetical protein	10.15	68069.7		0	0	0	0	0	0	0	0	0		OTHER	GMBLW1_18020	GMBLW118020
T. immobilis	VTS00564.1	Unknown	FALSE	0	0	FALSE				hypothetical protein	4.65	47323.3		0	0	0	0	0	0	0	0	0		OTHER	GMBLW1_18010	GMBLW118010
T. immobilis	VTS00567.1	Unknown	FALSE	0	0	FALSE				hypothetical protein	6.37	18035		0	0	0	0	0	0	0	0	0		OTHER	GMBLW1_18000	GMBLW118000
T. immobilis	VTS00570.1	Unknown	FALSE	0	0	FALSE				hypothetical protein	6.2	89974.2		0	0	0	0	0	0	0	0	0		OTHER	GMBLW1_17990	GMBLW117990
T. immobilis	VTS00573.1	Extracellular	FALSE	0	0	FALSE				hypothetical protein	5.02	45580.8		0	0	0	0	0	0	0	0	0		OTHER	GMBLW1_17980	GMBLW117980
T. immobilis	VTS00576.1	Unknown	FALSE	0	0	FALSE				hypothetical protein	8.25	24046		0	0	0	0	0	0	0	0	0		SP(Sec/SPI)	GMBLW1_17970	GMBLW117970
T. immobilis	VTS00579.1	Unknown	FALSE	0	0	FALSE				hypothetical protein	6.5	37987.8		0	0	0	0	0	0	0	0	0	PF00112	SP(Sec/SPI)	GMBLW1_17960	GMBLW117960
T. immobilis	VTS00582.1	Unknown	FALSE	0	0	FALSE					8.97	25770.1		0	0	0	0	0	0	0	0	0		OTHER	GMBLW1_17950	GMBLW117950
T. immobilis	VTS00585.1	Unknown	FALSE	0	0	FALSE				hypothetical protein	5.27	11714.2		0	0	0	0	0	0	0	0	0		OTHER	GMBLW1_17940	GMBLW117940
T. immobilis	VTS00588.1	Cytoplasmic	FALSE	0	0	FALSE	S1			hypothetical protein	5.05	26466.2		119140000	160830000	192010000	0	0	55092000	125440000	113260000	96376000		OTHER	GMBLW1_17930	GMBLW117930
T. immobilis	VTS00591.1	Cytoplasmic	FALSE	0	0	FALSE				hypothetical protein	6.3	42118.9		0	0	0	0	0	0	0	0	0		OTHER	GMBLW1_17920	GMBLW117920
T. immobilis	VTS00594.1	Unknown	FALSE	0	0	FALSE				hypothetical protein	7.88	20521.2		0	0	0	0	0	0	0	0	0		OTHER	GMBLW1_17910	GMBLW117910
T. immobilis	VTS00597.1	Unknown	FALSE	0	0	FALSE				hypothetical protein	4.88	13556.3		0	0	0	0	0	0	0	0	0		OTHER	GMBLW1_17900	GMBLW117900
T. immobilis	VTS00600.1	Unknown	FALSE	0	0	FALSE				hypothetical protein	5.9	39390.3		0	0	0	0	0	0	0	0	0		OTHER	GMBLW1_17890	GMBLW117890
T. immobilis	VTS00603.1	Cytoplasmic	FALSE	0	0	FALSE				hypothetical protein	5.52	18818.3		0	0	0	0	0	0	0	0	0		OTHER	GMBLW1_17880	GMBLW117880
T. immobilis	VTS00606.1	Unknown	FALSE	0	0	FALSE				hypothetical protein	6.35	18530.1		0	0	0	0	0	0	0	0	0		OTHER	GMBLW1_17870	GMBLW117870
T. immobilis	VTS00609.1	Unknown	FALSE	0	0	FALSE				hypothetical protein	4.7	20297		0	0	0	0	0	0	0	0	0		OTHER	GMBLW1_17860	GMBLW117860
T. immobilis	VTS00612.1	Unknown	FALSE	0	0	FALSE				hypothetical protein	9.11	27988		0	0	0	0	0	0	0	0	0		OTHER	GMBLW1_17850	GMBLW117850
T. immobilis	VTS00615.1	Unknown	FALSE	0	0	TRUE				hypothetical protein	9.37	7563.81		0	0	0	0	0	0	0	0	0		LIPO(Sec/SPII)	GMBLW1_17840	GMBLW117840
T. immobilis	VTS00618.1	Unknown	FALSE	0	0	FALSE				hypothetical protein	5.74	68581.4		0	0	0	0	0	0	0	0	0		OTHER	GMBLW1_17830	GMBLW117830
T. immobilis	VTS00621.1	Unknown	FALSE	0	0	FALSE				hypothetical protein	10.51	46900		0	0	0	0	0	0	0	0	0		OTHER	GMBLW1_17820	GMBLW117820
T. immobilis	VTS00624.1	Unknown	FALSE	0	0	FALSE		rpoS_1		RNA polymerase sigma factor RpoS	8.71	23209.8		0	0	0	0	0	0	0	0	0	PF04542;PF04545	OTHER	GMBLW1_17810	GMBLW117810
T. immobilis	VTS00627.1	Unknown	FALSE	0	0	FALSE				hypothetical protein	10.89	14864.2		0	0	0	0	0	0	0	0	0		SP(Sec/SPI)	GMBLW1_17800	GMBLW117800
T. immobilis	VTS00630.1	Cytoplasmic	FALSE	0	0	FALSE				hypothetical protein	6.08	65691.3	S	0	0	9777500	0	0	0	0	0	0	PF10088	OTHER	GMBLW1_17790	GMBLW117790
T. immobilis	VTS00633.1	Unknown	FALSE	1	0	FALSE				hypothetical protein	9.88	9197.74		0	0	0	0	0	0	0	0	0		OTHER	GMBLW1_17780	GMBLW117780
T. immobilis	VTS00636.1	Cytoplasmic	FALSE	0	0	FALSE				hypothetical protein	4.94	34358.7		0	0	0	0	0	0	44776000	0	0		OTHER	GMBLW1_17770	GMBLW117770
T. immobilis	VTS00639.1	Unknown	FALSE	0	0	FALSE				secreted protein containing duf1501 : Secreted protein containing DUF1501	6.19	9475.51	S	0	0	0	0	0	0	0	0	0	PF07394	OTHER	GMBLW1_17760	GMBLW117760
T. immobilis	VTS00642.1	Unknown	FALSE	0	0	FALSE				hypothetical protein	10.52	14777		0	0	0	0	0	0	0	0	0		OTHER	GMBLW1_17750	GMBLW117750
T. immobilis	VTS00645.1	Unknown	FALSE	0	0	FALSE				hypothetical protein	4.39	14854.8		0	0	0	0	0	0	0	0	0		OTHER	GMBLW1_17740	GMBLW117740
T. immobilis	VTS00648.1	Cytoplasmic	FALSE	0	0	FALSE				hypothetical protein	4.78	15268.4		0	0	0	0	0	0	0	0	0		OTHER	GMBLW1_17730	GMBLW117730
T. immobilis	VTS00651.1	Unknown	FALSE	0	0	FALSE				hypothetical protein	5.43	33651.7		0	0	0	0	0	0	0	0	0		OTHER	GMBLW1_17720	GMBLW117720
T. immobilis	VTS00654.1	Unknown	FALSE	0	0	FALSE				hypothetical protein	4.48	14086		0	0	0	0	0	0	0	0	0		OTHER	GMBLW1_17710	GMBLW117710
T. immobilis	VTS00657.1	Unknown	FALSE	0	0	FALSE					11.77	6503.39		0	0	0	0	0	0	0	0	0		OTHER	GMBLW1_17700	GMBLW117700
T. immobilis	VTS00660.1	Cytoplasmic	FALSE	0	0	FALSE				hypothetical protein, partial : Uncharacterized protein (Fragment)	4.76	39588.7		0	0	0	0	0	0	0	0	0	PF07591	OTHER	GMBLW1_17690	GMBLW117690
T. immobilis	VTS00663.1	Unknown	FALSE	0	0	FALSE				hypothetical protein	4.72	19498		0	0	0	0	0	0	0	0	0		OTHER	GMBLW1_17680	GMBLW117680
T. immobilis	VTS00666.1	Unknown	FALSE	0	0	FALSE				hypothetical protein	4.26	5460.08		0	0	0	0	0	0	0	0	0		OTHER	GMBLW1_17670	GMBLW117670
T. immobilis	VTS00669.1	Cytoplasmic	FALSE	0	0	FALSE				hypothetical protein	7.27	22967.2		0	0	0	0	0	0	0	0	0		LIPO(Sec/SPII)	GMBLW1_17660	GMBLW117660
T. immobilis	VTS00672.1	Cytoplasmic	FALSE	0	0	FALSE				hypothetical protein	8.42	46676.4		0	0	0	0	0	0	0	0	0	PF08305	SP(Sec/SPI)	GMBLW1_17650	GMBLW117650
T. immobilis	VTS00675.1	Cytoplasmic	FALSE	0	0	FALSE				fad-linked oxidase : FAD/FMN-dependent dehydrogenase	7.77	109631	C	0	0	0	0	0	0	0	0	0	PF02754;PF02913;PF01565;PF13183	OTHER	GMBLW1_17640	GMBLW117640
T. immobilis	VTS00678.1	Cytoplasmic	FALSE	0	0	FALSE	S1			D-psicose 3-epimerase	5.31	31297.6	G	461190000	731270000	1056000000	8635400	66880000	79297000	0	0	0	PF01261	OTHER	GMBLW1_17630	GMBLW117630
T. immobilis	VTS00681.1	Cytoplasmic	FALSE	0	0	FALSE				hypothetical protein	5.41	16045.7		0	0	0	0	0	0	0	0	0		OTHER	GMBLW1_17620	GMBLW117620
T. immobilis	VTS00684.1	CytoplasmicMembrane	FALSE	1	0	FALSE				Secreted protein containing DUF1573	10.21	41508.9		0	0	0	0	0	0	0	1243700	0	PF07610	OTHER	GMBLW1_17610	GMBLW117610
T. immobilis	VTS00687.1	Cytoplasmic	FALSE	0	0	FALSE				thioredoxin domain-containing protein : Thioredoxin domain protein	5.27	81336	R	0	16221000	0	0	0	0	0	0	0	PF03190	OTHER	GMBLW1_17600	GMBLW117600
T. immobilis	VTS00690.1	CytoplasmicMembrane	FALSE	11	0	FALSE		sauU_2		putative sulfoacetate transporter SauU	9.44	44071	G	0	0	0	0	0	0	0	0	0	PF07690	OTHER	GMBLW1_17590	GMBLW117590
T. immobilis	VTS00693.1	Cytoplasmic	FALSE	0	0	FALSE	S1_exclusive	pncC		Nicotinamide-nucleotide amidohydrolase PncC	6.18	44594.2	R	101730000	102380000	87339000	0	0	0	0	0	0	PF18146;PF02464;PF00994	OTHER	GMBLW1_17580	GMBLW117580
T. immobilis	VTS00696.1	Cytoplasmic	FALSE	0	0	FALSE		hpt		Hypoxanthine-guanine phosphoribosyltransferase	5.21	18903.9	F	0	0	0	0	0	0	0	0	0	PF00156	OTHER	GMBLW1_17570	GMBLW117570
T. immobilis	VTS00699.1	Unknown	FALSE	0	0	FALSE	S3_exclusive			hypothetical protein	9.94	35995.4		0	0	0	0	0	0	33429000	77799000	67284000		OTHER	GMBLW1_17560	GMBLW117560
T. immobilis	VTS00702.1	Cytoplasmic	FALSE	0	0	FALSE		glgC_1		Glucose-1-phosphate adenylyltransferase	6.92	47308.2	G	0	0	0	0	0	0	0	0	0	PF00483	OTHER	GMBLW1_17550	GMBLW117550
T. immobilis	VTS00705.1	Cytoplasmic	FALSE	0	0	FALSE	S1	ywlF_1		Putative sugar phosphate isomerase YwlF	6.33	16429.7	G	104100000	93031000	76460000	31104000	33797000	31785000	121750000	144580000	126060000	PF02502	OTHER	GMBLW1_17540	GMBLW117540
T. immobilis	VTS00708.1	Unknown	FALSE	1	0	FALSE				hypothetical protein	5.74	32776		0	0	0	0	0	0	0	0	0	PF07963;PF07596	OTHER	GMBLW1_17530	GMBLW117530
T. immobilis	VTS00711.1	Unknown	FALSE	0	0	FALSE	S1	axeA1_2		Acetylxylan esterase	8.41	31545	I	63113000	82268000	77025000	0	0	27079000	44479000	30311000	25608000	PF07859;PF00326	SP(Sec/SPI)	GMBLW1_17520	GMBLW117520
T. immobilis	VTS00714.1	Unknown	FALSE	1	0	FALSE				hypothetical protein	8.28	8475.69		0	0	0	0	0	0	0	0	0		LIPO(Sec/SPII)	GMBLW1_17510	GMBLW117510
T. immobilis	VTS00717.1	CytoplasmicMembrane	FALSE	12	0	FALSE				hypothetical protein	8.34	58633.3		0	0	0	0	0	0	0	0	0		OTHER	GMBLW1_17500	GMBLW117500
T. immobilis	VTS00720.1	CytoplasmicMembrane	FALSE	7	0	FALSE	S2_exclusive	natB		ABC transporter permease protein NatB	5.3	50904	CP	0	0	0	41368000	45777000	35643000	0	0	0	PF12679	OTHER	GMBLW1_17490	GMBLW117490
T. immobilis	VTS00723.1	Unknown	FALSE	1	0	FALSE	S2_exclusive			hypothetical protein	9.53	27585.8		0	0	0	599550000	545040000	546460000	164330000	0	0		OTHER	GMBLW1_17480	GMBLW117480
T. immobilis	VTS00726.1	Unknown	FALSE	0	0	FALSE				Lactoylglutathione lyase family protein	6.36	13428.5		0	0	0	0	0	0	0	0	0		OTHER	GMBLW1_17470	GMBLW117470
T. immobilis	VTS00729.1	Unknown	FALSE	0	0	FALSE				e3 ubiquitin-protein ligase dtx4 isoform x2 :	9.56	13606.8		0	0	0	0	0	0	0	0	0		OTHER	GMBLW1_17460	GMBLW117460
T. immobilis	VTS00732.1	Unknown	FALSE	0	0	FALSE				hypothetical protein	7.45	111258		0	11573000	0	0	0	0	0	0	0	PF08532	SP(Sec/SPI)	GMBLW1_17450	GMBLW117450
T. immobilis	VTS00735.1	Unknown	FALSE	0	0	FALSE				hypothetical protein, partial : Uncharacterized protein	7.77	49634.4		0	0	0	0	0	0	0	0	0	PF07394	TAT(Tat/SPI)	GMBLW1_17440	GMBLW117440
T. immobilis	VTS00738.1	Unknown	FALSE	0	0	FALSE	S1_exclusive	phsA		Thiosulfate reductase molybdopterin-containing subunit PhsA	7.96	92338.3		90976000	102680000	67885000	0	0	0	0	63060000	0	PF01568;PF00384;PF04879	TAT(Tat/SPI)	GMBLW1_17430	GMBLW117430
T. immobilis	VTS00741.1	Unknown	FALSE	0	0	FALSE				hypothetical protein	8.67	15336.3		0	0	0	0	0	0	0	0	0		OTHER	GMBLW1_17420	GMBLW117420
T. immobilis	VTS00744.1	CytoplasmicMembrane	FALSE	1	0	FALSE		traG		Conjugal transfer protein TraG	5.95	48478.5	U	0	0	0	0	0	0	0	0	0	PF02534	OTHER	GMBLW1_17410	GMBLW117410
T. immobilis	VTS00747.1	CytoplasmicMembrane	FALSE	4	0	FALSE				hypothetical protein	11.93	17130.4		0	0	0	0	0	0	0	0	0		OTHER	GMBLW1_17400	GMBLW117400
T. immobilis	VTS00750.1	CytoplasmicMembrane	FALSE	2	0	FALSE				hypothetical protein	11.02	14234.6		0	0	0	0	0	0	0	0	0	PF12823	OTHER	GMBLW1_17390	GMBLW117390
T. immobilis	VTS00753.1	CytoplasmicMembrane	FALSE	1	0	FALSE		pknB_16		Serine/threonine-protein kinase PknB	6.31	147668	T	0	0	0	0	0	0	0	0	0	PF00069	OTHER	GMBLW1_17380	GMBLW117380
T. immobilis	VTS00756.1	Cytoplasmic	FALSE	0	0	FALSE		dapAL_2		putative DapA-like lyase	5.74	37997.3	EM	0	0	0	0	0	0	0	0	0	PF00701	OTHER	GMBLW1_17370	GMBLW117370
T. immobilis	VTS00759.1	Unknown	FALSE	0	0	FALSE				hypothetical protein	9.03	19549.7		0	0	0	0	0	0	0	0	0		SP(Sec/SPI)	GMBLW1_17360	GMBLW117360
T. immobilis	VTS00762.1	Unknown	FALSE	0	0	FALSE				hypothetical protein	9.99	22139		0	0	0	0	0	0	0	0	0		SP(Sec/SPI)	GMBLW1_17350	GMBLW117350
T. immobilis	VTS00765.1	Unknown	FALSE	0	0	FALSE		gnl_2		Gluconolactonase	9.01	33212	G	0	0	0	0	0	0	0	0	0	PF08450	SP(Sec/SPI)	GMBLW1_17340	GMBLW117340
T. immobilis	VTS00768.1	Unknown	FALSE	0	0	FALSE				Di-haem cytochrome c peroxidase family protein	9.52	51509.9		0	0	0	0	0	0	0	0	0		SP(Sec/SPI)	GMBLW1_17330	GMBLW117330
T. immobilis	VTS00771.1	CytoplasmicMembrane	FALSE	0	0	FALSE				hypothetical protein	8.58	33337.7		0	0	0	0	0	0	0	25859000	0	PF07596;PF07963	OTHER	GMBLW1_17320	GMBLW117320
T. immobilis	VTS00774.1	Unknown	FALSE	0	0	FALSE	S1_exclusive	iolG_4		Inositol 2-dehydrogenase	9.32	51575.1	R	347480000	299330000	286010000	0	0	0	47230000	0	0	PF01408	TAT(Tat/SPI)	GMBLW1_17310	GMBLW117310
T. immobilis	VTS00777.1	Unknown	FALSE	1	0	FALSE				hypothetical protein	4.8	25162		0	0	0	0	68391000	70585000	0	0	0		OTHER	GMBLW1_17300	GMBLW117300
T. immobilis	VTS00780.1	CytoplasmicMembrane	FALSE	0	0	FALSE				hypothetical protein	9.63	82624.1		0	0	0	0	0	0	0	0	0	PF07631;PF07624;PF07627	SP(Sec/SPI)	GMBLW1_17290	GMBLW117290
T. immobilis	VTS00783.1	Unknown	FALSE	0	0	FALSE				hypothetical protein	8.23	49367.3		0	0	0	0	0	0	0	0	0	PF07586	TAT(Tat/SPI)	GMBLW1_17280	GMBLW117280
T. immobilis	VTS00786.1	Unknown	FALSE	3	0	FALSE				hypothetical protein	9.85	13918.1		0	0	0	0	0	12943000	0	0	0	PF12823	OTHER	GMBLW1_17270	GMBLW117270
T. immobilis	VTS00789.1	Cytoplasmic	FALSE	0	0	FALSE		lpxG_1		UDP-2,3-diacylglucosamine pyrophosphatase LpxG	7.42	34117	R	0	0	0	0	0	0	0	0	0	PF00149	OTHER	GMBLW1_17260	GMBLW117260
T. immobilis	VTS00792.1	Unknown	FALSE	0	0	FALSE		fhaB_2		Filamentous hemagglutinin	9.46	25842		0	0	30359000	0	0	0	0	0	0		SP(Sec/SPI)	GMBLW1_17250	GMBLW117250
T. immobilis	VTS00795.1	Unknown	FALSE	0	0	FALSE				CRISPR-associated RAMP protein, Cmr1 family	10.49	48909.7	V	15604000	0	0	0	0	0	0	0	0	PF03787	OTHER	GMBLW1_17240	GMBLW117240
T. immobilis	VTS00798.1	Cytoplasmic	FALSE	0	0	FALSE				CRISPR-associated protein, Crm2 family	7.75	71775.5	V	0	0	0	0	0	0	0	0	0	PF12469	OTHER	GMBLW1_17230	GMBLW117230
T. immobilis	VTS00801.1	Cytoplasmic	FALSE	0	0	FALSE				CRISPR-associated protein, Cmr3 family	7.89	48430.5	V	28381000	27668000	0	0	0	0	0	0	0	PF09700	OTHER	GMBLW1_17220	GMBLW117220
T. immobilis	VTS00804.1	Cytoplasmic	FALSE	0	0	FALSE	S1_exclusive			CRISPR-associated RAMP protein, Cmr4 family	6.75	33077.1	V	172220000	146450000	115900000	0	0	0	55553000	0	0	PF03787	OTHER	GMBLW1_17210	GMBLW117210
T. immobilis	VTS00807.1	Unknown	FALSE	0	0	FALSE		cmr5		CRISPR system Cmr subunit Cmr5	8.52	15354.3	V	0	0	0	0	0	0	0	0	0	PF09701	OTHER	GMBLW1_17200	GMBLW117200
T. immobilis	VTS00810.1	Cytoplasmic	FALSE	0	0	FALSE	S1_exclusive			CRISPR-associated RAMP protein, Cmr6 family	7.07	44427.6	V	21908000	25458000	26792000	0	0	0	0	0	0	PF03787	OTHER	GMBLW1_17190	GMBLW117190
T. immobilis	VTS00813.1	Cytoplasmic	FALSE	0	0	FALSE				CRISPR-associated protein TM1812	5.65	46954.2		0	0	8097200	0	0	0	0	0	0	PF09455	OTHER	GMBLW1_17180	GMBLW117180
T. immobilis	VTS00816.1	Unknown	FALSE	0	0	FALSE				hypothetical protein	5.53	13888		0	0	0	0	0	0	0	0	0		OTHER	GMBLW1_17170	GMBLW117170
T. immobilis	VTS00819.1	CytoplasmicMembrane	FALSE	2	0	FALSE				putative signaling protein	5.63	126404	T	0	0	0	0	0	0	0	0	0	PF00563;PF08447;PF08448;PF13426;PF13426;PF00990	OTHER	GMBLW1_17160	GMBLW117160
T. immobilis	VTS00822.1	CytoplasmicMembrane	FALSE	8	0	FALSE		pacS		putative copper-transporting ATPase PacS	5.92	83384.3	P	0	0	0	36202000	47648000	47611000	37485000	40661000	35973000	PF00403;PF00122;PF00702	OTHER	GMBLW1_17150	GMBLW117150
T. immobilis	VTS00825.1	Unknown	FALSE	0	0	FALSE		ricR		Copper-sensing transcriptional repressor RicR	5.85	11364	K	0	0	0	0	0	0	0	0	0	PF02583	OTHER	GMBLW1_17140	GMBLW117140
T. immobilis	VTS00828.1	Unknown	FALSE	0	0	FALSE		merA_2		Mercuric reductase	8.27	7874.09	P	148760000	0	0	0	0	0	0	0	0	PF00403	OTHER	GMBLW1_17130	GMBLW117130
T. immobilis	VTS00831.1	Cytoplasmic	FALSE	0	0	FALSE	S1_exclusive	hemB		Delta-aminolevulinic acid dehydratase	5.45	37004.4	H	96115000	76813000	114330000	0	0	0	43215000	0	0	PF00490	OTHER	GMBLW1_17120	GMBLW117120
T. immobilis	VTS00834.1	Unknown	FALSE	0	0	FALSE				wd-40 repeat protein : WD40 repeat, subgroup	6.88	37181.3	R	0	0	3323500	0	0	0	0	0	0	PF12894	OTHER	GMBLW1_17110	GMBLW117110
T. immobilis	VTS00837.1	Cytoplasmic	FALSE	0	0	FALSE				extracytoplasmic function alternative sigma factor : RNA polymerase, sigma-24 subunit, ECF subfamily	8.24	22196.3	K	0	0	0	0	0	0	0	0	0	PF04542	OTHER	GMBLW1_17100	GMBLW117100
T. immobilis	VTS00840.1	CytoplasmicMembrane	FALSE	1	0	FALSE		prkC_19		Serine/threonine-protein kinase PrkC	8.85	83278.6	T	0	0	0	0	0	0	0	28084000	26834000	PF01965;PF00069	OTHER	GMBLW1_17090	GMBLW117090
T. immobilis	VTS00843.1	Cytoplasmic	FALSE	0	0	FALSE		cheR1		Chemotaxis protein methyltransferase 1	7.92	31566.5	NT	0	0	0	0	0	0	0	0	0	PF03705;PF01739	OTHER	GMBLW1_17080	GMBLW117080
T. immobilis	VTS00846.1	Cytoplasmic	FALSE	0	0	FALSE		cheB		Chemotaxis response regulator protein-glutamate methylesterase	7.85	38300.3	NT	0	0	0	0	0	0	0	0	0	PF01339;PF00072	OTHER	GMBLW1_17070	GMBLW117070
T. immobilis	VTS00849.1	CytoplasmicMembrane	FALSE	2	0	FALSE	S2	yoaH		Putative methyl-accepting chemotaxis protein YoaH	5.4	81801	NT	0	0	0	301360000	379820000	394080000	58931000	56083000	41902000	PF00672;PF00015;PF12729	SP(Sec/SPI)	GMBLW1_17060	GMBLW117060
T. immobilis	VTS00852.1	Cytoplasmic	FALSE	0	0	FALSE		cheW		Chemotaxis protein CheW	4.66	19196.2	NT	0	0	0	0	0	0	0	0	0	PF01584	OTHER	GMBLW1_17050	GMBLW117050
T. immobilis	VTS00855.1	Unknown	FALSE	0	0	FALSE		cheA_1		Chemotaxis protein CheA	5.96	115710	NT	0	0	0	0	0	0	0	0	24336000	PF02518;PF01627;PF02895;PF00072;PF01584;PF01584	OTHER	GMBLW1_17040	GMBLW117040
T. immobilis	VTS00858.1	Cytoplasmic	FALSE	0	0	FALSE		cheA_2		Chemotaxis protein CheA	5.24	27192.4		0	0	0	0	0	0	0	0	0	PF01627;PF13466	OTHER	GMBLW1_17030	GMBLW117030
T. immobilis	VTS00861.1	Cytoplasmic	FALSE	0	0	FALSE		rsbP		Phosphoserine phosphatase RsbP	4.94	45332.6	TK	0	0	0	0	0	0	0	0	13970000	PF00072;PF07228	OTHER	GMBLW1_17020	GMBLW117020
T. immobilis	VTS00864.1	CytoplasmicMembrane	FALSE	0	0	TRUE	S2_exclusive	bepF_1		Efflux pump periplasmic linker BepF	8.37	41765.9	MV	0	0	0	288120000	189020000	189640000	76994000	0	0	PF13533	LIPO(Sec/SPII)	GMBLW1_17010	GMBLW117010
T. immobilis	VTS00867.1	CytoplasmicMembrane	FALSE	13	0	FALSE	S2_exclusive	bepE_1		Efflux pump membrane transporter BepE	5.91	117816	V	0	0	0	89027000	86976000	108620000	0	0	0	PF00873	OTHER	GMBLW1_17000	GMBLW117000
T. immobilis	VTS00870.1	Cytoplasmic	FALSE	0	0	FALSE		rplC		50S ribosomal protein L3	11.32	25160.1	J	3380700000	3184600000	1983500000	67531000	121080000	90531000	6164500000	7046400000	6166800000	PF00297	OTHER	GMBLW1_16990	GMBLW116990
T. immobilis	VTS00873.1	Cytoplasmic	FALSE	0	0	FALSE		dnaK_1		Chaperone protein DnaK	6.17	56182.2	O	0	0	0	0	0	0	0	34503000	0	PF00012;PF00012	OTHER	GMBLW1_16980	GMBLW116980
T. immobilis	VTS00876.1	Unknown	FALSE	0	0	FALSE				hypothetical protein	7.28	73875.1		0	0	0	0	0	0	18881000	0	0		SP(Sec/SPI)	GMBLW1_16970	GMBLW116970
T. immobilis	VTS00879.1	Cytoplasmic	FALSE	0	0	FALSE		rsgA		Small ribosomal subunit biogenesis GTPase RsgA	9.52	42398.3	J	0	0	0	0	0	0	0	32369000	0	PF03193	OTHER	GMBLW1_16960	GMBLW116960
T. immobilis	VTS00882.1	CytoplasmicMembrane	FALSE	0	0	FALSE				putative CtpA-like serine protease	8.75	60604.2	O	0	0	0	0	0	0	0	0	0	PF17820;PF03572	SP(Sec/SPI)	GMBLW1_16950	GMBLW116950
T. immobilis	VTS00885.1	Cytoplasmic	FALSE	0	0	FALSE		pspA_1		Phosphoserine phosphatase 1	5.98	23544	G	45644000	36777000	0	0	0	0	0	0	0	PF00300	OTHER	GMBLW1_16940	GMBLW116940
T. immobilis	VTS00888.1	CytoplasmicMembrane	FALSE	0	0	FALSE		cckA_5		Sensor kinase CckA	6.27	28338.5	T	0	0	0	0	0	0	0	11911000	10312000	PF00512;PF02518	OTHER	GMBLW1_16930	GMBLW116930
T. immobilis	VTS00890.1	Cytoplasmic	FALSE	0	0	FALSE		kipI		Kinase A inhibitor	6.18	26871.6	E	0	0	0	0	0	0	0	0	0	PF02682	OTHER	GMBLW1_16920	GMBLW116920
T. immobilis	VTS00893.1	Cytoplasmic	FALSE	0	0	FALSE		pleD_1		Response regulator PleD	6.23	35467.8	TK	0	0	0	0	0	0	0	25733000	0	PF00990	OTHER	GMBLW1_16910	GMBLW116910
T. immobilis	VTS00896.1	Cytoplasmic	FALSE	0	0	FALSE		galT		Galactose-1-phosphate uridylyltransferase	6.09	38536.9	G	0	0	0	0	0	0	0	0	0	PF01087	OTHER	GMBLW1_16900	GMBLW116900
T. immobilis	VTS00899.1	Cytoplasmic	FALSE	0	0	FALSE		glgA		Glycogen synthase	6.21	59571	G	0	0	32601000	0	0	0	0	0	0	PF00534;PF08323	OTHER	GMBLW1_16890	GMBLW116890
T. immobilis	VTS00902.1	Cytoplasmic	FALSE	0	0	FALSE		smc_2		Chromosome partition protein Smc	5.26	187367		0	0	20125000	0	0	0	0	0	0		OTHER	GMBLW1_16880	GMBLW116880
T. immobilis	VTS00905.1	Unknown	FALSE	0	0	FALSE				pdz dhr glgf domain protein : PDZ/DHR/GLGF domain protein	10.05	38986.9		0	0	0	0	0	0	0	0	0	PF13180	SP(Sec/SPI)	GMBLW1_16870	GMBLW116870
T. immobilis	VTS00908.1	Periplasmic	FALSE	0	0	FALSE		degQ_1		Periplasmic pH-dependent serine endoprotease DegQ	9.4	38805.7	O	0	0	0	0	0	0	0	0	0	PF13365;PF13180	SP(Sec/SPI)	GMBLW1_16860	GMBLW116860
T. immobilis	VTS00911.1	Periplasmic	FALSE	0	0	FALSE				secreted protein : Glycerophosphoryl diester phosphodiesterase	9.19	29503.7		0	0	0	0	0	0	0	0	0	PF13653	SP(Sec/SPI)	GMBLW1_16850	GMBLW116850
T. immobilis	VTS00914.1	Unknown	FALSE	0	0	FALSE		bamB_9		Outer membrane protein assembly factor BamB	8.95	45126.1	M	0	0	0	0	0	0	0	0	0	PF13360;PF13570	SP(Sec/SPI)	GMBLW1_16840	GMBLW116840
T. immobilis	VTS00917.1	Unknown	FALSE	0	0	FALSE		hspA_1		Spore protein SP21	5.56	16271.6	O	0	0	0	0	0	0	38672000	0	0	PF00011	OTHER	GMBLW1_16830	GMBLW116830
T. immobilis	VTS00920.1	Cytoplasmic	FALSE	0	0	FALSE	S3_exclusive	hspA_2		Spore protein SP21	6.17	14361.1	O	0	101950000	100990000	0	88935000	96878000	335120000	133030000	169390000	PF00011	OTHER	GMBLW1_16820	GMBLW116820
T. immobilis	VTS00923.1	Cytoplasmic	FALSE	1	0	FALSE	S3_exclusive	ppa		Inorganic pyrophosphatase	5.17	21076.3	CP	0	0	0	51492000	53408000	0	237270000	371740000	422250000	PF00719	OTHER	GMBLW1_16810	GMBLW116810
T. immobilis	VTS00926.1	Cytoplasmic	FALSE	0	0	FALSE	S2	frdB		Fumarate reductase iron-sulfur subunit	5.42	27883.6	C	362380000	194890000	173920000	6341300000	5420000000	6025800000	493410000	190490000	141060000	PF13183;PF13085	OTHER	GMBLW1_16800	GMBLW116800
T. immobilis	VTS00929.1	CytoplasmicMembrane	FALSE	0	0	FALSE	S2	frdA		Fumarate reductase flavoprotein subunit	8.28	71352.4	C	9418000	13138000	25143000	5878500000	5937500000	6490700000	36114000	45927000	17379000	PF02910;PF00890	OTHER	GMBLW1_16790	GMBLW116790
T. immobilis	VTS00932.1	CytoplasmicMembrane	FALSE	5	0	FALSE				Succinate dehydrogenase cytochrome B subunit, b558 family	10.32	29535.7		0	0	0	0	0	0	0	0	0		OTHER	GMBLW1_16780	GMBLW116780
T. immobilis	VTS00935.1	CytoplasmicMembrane	FALSE	1	0	FALSE		pknB_17		Serine/threonine-protein kinase PknB	6.53	141469	T	0	0	0	0	0	0	0	0	0	PF00069;PF13374	OTHER	GMBLW1_16770	GMBLW116770
T. immobilis	VTS00938.1	CytoplasmicMembrane	FALSE	0	0	FALSE				hypothetical protein	9.48	29934.6		0	0	0	0	0	0	0	0	0		SP(Sec/SPI)	GMBLW1_16760	GMBLW116760
T. immobilis	VTS00941.1	Unknown	FALSE	0	0	FALSE				Acetyltransferase	5.48	17020.5	J	0	0	0	0	0	0	0	0	0	PF13508	OTHER	GMBLW1_16750	GMBLW116750
T. immobilis	VTS00944.1	Unknown	TRUE	0	0	FALSE				na-ca exchanger integrin-beta4 : Calx-beta domain-containing protein,putative calcium-binding protein	4.43	100009		0	0	0	0	0	0	0	0	0	PF13517	OTHER	GMBLW1_16740	GMBLW116740
T. immobilis	VTS00947.1	Unknown	FALSE	0	0	FALSE				hypothetical protein	8.58	88200.4		0	0	0	0	0	0	0	0	0	PF00754;PF12708	SP(Sec/SPI)	GMBLW1_16730	GMBLW116730
T. immobilis	VTS00950.1	Unknown	FALSE	0	0	FALSE				hypothetical protein	4.35	16597.5		0	0	0	0	0	0	0	0	0		OTHER	GMBLW1_16720	GMBLW116720
T. immobilis	VTS00953.1	Unknown	FALSE	0	0	FALSE				hypothetical protein	12.03	8204.56		0	0	0	0	0	0	0	0	0		OTHER	GMBLW1_16710	GMBLW116710
T. immobilis	VTS00956.1	Unknown	FALSE	0	0	FALSE				Transposase	9.36	33743.2	X	0	0	0	0	0	0	0	0	0	PF13546	OTHER	GMBLW1_16700	GMBLW116700
T. immobilis	VTS00959.1	Unknown	FALSE	1	0	FALSE				hypothetical protein	8.85	32714.2		0	0	0	0	0	0	0	0	0	PF07596;PF07963	OTHER	GMBLW1_16690	GMBLW116690
T. immobilis	VTS00962.1	Unknown	FALSE	0	0	TRUE				hypothetical protein	9.32	15561.7		0	0	0	0	0	0	0	0	0		LIPO(Sec/SPII)	GMBLW1_16680	GMBLW116680
T. immobilis	VTS00965.1	CytoplasmicMembrane	FALSE	1	0	FALSE		prkC_20		Serine/threonine-protein kinase PrkC	7.2	162523	T	0	0	0	0	0	0	0	0	0	PF00069	OTHER	GMBLW1_16670	GMBLW116670
T. immobilis	VTS00968.1	Cytoplasmic	FALSE	0	0	FALSE				rna polymerase sigma-70 ecf-like protein : DNA-directed RNA polymerase specialized sigma subunit, sigma24	5.14	24032.3	K	0	0	0	0	0	0	0	0	0	PF07638	OTHER	GMBLW1_16660	GMBLW116660
T. immobilis	VTS00971.1	Extracellular	TRUE	0	1	FALSE		cya_1		Bifunctional hemolysin/adenylate cyclase	4.35	1.10737e+06	QQQ	0	0	0	0	0	0	0	0	0	PF17164;PF17164;PF17164;PF17164;PF00353;PF00353;PF00353;PF00353;PF00353;PF00353;PF00353;PF00353;PF00353;PF00353;PF00353;PF00353;PF00353;PF00353;PF00353	OTHER	GMBLW1_16650	GMBLW116650
T. immobilis	VTS00974.1	Unknown	TRUE	0	0	FALSE				glycosyl hydrolase : Hemolysin-type calcium-binding region domain protein	4.2	237553		0	0	0	0	0	0	0	0	0	PF13205;PF13205;PF13205;PF13205;PF13517;PF00963	OTHER	GMBLW1_16640	GMBLW116640
T. immobilis	VTS00977.1	Unknown	FALSE	0	0	FALSE				hypothetical protein	7.31	5471.23		0	0	0	0	0	0	0	0	0		OTHER	GMBLW1_16630	GMBLW116630
T. immobilis	VTS00980.1	Unknown	FALSE	0	0	FALSE				hypothetical protein	10.7	14060.1		0	0	0	0	0	0	0	0	0		OTHER	GMBLW1_16620	GMBLW116620
T. immobilis	VTS00983.1	Cytoplasmic	FALSE	0	0	FALSE		recQ_1		ATP-dependent DNA helicase RecQ	7.5	70840.7	L	0	0	0	0	0	0	0	0	0	PF00270;PF00570;PF16124;PF09382;PF00271	OTHER	GMBLW1_16610	GMBLW116610
T. immobilis	VTS00986.1	Cytoplasmic	FALSE	0	0	FALSE	S3_exclusive	thiE		Thiamine-phosphate synthase	5.01	53651.5	H	0	0	0	0	0	0	44905000	77428000	80689000	PF02581;PF17792	OTHER	GMBLW1_16600	GMBLW116600
T. immobilis	VTS00989.1	Unknown	FALSE	0	0	FALSE				hypothetical protein	9.52	50035.2		0	0	0	0	0	0	0	0	30486000		SP(Sec/SPI)	GMBLW1_16590	GMBLW116590
T. immobilis	VTS00992.1	Unknown	FALSE	0	0	FALSE				: Phosphonate-bd	8.62	33059.4		0	0	0	0	0	0	0	23127000	11798000	PF12974	SP(Sec/SPI)	GMBLW1_16580	GMBLW116580
T. immobilis	VTS00995.1	Cytoplasmic	FALSE	0	0	FALSE	S3_exclusive	gyrA_1		DNA gyrase subunit A	6.56	88919.9	L	0	0	0	0	0	0	36988000	67333000	61938000	PF03989;PF03989;PF03989;PF00521	OTHER	GMBLW1_16570	GMBLW116570
T. immobilis	VTS00998.1	Cytoplasmic	FALSE	0	0	FALSE	S3_exclusive	gyrB_2		DNA gyrase subunit B	6.59	71017.6	L	0	0	0	0	0	0	69112000	105370000	91245000	PF00204;PF00986;PF01751;PF02518	OTHER	GMBLW1_16560	GMBLW116560
T. immobilis	VTS01001.1	Unknown	FALSE	0	0	FALSE		hspA_3		Spore protein SP21	5.85	13577.6	O	0	0	0	0	0	0	0	0	0	PF00011	OTHER	GMBLW1_16550	GMBLW116550
T. immobilis	VTS01004.1	Unknown	FALSE	0	0	FALSE	S3_exclusive	lon2_2		Lon protease 2	5.29	90722.3	O	23007000	19204000	0	0	0	0	55332000	30979000	28724000	PF02190;PF05362;PF00004	OTHER	GMBLW1_16540	GMBLW116540
T. immobilis	VTS01007.1	Periplasmic	FALSE	0	0	FALSE	S1_exclusive	sodA_2		Superoxide dismutase [Mn]	9.38	27112.1	P	256290000	292910000	277380000	0	71336000	134340000	0	0	0	PF00081;PF02777	TAT(Tat/SPI)	GMBLW1_16530	GMBLW116530
T. immobilis	VTS01010.1	Cytoplasmic	FALSE	0	0	FALSE		rluC		Ribosomal large subunit pseudouridine synthase C	5.94	31797.7	J	0	0	0	0	0	0	0	0	0	PF00849	OTHER	GMBLW1_16520	GMBLW116520
T. immobilis	VTS01013.1	Cytoplasmic	FALSE	0	0	FALSE	S1_exclusive	ltaA		L-allo-threonine aldolase	6.6	37773.2	E	89009000	77765000	80055000	0	0	0	0	0	0	PF01212	OTHER	GMBLW1_16510	GMBLW116510
T. immobilis	VTS01016.1	Unknown	FALSE	0	0	FALSE				hypothetical protein	9.32	26762.9		0	0	0	0	0	0	0	0	0		SP(Sec/SPI)	GMBLW1_16500	GMBLW116500
T. immobilis	VTS01019.1	Cytoplasmic	FALSE	0	0	FALSE	S1_exclusive	aroC		Chorismate synthase	6.83	39753.3	E	169030000	163240000	161480000	0	0	0	0	0	0	PF01264	OTHER	GMBLW1_16490	GMBLW116490
T. immobilis	VTS01022.1	Cytoplasmic	FALSE	0	0	FALSE	S3	glyQS		Glycine--tRNA ligase	5.93	55838.4	J	405410000	430190000	523860000	105350000	177260000	116320000	667790000	1369200000	1398200000	PF03129;PF00587	OTHER	GMBLW1_16480	GMBLW116480
T. immobilis	VTS01025.1	Unknown	FALSE	1	0	FALSE				hypothetical protein	10.43	39063		0	0	0	0	0	0	0	0	0		OTHER	GMBLW1_16470	GMBLW116470
T. immobilis	VTS01028.1	CytoplasmicMembrane	FALSE	2	0	FALSE				CRISPR-associated protein (Cas_Cas02710)	9.41	26984.5		0	0	0	0	9316500	0	0	0	0	PF09670	OTHER	GMBLW1_16460	GMBLW116460
T. immobilis	VTS01031.1	Unknown	FALSE	0	0	FALSE				hypothetical protein	4.88	41033		0	0	0	0	0	0	0	0	0		OTHER	GMBLW1_16450	GMBLW116450
T. immobilis	VTS01034.1	Unknown	FALSE	0	0	FALSE				hypothetical protein	4.61	32913.4		0	0	0	0	0	0	0	0	0		OTHER	GMBLW1_16440	GMBLW116440
T. immobilis	VTS01037.1	Cytoplasmic	FALSE	0	0	FALSE				hypothetical protein	6.27	52004.4		0	0	0	0	0	0	0	0	0		OTHER	GMBLW1_16430	GMBLW116430
T. immobilis	VTS01040.1	Cytoplasmic	FALSE	0	0	FALSE		yedY1_2		Putative protein-methionine-sulfoxide reductase subunit YedZ1	6.74	25742.3	C	0	12571000	0	0	0	0	0	0	0	PF00174	OTHER	GMBLW1_16420	GMBLW116420
T. immobilis	VTS01043.1	Unknown	FALSE	0	0	FALSE		dfa3		Putative diflavin flavoprotein A 3	7.4	17146.7	C	61565000	41559000	0	0	0	0	0	0	0	PF01613	OTHER	GMBLW1_16410	GMBLW116410
T. immobilis	VTS01046.1	Unknown	FALSE	1	0	FALSE		resA_6		Thiol-disulfide oxidoreductase ResA	8.28	19488.8	O	0	0	0	0	0	0	0	0	0	PF13905	SP(Sec/SPI)	GMBLW1_16400	GMBLW116400
T. immobilis	VTS01049.1	Unknown	FALSE	0	0	FALSE		prmA		Ribosomal protein L11 methyltransferase	4.88	26234	R	0	0	0	0	0	0	0	0	0	PF10294	OTHER	GMBLW1_16390	GMBLW116390
T. immobilis	VTS01052.1	Cytoplasmic	FALSE	0	0	FALSE				metallophosphoesterase : Calcineurin-like phosphoesterase	6.37	31601	T	0	0	0	0	0	0	0	23783000	0	PF00149	OTHER	GMBLW1_16380	GMBLW116380
T. immobilis	VTS01055.1	Cytoplasmic	FALSE	0	0	FALSE		kdsD		Arabinose 5-phosphate isomerase KdsD	9.01	17176		0	0	0	0	0	0	24918000	0	0	PF00571;PF00571	OTHER	GMBLW1_16370	GMBLW116370
T. immobilis	VTS01058.1	Cytoplasmic	FALSE	0	0	FALSE	S1	korA		2-oxoglutarate oxidoreductase subunit KorA	6.96	69322.6	C	2326600000	2278100000	2555700000	769440000	1045100000	935470000	1895600000	1993200000	2048600000	PF17147;PF01558;PF01855	OTHER	GMBLW1_16360	GMBLW116360
T. immobilis	VTS01061.1	Unknown	FALSE	0	0	FALSE	S1	korB		2-oxoglutarate oxidoreductase subunit KorB	6.08	37325.8	C	1511700000	1462900000	1547400000	670340000	808120000	748390000	1286500000	1042900000	964570000	PF02775	OTHER	GMBLW1_16350	GMBLW116350
T. immobilis	VTS01064.1	Cytoplasmic	FALSE	0	0	FALSE		guaB_1		Inosine-5'-monophosphate dehydrogenase	4.81	18566.7		0	0	0	0	0	0	0	0	0	PF00571;PF00571	OTHER	GMBLW1_16340	GMBLW116340
T. immobilis	VTS01067.1	Unknown	FALSE	0	0	FALSE		dap4_3		Dipeptidyl aminopeptidase 4	10.3	27095.1	I	0	0	0	0	0	0	0	0	0	PF00326;PF07859	TAT(Tat/SPI)	GMBLW1_16330	GMBLW116330
T. immobilis	VTS01070.1	Unknown	FALSE	0	0	FALSE				hypothetical protein	4.79	14816		0	0	0	0	0	0	0	0	0		OTHER	GMBLW1_16320	GMBLW116320
T. immobilis	VTS01073.1	Periplasmic	FALSE	0	0	FALSE				wd40 repeat-containing protein : WD40 repeat-containing protein	7.76	53513.1	R	0	0	0	0	0	0	0	0	0	PF07635;PF00400;PF00400;PF00400;PF00400	SP(Sec/SPI)	GMBLW1_16310	GMBLW116310
T. immobilis	VTS01076.1	Unknown	FALSE	0	0	FALSE				hypothetical protein	3.68	4114.51		0	0	0	0	0	0	0	0	0		OTHER	GMBLW1_16300	GMBLW116300
T. immobilis	VTS01079.1	Unknown	FALSE	0	0	FALSE				2-(acetamidomethylene)succinate hydrolase	8.84	33128.2	I	0	0	0	0	0	0	0	0	0	PF12697	OTHER	GMBLW1_16290	GMBLW116290
T. immobilis	VTS01082.1	CytoplasmicMembrane	FALSE	7	0	FALSE	S2_exclusive			hypothetical protein	9.83	53121.6	V	0	0	0	22759000	34273000	40848000	0	0	0	PF12698	OTHER	GMBLW1_16280	GMBLW116280
T. immobilis	VTS01085.1	Cytoplasmic	FALSE	0	0	FALSE	S1	uxaC		Uronate isomerase	5.69	47537.1	G	157950000	63781000	35749000	96855000	70857000	60122000	0	0	0	PF02614	OTHER	GMBLW1_16270	GMBLW116270
T. immobilis	VTS01088.1	Unknown	FALSE	1	0	FALSE				hypothetical protein	3.73	53144.4		54690000	154460000	169590000	462730000	465610000	476780000	0	0	0		OTHER	GMBLW1_16260	GMBLW116260
T. immobilis	VTS01091.1	Unknown	FALSE	0	0	FALSE	S1_exclusive			hypothetical protein	9.26	28996		146240000	151340000	147880000	0	0	0	108930000	0	0	PF06439	SP(Sec/SPI)	GMBLW1_16250	GMBLW116250
T. immobilis	VTS01094.1	Cytoplasmic	FALSE	0	0	FALSE	S3_exclusive	LRA5_1		2-dehydro-3-deoxy-L-rhamnonate dehydrogenase (NAD(+))	7.36	24566.1		0	46956000	36879000	0	0	0	65205000	46385000	66990000	PF00106	OTHER	GMBLW1_16240	GMBLW116240
T. immobilis	VTS01097.1	Unknown	FALSE	0	0	FALSE		rsbU_1		Phosphoserine phosphatase RsbU	6.91	45272.8	TK	0	0	0	0	0	0	0	0	5854900	PF07228	OTHER	GMBLW1_16230	GMBLW116230
T. immobilis	VTS01100.1	Cytoplasmic	FALSE	0	0	FALSE		prfA		Peptide chain release factor RF1	5.46	40819.9	J	0	0	32327000	0	0	0	0	0	0	PF03462;PF00472	OTHER	GMBLW1_16220	GMBLW116220
T. immobilis	VTS01103.1	Cytoplasmic	FALSE	0	0	FALSE		prmC		Release factor glutamine methyltransferase	5.41	32755.6	J	0	0	0	0	0	0	62007000	0	0	PF17827;PF05175	OTHER	GMBLW1_16210	GMBLW116210
T. immobilis	VTS01106.1	Cytoplasmic	FALSE	0	0	FALSE	S3_exclusive			protein containing duf151 : Uncharacterized protein	4.77	15004.2	R	0	0	0	0	0	0	32129000	16959000	14163000	PF02577	OTHER	GMBLW1_16200	GMBLW116200
T. immobilis	VTS01109.1	Unknown	FALSE	0	0	FALSE	S1_exclusive	hutI		Imidazolonepropionase	8.58	96089.1	QQ	166520000	99340000	88252000	0	0	0	0	0	0	PF01979;PF01979	SP(Sec/SPI)	GMBLW1_16190	GMBLW116190
T. immobilis	VTS01112.1	Unknown	FALSE	0	0	FALSE				hypothetical protein	9.88	43992		0	0	0	0	0	0	0	0	0		TAT(Tat/SPI)	GMBLW1_16180	GMBLW116180
T. immobilis	VTS01115.1	CytoplasmicMembrane	FALSE	5	0	FALSE		wcaJ		UDP-glucose:undecaprenyl-phosphate glucose-1-phosphate transferase	10.51	52577.8	M	0	0	0	0	0	0	0	0	26364000	PF13727;PF02397	OTHER	GMBLW1_16170	GMBLW116170
T. immobilis	VTS01118.1	Unknown	FALSE	0	0	FALSE				hypothetical protein	4.42	7006.76		0	0	0	0	0	0	0	0	0		OTHER	GMBLW1_16160	GMBLW116160
T. immobilis	VTS01121.1	Cytoplasmic	FALSE	0	0	FALSE		ptsI_1		Phosphoenolpyruvate-protein phosphotransferase	6.54	64952	G	0	0	0	0	0	0	0	0	30045000	PF05524;PF00391;PF02896	OTHER	GMBLW1_16150	GMBLW116150
T. immobilis	VTS01124.1	Cytoplasmic	FALSE	0	0	FALSE				hypothetical protein	6.1	46844.8		0	0	0	0	0	0	0	0	0		OTHER	GMBLW1_16140	GMBLW116140
T. immobilis	VTS01127.1	Cytoplasmic	FALSE	0	0	FALSE				Repeat-companion domain protein	6.4	47027.6		0	0	0	0	0	0	15195000	0	0		OTHER	GMBLW1_16130	GMBLW116130
T. immobilis	VTS01130.1	Cytoplasmic	FALSE	0	0	FALSE		lpxA		Acyl-[acyl-carrier-protein]--UDP-N- acetylglucosamine O-acyltransferase	7.8	29508.5	M	0	0	0	0	0	0	0	107790000	85898000	PF13720;PF00132;PF00132	OTHER	GMBLW1_16120	GMBLW116120
T. immobilis	VTS01133.1	Unknown	FALSE	0	0	FALSE	S1_exclusive			Arylsulfatase	8.33	49826.2	P	60861000	66987000	65827000	0	0	0	76080000	0	0	PF00884;PF16347	SP(Sec/SPI)	GMBLW1_16110	GMBLW116110
T. immobilis	VTS01136.1	Cytoplasmic	FALSE	0	0	FALSE	S1	gcvT_1		Aminomethyltransferase	6.34	39227	E	244740000	317040000	338320000	95805000	106220000	104200000	242690000	133520000	153750000	PF08669;PF01571	OTHER	GMBLW1_16100	GMBLW116100
T. immobilis	VTS01139.1	Unknown	FALSE	0	0	FALSE	S1	gcvH_1		Glycine cleavage system H protein	4.63	13823.5	E	925920000	704870000	543960000	133570000	166520000	146590000	211290000	0	0	PF01597	OTHER	GMBLW1_16090	GMBLW116090
T. immobilis	VTS01142.1	Cytoplasmic	FALSE	0	0	FALSE	S1	gcvPA		putative glycine dehydrogenase (decarboxylating) subunit 1	6.22	49449.7	E	105690000	110040000	219560000	58463000	0	60163000	59012000	59947000	45884000	PF02347	OTHER	GMBLW1_16080	GMBLW116080
T. immobilis	VTS01145.1	Cytoplasmic	FALSE	0	0	FALSE				hypothetical protein	5.23	30400.7		0	0	0	0	0	0	0	0	0	PF13267	OTHER	GMBLW1_16070	GMBLW116070
T. immobilis	VTS01148.1	Cytoplasmic	FALSE	0	0	FALSE	S1	gcvPB		putative glycine dehydrogenase (decarboxylating) subunit 2	6.12	53967.8	E	349200000	278390000	325630000	0	91928000	107010000	223040000	183090000	168140000	PF02347	OTHER	GMBLW1_16060	GMBLW116060
T. immobilis	VTS01151.1	CytoplasmicMembrane	FALSE	1	0	FALSE				hypothetical protein	11.54	25612.8		0	0	0	0	0	0	0	0	0		OTHER	GMBLW1_16050	GMBLW116050
T. immobilis	VTS01154.1	Cytoplasmic	FALSE	0	0	FALSE		spoT		Guanosine-3',5'-bis(diphosphate) 3'-pyrophosphohydrolase	6.26	18989.8	TK	0	0	0	0	0	0	19354000	0	29405000		OTHER	GMBLW1_16040	GMBLW116040
T. immobilis	VTS01157.1	Cytoplasmic	FALSE	0	0	FALSE		lipM		Octanoyltransferase LipM	6.37	27943.6	H	0	0	0	0	0	0	0	0	0	PF03099	OTHER	GMBLW1_16030	GMBLW116030
T. immobilis	VTS01160.1	Cytoplasmic	FALSE	0	0	FALSE	S1_exclusive			amidohydrolase : Amidohydrolase 2	5.15	31858.6	R	175470000	176410000	147920000	0	0	0	0	0	0	PF04909	OTHER	GMBLW1_16020	GMBLW116020
T. immobilis	VTS01163.1	Unknown	FALSE	0	0	FALSE				hypothetical protein	6.79	29901.6		0	0	0	0	0	0	16382000	0	0		OTHER	GMBLW1_16010	GMBLW116010
T. immobilis	VTS01166.1	CytoplasmicMembrane	FALSE	10	0	FALSE		arnT_1		Undecaprenyl phosphate-alpha-4-amino-4-deoxy-L-arabinose arabinosyl transferase	10.14	52971.6	M	0	0	0	0	0	0	0	0	0	PF13231	SP(Sec/SPI)	GMBLW1_16000	GMBLW116000
T. immobilis	VTS01169.1	CytoplasmicMembrane	FALSE	5	0	FALSE	S3_exclusive	msbA		Lipid A export ATP-binding/permease protein MsbA	9.47	76606.2	VV	0	0	0	0	0	34240000	27237000	117510000	97020000	PF00664;PF00005	OTHER	GMBLW1_15990	GMBLW115990
T. immobilis	VTS01172.1	CytoplasmicMembrane	FALSE	0	0	FALSE		troA		Periplasmic zinc-binding protein TroA	6.05	36808	P	0	0	0	0	58116000	0	0	0	0	PF01297	TAT(Tat/SPI)	GMBLW1_15980	GMBLW115980
T. immobilis	VTS01175.1	CytoplasmicMembrane	FALSE	0	0	FALSE	S3_exclusive	znuC_1		High-affinity zinc uptake system ATP-binding protein ZnuC	9.16	27239.4	P	0	0	0	0	22420000	0	200000000	406550000	326990000	PF00005	OTHER	GMBLW1_15970	GMBLW115970
T. immobilis	VTS01178.1	CytoplasmicMembrane	FALSE	9	0	FALSE		mntB_1		Manganese transport system membrane protein MntB	10.63	30497.5	P	0	0	0	0	0	0	0	0	0	PF00950	OTHER	GMBLW1_15960	GMBLW115960
T. immobilis	VTS01181.1	CytoplasmicMembrane	FALSE	9	0	FALSE		mntB_2		Manganese transport system membrane protein MntB	7.97	30642.9	P	0	0	0	0	0	0	0	0	0	PF00950	OTHER	GMBLW1_15950	GMBLW115950
T. immobilis	VTS01184.1	Cytoplasmic	FALSE	0	0	FALSE	S1	ilvD		Dihydroxy-acid dehydratase	6.34	58319.3	EG	1590600000	970990000	1295200000	165260000	179720000	184440000	21741000	27041000	0	PF00920	OTHER	GMBLW1_15940	GMBLW115940
T. immobilis	VTS01187.1	Unknown	FALSE	1	0	FALSE				Flp/Fap pilin component	9.83	6847.11	UW	0	0	0	0	0	0	0	0	0	PF04964	OTHER	GMBLW1_15930	GMBLW115930
T. immobilis	VTS01190.1	Unknown	FALSE	1	0	FALSE				Flp/Fap pilin component	9.83	6849.08	UW	0	0	0	0	0	0	0	0	0	PF04964	OTHER	GMBLW1_15920	GMBLW115920
T. immobilis	VTS01193.1	CytoplasmicMembrane	FALSE	0	0	FALSE	S1_exclusive	purK		N5-carboxyaminoimidazole ribonucleotide synthase	5.74	41008.8	F	48295000	52667000	50214000	0	0	0	0	0	0	PF17769;PF02222	OTHER	GMBLW1_15910	GMBLW115910
T. immobilis	VTS01196.1	Unknown	FALSE	0	0	FALSE		purE		N5-carboxyaminoimidazole ribonucleotide mutase	6.63	17322.1	F	0	0	0	0	0	0	0	0	0	PF00731	OTHER	GMBLW1_15900	GMBLW115900
T. immobilis	VTS01199.1	Cytoplasmic	FALSE	0	0	FALSE	S3_exclusive			Peptidase C14 caspase catalytic subunit p20	5.21	52946.1		0	0	24954000	0	163100000	186230000	103040000	105160000	147250000		OTHER	GMBLW1_15890	GMBLW115890
T. immobilis	VTS01202.1	CytoplasmicMembrane	FALSE	9	0	FALSE				hypothetical protein	9.56	41984.7		0	0	0	0	0	0	0	0	0		OTHER	GMBLW1_15880	GMBLW115880
T. immobilis	VTS01205.1	CytoplasmicMembrane	FALSE	8	0	FALSE	S2_exclusive			cytochrome c : Cytochrome bd-type quinol oxidase subunit 1-like protein	8.46	54233.9	CC	0	0	0	226390000	132560000	308240000	61475000	0	26216000	PF13442	OTHER	GMBLW1_15870	GMBLW115870
T. immobilis	VTS01208.1	Cytoplasmic	FALSE	0	0	FALSE		pdp		Pyrimidine-nucleoside phosphorylase	5.76	46188	F	0	0	2345200	0	0	0	0	0	0	PF02885;PF07831;PF00591	OTHER	GMBLW1_15860	GMBLW115860
T. immobilis	VTS01211.1	Periplasmic	FALSE	0	0	FALSE	S1			putative zinc protease	6.23	100782	RR	2273400000	2385500000	2721100000	28042000	24457000	32130000	1446000000	54071000	22477000	PF05193;PF05193;PF00675;PF00675	SP(Sec/SPI)	GMBLW1_15850	GMBLW115850
T. immobilis	VTS01214.1	Cytoplasmic	FALSE	0	0	FALSE				protein : Marine sediment metagenome DNA, contig: S01H1_L03107	4.98	29747.2		0	0	2507500	0	0	0	0	0	0	PF02151	OTHER	GMBLW1_15840	GMBLW115840
T. immobilis	VTS01217.1	Unknown	FALSE	1	0	FALSE	S2			hypothetical protein	7.34	52924.9		103770000	81296000	79791000	1180500000	1140200000	1149500000	311030000	112740000	101880000		OTHER	GMBLW1_15830	GMBLW115830
T. immobilis	VTS01220.1	Periplasmic	FALSE	0	0	FALSE	S1	cycA1		Cytochrome c-554	8.24	66751.4	FV	686130000	677740000	616720000	42212000	49122000	25932000	146050000	24930000	41584000	PF13435	TAT(Tat/SPI)	GMBLW1_15820	GMBLW115820
T. immobilis	VTS01223.1	Unknown	FALSE	0	0	FALSE	S3	rpsU_2		30S ribosomal protein S21	11.85	7939.38	J	153820000	190800000	132510000	0	28696000	33216000	574320000	897740000	858120000	PF01165	OTHER	GMBLW1_15810	GMBLW115810
T. immobilis	VTS01226.1	CytoplasmicMembrane	FALSE	4	0	FALSE				delta 9 acyl-lipid fatty acid desaturase : Fatty acid desaturase	9.51	35912.6	I	0	0	0	0	0	0	0	17349000	0	PF00487	OTHER	GMBLW1_15800	GMBLW115800
T. immobilis	VTS01229.1	Cytoplasmic	FALSE	0	0	FALSE		gloC		Hydroxyacylglutathione hydrolase GloC	5	23263.7	R	0	0	0	0	0	0	0	0	0	PF00753	OTHER	GMBLW1_15790	GMBLW115790
T. immobilis	VTS01232.1	Unknown	FALSE	0	0	FALSE				hypothetical protein	8.76	7898.27		90787000	101390000	81175000	174090000	262120000	237590000	0	0	0		OTHER	GMBLW1_15780	GMBLW115780
T. immobilis	VTS01235.1	Unknown	FALSE	0	0	FALSE		acpS		Holo-[acyl-carrier-protein] synthase	7.97	15839.1	I	0	0	0	0	0	0	0	0	0	PF01648	OTHER	GMBLW1_15770	GMBLW115770
T. immobilis	VTS01238.1	Cytoplasmic	FALSE	0	0	FALSE	S3_exclusive	pcrA		ATP-dependent DNA helicase PcrA	6.33	86285	L	0	0	0	0	0	0	320530000	861280000	756630000	PF13361;PF00580	OTHER	GMBLW1_15760	GMBLW115760
T. immobilis	VTS01241.1	Cytoplasmic	FALSE	0	0	FALSE	S1			Xylose isomerase domain-containing protein TIM barrel	6	31648	G	773120000	1046400000	1057500000	67186000	96853000	125730000	1035900000	256210000	388690000	PF01261	OTHER	GMBLW1_15750	GMBLW115750
T. immobilis	VTS01244.1	Unknown	FALSE	0	0	FALSE				Hypothetical conserved protein	5.92	54948.7		0	0	0	0	0	0	0	0	8013500		OTHER	GMBLW1_15740	GMBLW115740
T. immobilis	VTS01247.1	CytoplasmicMembrane	FALSE	3	0	FALSE	S3_exclusive	kch_2		Voltage-gated potassium channel Kch	9.56	40863.2	P	0	0	0	0	0	0	43890000	48804000	36551000	PF02080;PF02254;PF07885	OTHER	GMBLW1_15730	GMBLW115730
T. immobilis	VTS01250.1	Cytoplasmic	FALSE	0	0	FALSE	S1	guaB_2		Inosine-5'-monophosphate dehydrogenase	6.3	53119.6	F	483090000	413780000	408110000	56076000	187170000	131190000	516730000	422280000	287170000	PF00571;PF00571;PF00478	OTHER	GMBLW1_15720	GMBLW115720
T. immobilis	VTS01253.1	Unknown	FALSE	0	0	FALSE				Signal peptide protein	5.25	39974.2		0	0	0	0	0	0	21795000	0	0		SP(Sec/SPI)	GMBLW1_15710	GMBLW115710
T. immobilis	VTS01256.1	Unknown	FALSE	0	0	FALSE	S3_exclusive	fhcD_2		Formyltransferase/hydrolase complex subunit D	7.07	34253.8	C	0	0	0	0	0	0	56035000	151820000	123830000	PF01913;PF02741	OTHER	GMBLW1_15700	GMBLW115700
T. immobilis	VTS01259.1	Cytoplasmic	FALSE	0	0	FALSE	S1	yqgN		putative protein YqgN	5.74	23133.8	H	99455000	148690000	110900000	0	0	0	90493000	96733000	65686000	PF01812	OTHER	GMBLW1_15690	GMBLW115690
T. immobilis	VTS01262.1	Unknown	TRUE	0	1	FALSE	S3	pgl_1		6-phosphogluconolactonase	3.98	821601		37050000	36583000	32724000	51502000	92014000	58268000	155880000	170520000	121500000	PF10282;PF00801	OTHER	GMBLW1_15680	GMBLW115680
T. immobilis	VTS01265.1	Unknown	FALSE	0	0	FALSE				hypothetical protein	6.33	8902.35		0	0	0	0	0	0	0	0	0		OTHER	GMBLW1_15670	GMBLW115670
T. immobilis	VTS01268.1	CytoplasmicMembrane	FALSE	0	0	FALSE				hypothetical protein	8.69	86114		0	0	0	0	0	0	0	0	0		SP(Sec/SPI)	GMBLW1_15660	GMBLW115660
T. immobilis	VTS01271.1	Unknown	FALSE	0	0	FALSE				protein containing duf1501 : Uncharacterized protein	5.84	37047		0	0	0	0	0	0	0	0	0	PF07394;PF07394	OTHER	GMBLW1_15650	GMBLW115650
T. immobilis	VTS01274.1	Cytoplasmic	FALSE	0	0	FALSE		cotSA		Spore coat protein SA	6.57	52718.5		10081000	8048200	0	0	0	0	0	0	19358000	PF00534	OTHER	GMBLW1_15640	GMBLW115640
T. immobilis	VTS01277.1	CytoplasmicMembrane	FALSE	0	0	FALSE				hypothetical protein	8.53	21826.2		0	0	0	0	0	0	0	0	0		SP(Sec/SPI)	GMBLW1_15630	GMBLW115630
T. immobilis	VTS01280.1	CytoplasmicMembrane	FALSE	0	0	FALSE		stoA		Sporulation thiol-disulfide oxidoreductase A	7.94	19191.3	O	3175400	0	0	0	0	0	0	0	0	PF13905	SP(Sec/SPI)	GMBLW1_15620	GMBLW115620
T. immobilis	VTS01283.1	Unknown	FALSE	0	0	FALSE	S1	bcp_2		Putative peroxiredoxin	8.74	21864.1		6676300000	7437200000	8055300000	1131200000	946430000	1160300000	666040000	26474000	0	PF08534	SP(Sec/SPI)	GMBLW1_15610	GMBLW115610
T. immobilis	VTS01286.1	CytoplasmicMembrane	FALSE	0	0	FALSE	S3_exclusive	lepA		Elongation factor 4	5.56	68513.7	J	0	0	0	0	0	0	105750000	244430000	261300000	PF03144;PF06421;PF00679;PF00009	OTHER	GMBLW1_15600	GMBLW115600
T. immobilis	VTS01289.1	CytoplasmicMembrane	FALSE	1	0	FALSE		lepB_1		Signal peptidase I	5.29	61190.2	U	0	0	0	0	0	0	0	0	0	PF00717	OTHER	GMBLW1_15590	GMBLW115590
T. immobilis	VTS01292.1	Unknown	FALSE	1	0	FALSE	S2_exclusive	lepB_2		Signal peptidase I	5.8	61563.7	U	0	0	0	1878500000	1559400000	1559300000	20195000	0	0	PF00717	OTHER	GMBLW1_15580	GMBLW115580
T. immobilis	VTS01295.1	Cytoplasmic	FALSE	0	0	FALSE				Putative esterase	6.52	16431.7	I	0	0	0	0	0	0	0	0	0	PF13279	OTHER	GMBLW1_15570	GMBLW115570
T. immobilis	VTS01298.1	CytoplasmicMembrane	FALSE	3	0	FALSE				proton channel family protein : : MotA_ExbB	9.34	19665.1		0	0	0	0	0	0	0	0	0	PF01618	OTHER	GMBLW1_15560	GMBLW115560
T. immobilis	VTS01301.1	Unknown	FALSE	1	0	FALSE				hypothetical protein	6.52	19516.4		0	0	0	0	0	0	0	0	0		OTHER	GMBLW1_15550	GMBLW115550
T. immobilis	VTS01304.1	CytoplasmicMembrane	FALSE	2	0	FALSE	S2_exclusive			hypothetical protein	8.55	24944.7		0	0	0	43316000	46537000	42665000	0	0	0		OTHER	GMBLW1_15540	GMBLW115540
T. immobilis	VTS01306.1	Unknown	FALSE	1	0	FALSE				: MMR_HSR1	6.47	97060.7		0	0	0	390790000	492910000	552210000	97117000	124710000	110550000		OTHER	GMBLW1_15530	GMBLW115530
T. immobilis	VTS01309.1	Extracellular	TRUE	0	0	FALSE		ltxA		Leukotoxin	3.56	34648.8	Q	0	0	0	0	0	0	0	0	0	PF00353;PF00353;PF00353;PF00353;PF00353	OTHER	GMBLW1_15520	GMBLW115520
T. immobilis	VTS01312.1	CytoplasmicMembrane	FALSE	10	0	FALSE		sauU_3		putative sulfoacetate transporter SauU	9.17	49854.3	G	0	0	0	0	0	0	0	0	0	PF07690	OTHER	GMBLW1_15510	GMBLW115510
T. immobilis	VTS01315.1	Cytoplasmic	FALSE	0	0	FALSE		kdgR		Transcriptional regulator KdgR	6.36	28327.8	K	1208700000	1324800000	952910000	303930000	283710000	295880000	1900600000	2827900000	2801300000	PF09339;PF01614	OTHER	GMBLW1_15500	GMBLW115500
T. immobilis	VTS01318.1	Cytoplasmic	FALSE	0	0	FALSE				peptidase m19 : Peptidase M19 renal dipeptidase	5.36	39580.9	E	0	0	0	0	0	0	0	0	0	PF01244	OTHER	GMBLW1_15490	GMBLW115490
T. immobilis	VTS01321.1	Unknown	FALSE	0	0	FALSE				hypothetical protein	8.64	98943.3		0	0	0	0	0	0	0	0	0	PF07587;PF07583;PF07635	SP(Sec/SPI)	GMBLW1_15480	GMBLW115480
T. immobilis	VTS01324.1	Unknown	FALSE	0	0	FALSE				hypothetical protein	8.82	52628.2		0	0	0	0	0	0	0	0	0	PF07394	TAT(Tat/SPI)	GMBLW1_15470	GMBLW115470
T. immobilis	VTS01327.1	Unknown	FALSE	0	0	FALSE				protein containing duf1592 : Uncharacterized protein	9.02	86929.6		0	0	0	0	0	0	10179000	0	0	PF07637;PF07626;PF07631;PF07624;PF07627	SP(Sec/SPI)	GMBLW1_15460	GMBLW115460
T. immobilis	VTS01330.1	Unknown	FALSE	0	0	FALSE	S3_exclusive			hypothetical protein	8.51	48288.9		0	0	0	0	0	0	135780000	228040000	184390000	PF07586	TAT(Tat/SPI)	GMBLW1_15450	GMBLW115450
T. immobilis	VTS01333.1	Cytoplasmic	FALSE	0	0	FALSE				hypothetical protein	6.7	32492.5	R	0	13975000	14461000	0	0	0	0	0	0	PF04909	OTHER	GMBLW1_15440	GMBLW115440
T. immobilis	VTS01336.1	CytoplasmicMembrane	FALSE	7	0	FALSE				permease family protein : Putative permease	5.28	41076	MN	0	0	0	0	0	0	0	0	0	PF03739	OTHER	GMBLW1_15430	GMBLW115430
T. immobilis	VTS01339.1	Unknown	FALSE	1	0	FALSE				protein phosphatase : Tyrosine phosphatase	9.21	24671.5	T	0	0	0	0	0	0	5036500	0	0	PF03162	OTHER	GMBLW1_15420	GMBLW115420
T. immobilis	VTS01342.1	Unknown	FALSE	0	0	FALSE				cleaved adhesin domain protein : Uncharacterized protein	8.6	62325.5		0	0	0	0	0	0	14572000	0	0		OTHER	GMBLW1_15410	GMBLW115410
T. immobilis	VTS01345.1	Cytoplasmic	FALSE	0	0	FALSE		per		GDP-perosamine synthase	7.71	42277.7	M	0	0	0	0	0	0	0	0	0	PF01041	OTHER	GMBLW1_15400	GMBLW115400
T. immobilis	VTS01348.1	Cytoplasmic	FALSE	0	0	FALSE		pat		Protein lysine acetyltransferase Pat	6.2	99404	C	0	0	0	0	0	0	0	59773000	49438000	PF13549;PF13302;PF13380;PF13607	OTHER	GMBLW1_15390	GMBLW115390
T. immobilis	VTS01351.1	CytoplasmicMembrane	FALSE	0	0	FALSE	S1_exclusive	ddpX		D-alanyl-D-alanine dipeptidase	8.96	89290.4	MV	628280000	784910000	954700000	0	0	0	127290000	0	0	PF01427;PF00144	SP(Sec/SPI)	GMBLW1_15380	GMBLW115380
T. immobilis	VTS01353.1	Cytoplasmic	FALSE	0	0	FALSE		helY		putative helicase HelY	5.63	86184.2	L	0	0	0	0	0	0	0	0	16656000	PF00270	OTHER	GMBLW1_15370	GMBLW115370
T. immobilis	VTS01356.1	CytoplasmicMembrane	FALSE	0	0	FALSE				hypothetical protein	5.48	78714.1		0	0	4194000	0	0	0	0	0	0		OTHER	GMBLW1_15360	GMBLW115360
T. immobilis	VTS01359.1	Unknown	FALSE	0	0	FALSE				hypothetical protein	10.03	9241.79		0	0	0	0	0	0	0	0	0		OTHER	GMBLW1_15350	GMBLW115350
T. immobilis	VTS01362.1	Cytoplasmic	FALSE	0	0	FALSE	S3_exclusive			type iii restriction protein res subunit : DNA/RNA helicase, superfamily II	5.72	66616.8	KL	0	0	0	0	0	0	54137000	103440000	89843000	PF13625;PF04851;PF16203	OTHER	GMBLW1_15340	GMBLW115340
T. immobilis	VTS01365.1	Unknown	FALSE	0	0	FALSE				ATC hydrolase	4.99	17905.1		0	0	0	0	0	0	0	0	0	PF14196	OTHER	GMBLW1_15330	GMBLW115330
T. immobilis	VTS01368.1	Unknown	FALSE	3	0	FALSE				Putative membrane protein	6.53	62671.9		0	0	0	0	0	0	0	0	0		OTHER	GMBLW1_15320	GMBLW115320
T. immobilis	VTS01371.1	Cytoplasmic	FALSE	0	0	FALSE	S1	acnA		Aconitate hydratase A	5.38	96812.3	C	2892300000	3962000000	4500500000	769060000	969800000	851570000	1803700000	314660000	265310000	PF00330;PF00694	OTHER	GMBLW1_15310	GMBLW115310
T. immobilis	VTS01374.1	Cytoplasmic	FALSE	0	0	FALSE				hypothetical protein	4.86	28594.6		0	0	0	0	0	0	0	0	0		OTHER	GMBLW1_15300	GMBLW115300
T. immobilis	VTS01377.1	CytoplasmicMembrane	FALSE	6	0	FALSE				Putative membrane protein	9.57	36247.2		0	0	0	0	0	0	0	0	0	PF12679	OTHER	GMBLW1_15290	GMBLW115290
T. immobilis	VTS01380.1	CytoplasmicMembrane	FALSE	0	0	FALSE		natA_2		ABC transporter ATP-binding protein NatA	9.35	33104.3	V	0	0	0	0	0	0	0	0	0	PF00005	OTHER	GMBLW1_15280	GMBLW115280
T. immobilis	VTS01383.1	Unknown	FALSE	1	0	FALSE		lptA		Lipopolysaccharide export system protein LptA	8.09	128336		0	0	0	0	0	0	0	3734900	0		OTHER	GMBLW1_15270	GMBLW115270
T. immobilis	VTS01386.1	Cytoplasmic	FALSE	0	0	FALSE	S1_exclusive			3-deoxy-D-manno-octulosonate 8-phosphate phosphatase KdsC	6.08	20039.9	MR	100970000	100560000	82126000	0	0	0	0	0	0	PF08282	OTHER	GMBLW1_15260	GMBLW115260
T. immobilis	VTS01389.1	Cytoplasmic	FALSE	0	0	FALSE		kpsF		Arabinose 5-phosphate isomerase KpsF	6.45	37482.2	GM	0	0	0	0	0	0	0	0	0	PF00571;PF01380	OTHER	GMBLW1_15250	GMBLW115250
T. immobilis	VTS01392.1	Cytoplasmic	FALSE	0	0	FALSE	S1	yihT		Sulfofructosephosphate aldolase	6.52	40917.7	G	11517000000	11569000000	11952000000	2296300000	3048000000	3068400000	3514900000	92525000	64933000	PF01791	OTHER	GMBLW1_15240	GMBLW115240
T. immobilis	VTS01395.1	Unknown	FALSE	0	0	FALSE				hypothetical protein	4.91	28731.6		0	0	0	0	0	0	0	0	0		OTHER	GMBLW1_15230	GMBLW115230
T. immobilis	VTS01398.1	CytoplasmicMembrane	FALSE	0	0	FALSE	S3_exclusive			histidine kinase : HEAT repeat-containing protein	7.01	107191		0	0	0	0	0	0	112610000	74749000	69379000		SP(Sec/SPI)	GMBLW1_15220	GMBLW115220
T. immobilis	VTS01401.1	Cytoplasmic	FALSE	0	0	FALSE	S1	lysA		Diaminopimelate decarboxylase	6.13	46223.2	E	753780000	907820000	1144900000	336550000	503490000	500710000	912310000	1357400000	1286500000	PF00278;PF02784	OTHER	GMBLW1_15210	GMBLW115210
T. immobilis	VTS01404.1	Cytoplasmic	FALSE	0	0	FALSE	S1	argH		Argininosuccinate lyase	5.54	51240.8	E	142130000	163580000	194470000	40459000	54677000	53699000	118170000	0	0	PF14698;PF00206	OTHER	GMBLW1_15200	GMBLW115200
T. immobilis	VTS01407.1	CytoplasmicMembrane	FALSE	10	0	FALSE	S2			Putative permease	5.96	63280	S	0	0	0	1296700000	1504300000	1592200000	366380000	89445000	83258000	PF05982	SP(Sec/SPI)	GMBLW1_15190	GMBLW115190
T. immobilis	VTS01410.1	CytoplasmicMembrane	FALSE	2	0	FALSE		tcrY		putative sensor histidine kinase TcrY	6.04	53726.4		0	0	0	0	0	0	0	0	0	PF00672;PF02518;PF00512	OTHER	GMBLW1_15180	GMBLW115180
T. immobilis	VTS01413.1	Cytoplasmic	FALSE	0	0	FALSE		cusR		Transcriptional regulatory protein CusR	5.67	25182.7	TK	0	0	0	0	0	0	0	0	0	PF00486;PF00072	OTHER	GMBLW1_15170	GMBLW115170
T. immobilis	VTS01416.1	Cytoplasmic	FALSE	0	0	FALSE	S1	aspS		Aspartate--tRNA ligase	5.88	67231.9	J	345900000	499540000	714680000	80424000	135420000	133960000	185910000	73519000	69553000	PF01336;PF00152;PF02938	OTHER	GMBLW1_15160	GMBLW115160
T. immobilis	VTS01419.1	Cytoplasmic	FALSE	0	0	FALSE		walR		Transcriptional regulatory protein WalR	5.48	21966.3		0	0	0	0	0	0	36984000	0	0	PF12728;PF00072	OTHER	GMBLW1_15150	GMBLW115150
T. immobilis	VTS01422.1	Cytoplasmic	FALSE	1	0	FALSE				hypothetical protein	9.41	50354.2		0	0	0	0	0	0	0	0	7228500	PF04734	OTHER	GMBLW1_15140	GMBLW115140
T. immobilis	VTS01425.1	Cytoplasmic	FALSE	0	0	FALSE		mprA_2		Transcriptional repressor MprA	8.71	19709.5	K	0	0	0	0	0	0	0	0	0	PF01047	OTHER	GMBLW1_15130	GMBLW115130
T. immobilis	VTS01429.1	Cytoplasmic	FALSE	2	0	FALSE	S1_exclusive	dapb3		Dipeptidyl aminopeptidase BIII	6.91	69718.6	E	44244000	78925000	127590000	0	0	0	0	0	0	PF00326;PF07676;PF07676	OTHER	GMBLW1_15120	GMBLW115120
T. immobilis	VTS01432.1	CytoplasmicMembrane	FALSE	0	0	FALSE				hypothetical protein	7.81	78784.8		0	0	0	0	0	0	0	0	0	PF13385	SP(Sec/SPI)	GMBLW1_15110	GMBLW115110
T. immobilis	VTS01435.1	Unknown	FALSE	0	0	FALSE				hypothetical protein	9.03	16975		0	0	0	0	0	0	0	0	0		OTHER	GMBLW1_15100	GMBLW115100
T. immobilis	VTS01438.1	Unknown	FALSE	1	0	FALSE				hypothetical protein	4.31	25263.5		0	0	0	0	0	0	0	0	0		OTHER	GMBLW1_15090	GMBLW115090
T. immobilis	VTS01441.1	CytoplasmicMembrane	FALSE	0	0	FALSE		sigE_1		ECF RNA polymerase sigma factor SigE	8.46	19165	K	0	0	0	0	0	0	0	0	0	PF08281;PF04542	OTHER	GMBLW1_15080	GMBLW115080
T. immobilis	VTS01444.1	Unknown	FALSE	0	0	FALSE				Putative uncharacterized protein	8.58	13834.5		0	62825000	54821000	0	0	0	0	0	0		OTHER	GMBLW1_15070	GMBLW115070
T. immobilis	VTS01447.1	CytoplasmicMembrane	FALSE	3	0	FALSE	S2			hypothetical protein	9.33	26375.9		30080000	42840000	93140000	5367500000	5364000000	5194400000	717780000	210650000	258140000		OTHER	GMBLW1_15060	GMBLW115060
T. immobilis	VTS01450.1	Unknown	FALSE	1	0	FALSE				gtp-binding protein :	10.08	18037.9		0	0	0	0	0	0	0	0	0		LIPO(Sec/SPII)	GMBLW1_15050	GMBLW115050
T. immobilis	VTS01453.1	CytoplasmicMembrane	FALSE	0	0	FALSE		andAb		Anthranilate 1,2-dioxygenase ferredoxin subunit	4.88	12438	PQ	0	0	6207800	0	0	0	0	0	0	PF13806	OTHER	GMBLW1_15040	GMBLW115040
T. immobilis	VTS01456.1	Cytoplasmic	FALSE	0	0	FALSE		cyaB_1		Adenylate cyclase CyaB	5.21	21307.1	TR	0	24855000	0	0	0	0	45816000	0	0	PF01928	OTHER	GMBLW1_15030	GMBLW115030
T. immobilis	VTS01459.1	CytoplasmicMembrane	FALSE	0	0	FALSE		panC		Pantothenate synthetase	5.35	33204.9	H	0	0	32692000	0	0	0	33944000	28747000	0	PF02569	OTHER	GMBLW1_15020	GMBLW115020
T. immobilis	VTS01463.1	CytoplasmicMembrane	FALSE	5	0	FALSE				Magnesium transporter MgtE	4.66	51505.7	P	0	0	0	73064000	130050000	108620000	118150000	201350000	196930000	PF03448;PF01769;PF00571;PF00571	OTHER	GMBLW1_15010	GMBLW115010
T. immobilis	VTS01466.1	CytoplasmicMembrane	FALSE	5	0	FALSE		mlaE_2		putative phospholipid ABC transporter permease protein MlaE	7.7	29180.5	M	0	0	0	0	0	0	0	0	0	PF02405	OTHER	GMBLW1_15000	GMBLW115000
T. immobilis	VTS01469.1	CytoplasmicMembrane	FALSE	0	0	FALSE	S2_exclusive	mlaF		putative phospholipid import ATP-binding protein MlaF	5.49	30870.8	M	0	0	0	104180000	97000000	156180000	0	60539000	75843000	PF00005	OTHER	GMBLW1_14990	GMBLW114990
T. immobilis	VTS01472.1	Cytoplasmic	FALSE	1	0	FALSE				Hypothetical conserved protein	5.82	51011.3	M	0	0	0	0	0	0	0	0	0	PF02470	OTHER	GMBLW1_14980	GMBLW114980
T. immobilis	VTS01475.1	Cytoplasmic	FALSE	0	0	FALSE				hypothetical protein	9.72	27989.3		0	0	0	0	0	0	0	0	0		SP(Sec/SPI)	GMBLW1_14970	GMBLW114970
T. immobilis	VTS01478.1	Cytoplasmic	FALSE	0	0	FALSE		rpoE_2		ECF RNA polymerase sigma-E factor	9.42	23616.7	K	0	0	0	0	0	0	0	0	0	PF08281;PF04542	OTHER	GMBLW1_14960	GMBLW114960
T. immobilis	VTS01481.1	CytoplasmicMembrane	FALSE	2	0	FALSE		yedV		putative sensor-like histidine kinase YedV	9.68	72873.9		0	0	0	0	0	0	0	0	0	PF02518;PF00512	OTHER	GMBLW1_14950	GMBLW114950
T. immobilis	VTS01484.1	Cytoplasmic	FALSE	0	0	FALSE		copR		Transcriptional activator protein CopR	5.03	27293.2	TK	0	0	0	0	0	0	0	0	0	PF00486;PF00072	OTHER	GMBLW1_14940	GMBLW114940
T. immobilis	VTS01487.1	Cytoplasmic	FALSE	0	0	FALSE	S1	ispG		4-hydroxy-3-methylbut-2-en-1-yl diphosphate synthase (flavodoxin)	6.23	41432.8	I	246150000	334700000	502540000	54871000	82241000	93101000	210370000	254650000	288210000	PF04551	OTHER	GMBLW1_14930	GMBLW114930
T. immobilis	VTS01490.1	Cytoplasmic	FALSE	2	0	FALSE	S3_exclusive	htpX_2		Protease HtpX	5.91	89479.8	O	0	0	0	0	0	0	22581000	30412000	28802000	PF01435	OTHER	GMBLW1_14920	GMBLW114920
T. immobilis	VTS01493.1	Cytoplasmic	FALSE	0	0	FALSE		atoC_2		Regulatory protein AtoC	5.74	51792.6	T	70966000	64860000	53193000	0	0	0	74688000	57875000	72915000	PF00158;PF00072;PF02954	OTHER	GMBLW1_14910	GMBLW114910
T. immobilis	VTS01496.1	CytoplasmicMembrane	FALSE	5	0	FALSE		atoS_1		Signal transduction histidine-protein kinase AtoS	8.58	49250.5	T	0	0	0	0	0	0	0	0	0	PF00512;PF02518	OTHER	GMBLW1_14900	GMBLW114900
T. immobilis	VTS01499.1	Cytoplasmic	FALSE	0	0	FALSE				putative S-adenosylmethionine-dependent methyltransferase/MSMEI_2290	9.58	36774.2		0	0	0	0	0	0	0	0	0	PF13489	OTHER	GMBLW1_14890	GMBLW114890
T. immobilis	VTS01502.1	Unknown	FALSE	0	0	FALSE	S1_exclusive			hypothetical protein	9.55	47112.3		1136700000	584280000	782390000	0	0	78198000	241610000	0	0	PF14100	SP(Sec/SPI)	GMBLW1_14880	GMBLW114880
T. immobilis	VTS01505.1	Cytoplasmic	FALSE	0	0	FALSE	S1_exclusive	pyrE		Orotate phosphoribosyltransferase	7.38	20434.5	F	75550000	96270000	102790000	0	0	0	0	0	0	PF00156	OTHER	GMBLW1_14870	GMBLW114870
T. immobilis	VTS01508.1	Unknown	FALSE	0	0	FALSE				hypothetical protein	7.03	58063.2		0	0	0	0	0	0	0	0	0	PF07587;PF07583	SP(Sec/SPI)	GMBLW1_14860	GMBLW114860
T. immobilis	VTS01511.1	Cytoplasmic	FALSE	0	0	FALSE				hypothetical protein	8.97	47501.4	S	0	0	0	0	0	0	0	0	0	PF07394	TAT(Tat/SPI)	GMBLW1_14850	GMBLW114850
T. immobilis	VTS01514.1	Unknown	FALSE	0	0	FALSE				wd-40 repeat-containing protein : Uncultured bacterium genome assembly Metasoil_fosmids_resub	8.76	38740.9	R	0	0	0	0	0	0	0	0	0	PF00400	OTHER	GMBLW1_14840	GMBLW114840
T. immobilis	VTS01517.1	CytoplasmicMembrane	FALSE	0	0	FALSE	S1_exclusive	prsA_1		Foldase protein PrsA	7.31	41101.2	O	128350000	161470000	248950000	39591000	0	0	82584000	0	22621000	PF00639	SP(Sec/SPI)	GMBLW1_14830	GMBLW114830
T. immobilis	VTS01520.1	Unknown	FALSE	0	0	FALSE				hypothetical protein	4.84	8449.19		0	0	0	0	0	0	0	0	0		OTHER	GMBLW1_14820	GMBLW114820
T. immobilis	VTS01523.1	Periplasmic	FALSE	0	0	FALSE		htrA_3		Putative serine protease HtrA	6.09	36102	O	0	0	0	0	0	0	0	0	0	PF13365;PF13180	OTHER	GMBLW1_14810	GMBLW114810
T. immobilis	VTS01526.1	Cytoplasmic	FALSE	0	0	FALSE	S1	pdxJ		Pyridoxine 5'-phosphate synthase	5.64	26008.8	H	855580000	688790000	664780000	119850000	217900000	147280000	0	0	0	PF03740	OTHER	GMBLW1_14800	GMBLW114800
T. immobilis	VTS01529.1	Unknown	FALSE	2	0	FALSE	S2_exclusive			hypothetical protein	5.91	22703		0	0	0	241870000	190330000	183350000	0	0	0		OTHER	GMBLW1_14790	GMBLW114790
T. immobilis	VTS01532.1	Cytoplasmic	FALSE	0	0	FALSE				dna-binding protein : Histone family protein DNA-binding protein	10.68	19081.6	L	1149900000	1741500000	1826500000	1846300000	1489000000	1600800000	2480300000	4546700000	1899400000	PF00216	OTHER	GMBLW1_14780	GMBLW114780
T. immobilis	VTS01535.1	Cytoplasmic	FALSE	0	0	FALSE		tuaD		UDP-glucose 6-dehydrogenase TuaD	6.07	49955.7	M	138160000	154280000	140810000	0	0	0	103130000	149780000	125950000	PF00984;PF03721;PF03720	LIPO(Sec/SPII)	GMBLW1_14770	GMBLW114770
T. immobilis	VTS01538.1	Cytoplasmic	FALSE	0	0	FALSE		rmd		GDP-6-deoxy-D-mannose reductase	6.83	36283		0	61835000	0	0	0	0	0	0	0	PF01370	SP(Sec/SPI)	GMBLW1_14760	GMBLW114760
T. immobilis	VTS01541.1	Cytoplasmic	FALSE	0	0	FALSE	S3	gmd		GDP-mannose 4,6-dehydratase	6.9	37445	M	276280000	287470000	285660000	114920000	171910000	145910000	1761700000	1769700000	1598700000	PF16363	OTHER	GMBLW1_14750	GMBLW114750
T. immobilis	VTS01544.1	Cytoplasmic	FALSE	0	0	FALSE	S1_exclusive	punA_1		Purine nucleoside phosphorylase 1	5.88	29867.8	F	80727000	71884000	105340000	0	0	82595000	0	0	0	PF01048	OTHER	GMBLW1_14740	GMBLW114740
T. immobilis	VTS01547.1	Cytoplasmic	FALSE	0	0	FALSE				: LRR_7: LRR_6	7.25	48525.2		0	0	0	0	0	0	0	0	0		OTHER	GMBLW1_14730	GMBLW114730
T. immobilis	VTS01550.1	Cytoplasmic	FALSE	0	0	FALSE		obg_1		GTPase Obg	5.16	36162.5	J	35579000	53194000	61207000	0	0	0	93554000	82204000	102340000	PF02824;PF01926	OTHER	GMBLW1_14720	GMBLW114720
T. immobilis	VTS01553.1	Cytoplasmic	FALSE	0	0	FALSE				Signal peptidase-like protein	9.07	32427.8	T	0	0	0	0	0	0	0	973170000	0	PF04468	OTHER	GMBLW1_14710	GMBLW114710
T. immobilis	VTS01557.1	Cytoplasmic	FALSE	0	0	FALSE				Marine sediment metagenome DNA, contig: S01H1_S26776	5.05	16327.2		0	0	0	0	0	0	0	0	0		OTHER	GMBLW1_14700	GMBLW114700
T. immobilis	VTS01560.1	CytoplasmicMembrane	FALSE	0	0	FALSE				hypothetical protein	4.66	16332.9		0	0	0	0	0	0	0	0	0		OTHER	GMBLW1_14690	GMBLW114690
T. immobilis	VTS01563.1	Unknown	FALSE	0	0	FALSE					9.38	12967.7		0	0	0	0	0	0	0	0	0		OTHER	GMBLW1_14680	GMBLW114680
T. immobilis	VTS01566.1	Cytoplasmic	FALSE	0	0	FALSE	S3	tufB		Elongation factor Tu-B	5.73	44456.8	J	9982400000	13774000000	16773000000	4918100000	6221500000	6185900000	25694000000	35898000000	43874000000	PF03143;PF00009;PF03144	OTHER	GMBLW1_14670	GMBLW114670
T. immobilis	VTS01569.1	CytoplasmicMembrane	FALSE	7	0	FALSE	S2_exclusive	secE		Protein translocase subunit SecE	10.04	37315.3		0	0	0	673340000	680450000	707330000	142250000	0	0	PF00584	OTHER	GMBLW1_14660	GMBLW114660
T. immobilis	VTS01572.1	Cytoplasmic	FALSE	0	0	FALSE	S3_exclusive			transcription termination antitermination factor : Transcription termination/antitermination protein NusG OS=Singulisphaera acidiphila (strain ATCC BAA-1392 / DSM 18658 / VKM B-2454 / MOB10) GN=nusG PE=3 SV=1: NusG	4.75	30603.5	K	0	66783000	150190000	82648000	0	0	323850000	102020000	165530000	PF02357	OTHER	GMBLW1_14650	GMBLW114650
T. immobilis	VTS01575.1	Cytoplasmic	FALSE	0	0	FALSE	S3	rplK		50S ribosomal protein L11	10.46	16271.1	J	933700000	1061700000	974760000	295220000	410050000	372510000	3338500000	4316700000	4563200000	PF00298;PF03946	OTHER	GMBLW1_14640	GMBLW114640
T. immobilis	VTS01578.1	Cytoplasmic	FALSE	0	0	FALSE	S3	rplA		50S ribosomal protein L1	10.09	30475.8	J	1705100000	1531800000	1179100000	100410000	164980000	132270000	6775800000	5382900000	6132800000	PF00687	OTHER	GMBLW1_14630	GMBLW114630
T. immobilis	VTS01581.1	Unknown	FALSE	0	0	FALSE	S1S3	rplJ		50S ribosomal protein L10	9.87	19906.2	J	450700000	552960000	599920000	185850000	182970000	145250000	1523000000	631210000	745780000	PF00466	OTHER	GMBLW1_14620	GMBLW114620
T. immobilis	VTS01584.1	Unknown	FALSE	0	0	FALSE	S1	rplL_2		50S ribosomal protein L7/L12	5.49	14010.4	J	3093400000	3394900000	3750000000	2937600000	1594900000	2071300000	4258700000	1621900000	1506000000	PF00542;PF16320	OTHER	GMBLW1_14610	GMBLW114610
T. immobilis	VTS01587.1	Cytoplasmic	FALSE	0	0	FALSE	S1	rpoB		DNA-directed RNA polymerase subunit beta	5.57	139673	K	2069600000	2061000000	2043900000	357840000	235310000	291270000	1031800000	1106800000	1110800000	PF00562;PF04560;PF04563;PF04565;PF10385;PF04561	OTHER	GMBLW1_14600	GMBLW114600
T. immobilis	VTS01591.1	Cytoplasmic	FALSE	0	0	FALSE	S1	rpoC		DNA-directed RNA polymerase subunit beta'	7.78	163024	K	2261900000	2520500000	2362300000	250010000	214280000	399020000	1260900000	1317000000	1168900000	PF05000;PF00623;PF04997;PF04983;PF04998	OTHER	GMBLW1_14590	GMBLW114590
T. immobilis	VTS01594.1	Cytoplasmic	FALSE	0	0	FALSE	S3	rpsL		30S ribosomal protein S12	11.71	13795.2	J	662890000	489220000	420190000	0	63700000	37263000	8751100000	14243000000	11377000000	PF00164	OTHER	GMBLW1_14580	GMBLW114580
T. immobilis	VTS01597.1	Cytoplasmic	FALSE	0	0	FALSE	S3	rpsG		30S ribosomal protein S7	10.83	18098	J	1547900000	1995000000	1571700000	175140000	420660000	358300000	8017300000	7404200000	8408400000	PF00177	OTHER	GMBLW1_14570	GMBLW114570
T. immobilis	VTS01600.1	Cytoplasmic	FALSE	0	0	FALSE	S1	fusA_1		Elongation factor G	5.13	77923.7	J	457490000	554340000	548690000	50149000	72047000	52469000	173170000	50937000	61833000	PF03144;PF00009;PF03764;PF00679;PF14492	OTHER	GMBLW1_14560	GMBLW114560
T. immobilis	VTS01603.1	Cytoplasmic	FALSE	1	0	FALSE				hypothetical protein	9.5	39978.5		0	0	0	0	0	0	0	0	0		OTHER	GMBLW1_14550	GMBLW114550
T. immobilis	VTS01606.1	Unknown	FALSE	0	0	FALSE		sigE_2		ECF RNA polymerase sigma factor SigE	5.06	20118.9	K	0	0	0	0	0	0	0	0	0	PF04542;PF08281	OTHER	GMBLW1_14540	GMBLW114540
T. immobilis	VTS01609.1	Cytoplasmic	FALSE	0	0	FALSE	S1_exclusive			2-haloacrylate reductase	5.8	35143.5	CR	313700000	157390000	133660000	0	83471000	78896000	64953000	0	0	PF08240;PF00107	OTHER	GMBLW1_14530	GMBLW114530
T. immobilis	VTS01613.1	Unknown	FALSE	0	0	FALSE	S1_exclusive			hypothetical protein	6.32	49247.1		408200000	436740000	458530000	0	0	0	291400000	0	0		SP(Sec/SPI)	GMBLW1_14520	GMBLW114520
T. immobilis	VTS01616.1	Unknown	FALSE	0	0	FALSE				hypothetical protein	9.74	40392.8		0	0	26624000	0	0	0	56157000	0	37447000		SP(Sec/SPI)	GMBLW1_14510	GMBLW114510
T. immobilis	VTS01619.1	Cytoplasmic	FALSE	0	0	FALSE		addB		ATP-dependent helicase/deoxyribonuclease subunit B	6.38	125289	L	0	0	0	0	0	0	0	8402300	0	PF12705	OTHER	GMBLW1_14500	GMBLW114500
T. immobilis	VTS01622.1	Cytoplasmic	FALSE	0	0	FALSE		addA		ATP-dependent helicase/nuclease subunit A	6.33	133697	L	0	0	0	0	0	0	0	0	0	PF13361;PF13361;PF00580	OTHER	GMBLW1_14490	GMBLW114490
T. immobilis	VTS01625.1	Periplasmic	FALSE	0	0	FALSE	S1	nagA_2		Alpha-N-acetylgalactosaminidase	9.28	54753.3	R	1423200000	1331700000	1010200000	68215000	82503000	28760000	115310000	32740000	37444000	PF01408	TAT(Tat/SPI)	GMBLW1_14480	GMBLW114480
T. immobilis	VTS01628.1	Periplasmic	FALSE	0	0	FALSE				Squalene-hopene cyclase	9.26	37144		0	0	0	0	0	0	0	0	0	PF13243	SP(Sec/SPI)	GMBLW1_14470	GMBLW114470
T. immobilis	VTS01631.1	Cytoplasmic	FALSE	0	0	FALSE		fur		Ferric uptake regulation protein	7.87	18983.5	P	0	0	0	0	0	0	0	0	0	PF01475	OTHER	GMBLW1_14460	GMBLW114460
T. immobilis	VTS01634.1	Unknown	FALSE	0	0	FALSE				hypothetical protein	7.7	8023.08		0	0	0	0	0	0	0	0	0		OTHER	GMBLW1_14450	GMBLW114450
T. immobilis	VTS01637.1	Cytoplasmic	FALSE	0	0	FALSE		nfi		Endonuclease V	5.39	27478.2	L	0	0	0	0	0	0	0	0	0	PF04493	OTHER	GMBLW1_14440	GMBLW114440
T. immobilis	VTS01640.1	Unknown	FALSE	0	0	FALSE	S2_exclusive			hypothetical protein	7.26	5621.54		0	0	0	137240000	151890000	135380000	0	0	0		SP(Sec/SPI)	GMBLW1_14430	GMBLW114430
T. immobilis	VTS01643.1	Unknown	FALSE	0	0	FALSE				hypothetical protein	11.44	5070.06		0	0	0	0	0	0	0	0	0		OTHER	GMBLW1_14420	GMBLW114420
T. immobilis	VTS01646.1	Cytoplasmic	FALSE	0	0	FALSE	S1			1,4-alpha-glucan branching enzyme	5.34	67774.3	G	96872000	118410000	110750000	27323000	35499000	39677000	0	82217000	54072000	PF03065;PF09210	OTHER	GMBLW1_14410	GMBLW114410
T. immobilis	VTS01649.1	Unknown	FALSE	0	0	FALSE				hypothetical protein	6.04	53345.4		0	0	0	0	0	0	0	0	47895000		OTHER	GMBLW1_14400	GMBLW114400
T. immobilis	VTS01652.1	Unknown	FALSE	0	0	FALSE				hypothetical protein	6.71	36783		72721000	57037000	59910000	84018000	86742000	89019000	63374000	98349000	70998000		OTHER	GMBLW1_14390	GMBLW114390
T. immobilis	VTS01655.1	Cytoplasmic	FALSE	0	0	FALSE				Aminodeoxyfutalosine deaminase	5.41	45386.6	FR	0	25404000	0	0	0	0	0	0	0	PF01979	OTHER	GMBLW1_14380	GMBLW114380
T. immobilis	VTS01658.1	Cytoplasmic	FALSE	0	0	FALSE				ribosomal-protein-alanine acetyltransferase :	6.27	28270.2		0	0	0	0	0	0	0	0	0	PF00583	OTHER	GMBLW1_14370	GMBLW114370
T. immobilis	VTS01661.1	Unknown	FALSE	0	0	FALSE				na-ca exchanger integrin-beta4 : Hemolysin-type calcium-binding region domain protein	3.8	77595.8		0	0	0	0	0	0	14854000	0	0	PF01345	OTHER	GMBLW1_14360	GMBLW114360
T. immobilis	VTS01664.1	Unknown	FALSE	0	0	FALSE				hypothetical protein	8.4	48175.8	S	0	0	0	0	0	0	0	0	0	PF07394	TAT(Tat/SPI)	GMBLW1_14350	GMBLW114350
T. immobilis	VTS01667.1	Unknown	FALSE	0	0	FALSE				hypothetical protein	9.7	52188.7	S	0	0	0	0	0	0	0	0	0	PF04015	TAT(Tat/SPI)	GMBLW1_14340	GMBLW114340
T. immobilis	VTS01670.1	Unknown	FALSE	0	4	FALSE				Protein containing DUF1551	6.14	68086.8		0	0	0	0	0	0	0	0	0	PF07585	SP(Sec/SPI)	GMBLW1_14330	GMBLW114330
T. immobilis	VTS01673.1	Cytoplasmic	FALSE	0	0	FALSE		ruvB_1		Holliday junction ATP-dependent DNA helicase RuvB	5.58	37811.7	R	49758000	53840000	0	59535000	91720000	78630000	75805000	46195000	46089000	PF07726;PF17863	OTHER	GMBLW1_14320	GMBLW114320
T. immobilis	VTS01676.1	CytoplasmicMembrane	FALSE	7	0	FALSE				Uncharacterized membrane protein	9.36	131274	R	0	0	0	0	0	0	0	0	0	PF00092;PF13519	OTHER	GMBLW1_14310	GMBLW114310
T. immobilis	VTS01679.1	Cytoplasmic	FALSE	0	0	TRUE		pknD_2		Serine/threonine-protein kinase PknD	6.43	33661	R	0	0	0	0	0	0	0	0	0	PF01436;PF01436	LIPO(Sec/SPII)	GMBLW1_14300	GMBLW114300
T. immobilis	VTS01682.1	Unknown	FALSE	1	0	FALSE				ASPIC/UnbV domain-containing protein	5.04	68719.4		0	0	0	118640000	113100000	106350000	77912000	136200000	120740000	PF13517;PF13517;PF07593	OTHER	GMBLW1_14290	GMBLW114290
T. immobilis	VTS01685.1	CytoplasmicMembrane	FALSE	5	0	FALSE	S2_exclusive			tetratricopeptide tpr_2 repeat protein : Uncharacterized protein OS=Singulisphaera acidiphila (strain ATCC BAA-1392 / DSM 18658 / VKM B-2454 / MOB10) GN=Sinac_4942 PE=4 SV=1: Cytochrome_C554: TPR_11	8.18	117176		0	0	0	370330000	396070000	435830000	0	0	0	PF13432;PF13432	OTHER	GMBLW1_14280	GMBLW114280
T. immobilis	VTS01688.1	Cytoplasmic	FALSE	0	0	FALSE		amiF		Formamidase	6.33	38680	R	64292000	0	0	0	0	0	0	0	0	PF00795	OTHER	GMBLW1_14270	GMBLW114270
T. immobilis	VTS01691.1	Cytoplasmic	FALSE	1	0	FALSE	S3			cytochrome c biogenesis factor : Cytochrome c biogenesis factor	5.41	130218	R	0	0	0	169240000	153630000	152650000	173970000	698340000	494670000	PF07593;PF13517	OTHER	GMBLW1_14260	GMBLW114260
T. immobilis	VTS01694.1	Unknown	FALSE	0	0	FALSE				hypothetical protein	5.98	12127.1		0	0	0	0	0	0	0	0	0		OTHER	GMBLW1_14250	GMBLW114250
T. immobilis	VTS01697.1	Cytoplasmic	FALSE	0	0	FALSE		ziaR_1		Transcriptional repressor SmtB	5.59	14754.6	K	0	14259000	11011000	0	0	0	18208000	0	0	PF01022	OTHER	GMBLW1_14240	GMBLW114240
T. immobilis	VTS01700.1	CytoplasmicMembrane	FALSE	1	0	FALSE		xcpT_4		Type II secretion system protein G	6.68	32745	NUW	0	0	0	0	0	0	0	0	0	PF07963;PF07596	OTHER	GMBLW1_14230	GMBLW114230
T. immobilis	VTS01703.1	Unknown	FALSE	0	0	TRUE				hypothetical protein	8.79	14937.1		0	0	0	0	0	0	0	0	0		LIPO(Sec/SPII)	GMBLW1_14220	GMBLW114220
T. immobilis	VTS01706.1	CytoplasmicMembrane	FALSE	0	1	FALSE	S1			heme-binding protein : Putative heme-binding domain-containing protein	6.59	109847	G	182610000	418290000	360230000	56263000	0	0	130230000	89016000	86910000	PF00034	SP(Sec/SPI)	GMBLW1_14210	GMBLW114210
T. immobilis	VTS01709.1	Cytoplasmic	FALSE	0	0	FALSE	S1	LRA5_2		2-dehydro-3-deoxy-L-rhamnonate dehydrogenase (NAD(+))	6.37	26213	IQR	2086300000	1937200000	1946200000	426380000	498060000	514620000	1493700000	189700000	210550000	PF13561	OTHER	GMBLW1_14200	GMBLW114200
T. immobilis	VTS01712.1	Cytoplasmic	FALSE	0	0	FALSE	S1			hypothetical protein	4.62	44288.7		1144200000	1003800000	824640000	1408500000	1589000000	1262300000	1011900000	247600000	386800000		OTHER	GMBLW1_14190	GMBLW114190
T. immobilis	VTS01715.1	Cytoplasmic	FALSE	1	0	FALSE	S1_exclusive	mnmC_1		tRNA 5-methylaminomethyl-2-thiouridine biosynthesis bifunctional protein MnmC	7.02	42661.8	E	18607000	29371000	39493000	0	0	0	0	0	0	PF01266	OTHER	GMBLW1_14180	GMBLW114180
T. immobilis	VTS01718.1	Unknown	FALSE	0	0	FALSE		cpdA_2		3',5'-cyclic adenosine monophosphate phosphodiesterase CpdA	6.17	70283.4	T	0	0	0	0	0	0	0	0	0	PF00149;PF16656;PF13385	OTHER	GMBLW1_14170	GMBLW114170
T. immobilis	VTS01721.1	Cytoplasmic	FALSE	0	0	FALSE	S3	rpmE2		50S ribosomal protein L31 type B	10.49	10752.3	J	390900000	553100000	458990000	492000000	420580000	501310000	2121600000	1152000000	1321800000	PF01197	OTHER	GMBLW1_14160	GMBLW114160
T. immobilis	VTS01724.1	Cytoplasmic	FALSE	0	0	FALSE	S1_exclusive	ttuD		Sulfur carrier protein TtuD	8.98	31545.4	P	203620000	216660000	213610000	0	0	0	136140000	0	0	PF00581;PF00581	OTHER	GMBLW1_14150	GMBLW114150
T. immobilis	VTS01727.1	CytoplasmicMembrane	FALSE	3	0	FALSE	S2_exclusive			Marine sediment metagenome DNA, contig: S01H1_L02578 (Fragment)	5.2	86473		0	0	0	57376000	74190000	68503000	0	0	0	PF07584;PF13519	OTHER	GMBLW1_14140	GMBLW114140
T. immobilis	VTS01730.1	OuterMembrane	FALSE	3	0	FALSE				hypothetical protein	5.7	143888		0	0	0	36961000	0	47100000	0	0	0		OTHER	GMBLW1_14130	GMBLW114130
T. immobilis	VTS01733.1	CytoplasmicMembrane	FALSE	3	0	FALSE				Uncharacterized membrane protein	9.08	88115.5	S	0	0	0	42255000	0	0	0	0	0		OTHER	GMBLW1_14120	GMBLW114120
T. immobilis	VTS01736.1	Unknown	FALSE	1	0	FALSE				hypothetical protein	6.92	39629.1		0	0	0	0	0	0	0	0	0	PF00432;PF00432;PF00432;PF00432	TAT(Tat/SPI)	GMBLW1_14110	GMBLW114110
T. immobilis	VTS01739.1	Cytoplasmic	FALSE	0	0	FALSE				hypothetical protein	9.04	31320.1		0	0	0	0	0	0	0	0	0		SP(Sec/SPI)	GMBLW1_14100	GMBLW114100
T. immobilis	VTS01742.1	Unknown	FALSE	0	0	FALSE				Marine sediment metagenome DNA, contig: S01H1_S38142 (Fragment)	8.31	56669.6	I	0	0	0	0	0	0	0	0	25264000	PF13709;PF13709	TAT(Tat/SPI)	GMBLW1_14090	GMBLW114090
T. immobilis	VTS01745.1	Cytoplasmic	FALSE	0	0	FALSE	S3	ravA_3		ATPase RavA	6.21	39017.8	R	75865000	198970000	220680000	304580000	364370000	346220000	644890000	451830000	566290000	PF17863;PF07726	OTHER	GMBLW1_14080	GMBLW114080
T. immobilis	VTS01748.1	Unknown	FALSE	1	0	FALSE				hypothetical protein	5.3	26228.8		0	0	0	0	0	46414000	0	0	0		OTHER	GMBLW1_14070	GMBLW114070
T. immobilis	VTS01751.1	Cytoplasmic	FALSE	0	0	FALSE				Marine sediment metagenome DNA, contig: S06H3_S06349 (Fragment)	6.5	34228.8	S	0	0	0	0	0	0	0	0	37965000	PF01882	OTHER	GMBLW1_14060	GMBLW114060
T. immobilis	VTS01754.1	CytoplasmicMembrane	FALSE	3	0	FALSE				hypothetical protein	5.23	83563.5		0	0	0	0	20484000	0	0	0	0	PF07584;PF13519	OTHER	GMBLW1_14050	GMBLW114050
T. immobilis	VTS01757.1	CytoplasmicMembrane	FALSE	3	0	FALSE				Uncharacterized membrane protein	6.2	80503	S	0	0	0	0	35751000	40658000	45923000	0	0		OTHER	GMBLW1_14040	GMBLW114040
T. immobilis	VTS01760.1	Unknown	FALSE	3	0	FALSE	S2_exclusive			Marine sediment metagenome DNA, contig: S01H4_L01017 (Fragment)	5.53	124253		0	0	0	63324000	57770000	60466000	0	0	0		OTHER	GMBLW1_14030	GMBLW114030
T. immobilis	VTS01763.1	Unknown	FALSE	0	0	FALSE				membrane protein : Marine sediment metagenome DNA, contig: S03H2_L01355 (Fragment)	6.5	79924.4		0	0	0	0	0	0	0	0	0		SP(Sec/SPI)	GMBLW1_14020	GMBLW114020
T. immobilis	VTS01766.1	Unknown	FALSE	0	0	FALSE				hypothetical protein	8.87	31358.6		0	0	0	0	0	0	0	0	0		SP(Sec/SPI)	GMBLW1_14010	GMBLW114010
T. immobilis	VTS01769.1	CytoplasmicMembrane	FALSE	10	0	FALSE				Bile acid:sodium symporter	9.41	35883.8	R	0	0	0	0	0	0	0	0	0	PF13593	OTHER	GMBLW1_14000	GMBLW114000
T. immobilis	VTS01772.1	Cytoplasmic	FALSE	0	0	FALSE				lanthionine synthetase c family protein :	9.42	49075.1		0	0	0	0	0	0	0	0	0		SP(Sec/SPI)	GMBLW1_13990	GMBLW113990
T. immobilis	VTS01775.1	Unknown	FALSE	0	0	FALSE		trpF_1		N-(5'-phosphoribosyl)anthranilate isomerase	5.59	24349.1	E	0	0	0	0	0	0	0	0	0	PF00697	SP(Sec/SPI)	GMBLW1_13980	GMBLW113980
T. immobilis	VTS01778.1	Unknown	FALSE	0	0	FALSE		tylN_1		O-mycaminosyltylonolide 6-deoxyallosyltransferase	8.25	46723.6	G	0	0	0	0	0	0	0	0	0	PF00201;PF03033	OTHER	GMBLW1_13970	GMBLW113970
T. immobilis	VTS01781.1	Cytoplasmic	FALSE	0	0	FALSE		ysnE		putative N-acetyltransferase YsnE	5.38	18905.5	J	0	0	0	0	0	0	0	0	0	PF00583	OTHER	GMBLW1_13960	GMBLW113960
[truncated: 7,473 more rows]

## Sheet: tableS4
taxon	protein_ID	PSORTb	cell_surface_motif	phobius	bomp	lipop	fraction	gene_prokka	gene_short	gene_long	pI	MW	COG	LFQ_S1_1	LFQ_S1_2	LFQ_S1_3	LFQ_S2_1	LFQ_S2_2	LFQ_S2_3	LFQ_S3_1	LFQ_S3_2	LFQ_S3_3	Pfam	signalp	locus_tag	old_locus_tag
T. immobilis	VTR96552.1	Cytoplasmic	FALSE	0	0	FALSE	S1	dnaN		Beta sliding clamp	5.11	40901.3	L	157410000	204720000	287360000	0	44137000	51666000	100930000	103200000	73409000	PF00712;PF02767;PF02768	OTHER	GMBLW1_33930	GMBLW133930
T. immobilis	VTR96556.1	Cytoplasmic	FALSE	0	0	FALSE	S1_exclusive	argE		Acetylornithine deacetylase	5	41468.4	E	95807000	79696000	96281000	0	0	0	0	0	0	PF07687;PF01546	OTHER	GMBLW1_33910	GMBLW133910
T. immobilis	VTR96558.1	Unknown	FALSE	0	0	FALSE	S1			hypothetical protein	10.6	21975.7		727090000	824740000	1337200000	573180000	404260000	421840000	471520000	1271100000	461650000		OTHER	GMBLW1_33900	GMBLW133900
T. immobilis	VTR96566.1	Unknown	FALSE	0	0	TRUE	S1_exclusive	dap4_1		Dipeptidyl aminopeptidase 4	9.7	88042	E	19021000	21662000	11523000	0	0	0	6388900	0	0	PF00326;PF00930	LIPO(Sec/SPII)	GMBLW1_33860	GMBLW133860
T. immobilis	VTR96568.1	CytoplasmicMembrane	FALSE	0	0	FALSE	S3_exclusive	dadA1		D-amino acid dehydrogenase 1	7.18	45532.6	E	0	0	0	0	0	0	48811000	59010000	61500000	PF01266	OTHER	GMBLW1_33850	GMBLW133850
T. immobilis	VTR96584.1	CytoplasmicMembrane	FALSE	0	0	FALSE	S1	tlpA		Thiol:disulfide interchange protein TlpA	8.18	41851.2	O	173490000	306960000	414570000	47556000	31018000	32412000	121990000	15019000	14683000	PF00578	SP(Sec/SPI)	GMBLW1_33770	GMBLW133770
T. immobilis	VTR96594.1	Unknown	FALSE	0	0	FALSE	S1			rna-binding protein : RNP-1 like RNA-binding protein	8.68	12801.9	J	877200000	1517800000	1815300000	1251100000	1058600000	941360000	279050000	639330000	190190000	PF00076	OTHER	GMBLW1_33720	GMBLW133720
T. immobilis	VTR96598.1	Cytoplasmic	FALSE	0	0	FALSE	S1	groS_1		10 kDa chaperonin	4.93	10206.8	O	1474600000	1408600000	1257500000	311290000	367860000	411740000	387960000	0	0	PF00166	OTHER	GMBLW1_33700	GMBLW133700
T. immobilis	VTR96604.1	Unknown	FALSE	0	0	FALSE	S3_exclusive			GH3 auxin-responsive promoter	9.5	63509.2		0	0	0	0	0	0	120810000	246050000	254490000	PF03321	OTHER	GMBLW1_33670	GMBLW133670
T. immobilis	VTR96608.1	CytoplasmicMembrane	FALSE	1	0	FALSE		fabF_1		3-oxoacyl-[acyl-carrier-protein] synthase 2	5.5	45937.8	IQ	158510000	201040000	212530000	0	0	0	178020000	315210000	255740000	PF02801;PF00109	SP(Sec/SPI)	GMBLW1_33650	GMBLW133650
T. immobilis	VTR96610.1	Cytoplasmic	FALSE	0	0	FALSE	S3	fabF_2		3-oxoacyl-[acyl-carrier-protein] synthase 2	6.94	45667.4	IQ	309540000	244670000	201120000	0	83187000	63831000	401850000	1105100000	927170000	PF00109;PF02801	OTHER	GMBLW1_33640	GMBLW133640
T. immobilis	VTR96614.1	Cytoplasmic	FALSE	0	0	FALSE	S1	acpP_1		Acyl carrier protein	4.11	14563.5	IQ	251820000	229820000	278990000	175700000	202170000	219520000	174060000	0	0	PF00550	OTHER	GMBLW1_33620	GMBLW133620
T. immobilis	VTR96616.1	Cytoplasmic	FALSE	0	0	FALSE		fabG_1		3-oxoacyl-[acyl-carrier-protein] reductase	8.18	26561.6	IQR	858600000	867470000	799200000	942540000	1318300000	1262500000	1755800000	1658800000	1538900000	PF13561	TAT(Tat/SPI)	GMBLW1_33610	GMBLW133610
T. immobilis	VTR96624.1	Unknown	FALSE	0	0	FALSE	S3_exclusive	clpC_1		ATP-dependent Clp protease ATP-binding subunit ClpC	9.54	126249	O	0	0	0	0	0	0	35474000	106650000	91218000	PF10431;PF07724	OTHER	GMBLW1_33570	GMBLW133570
T. immobilis	VTR96628.1	Cytoplasmic	FALSE	0	0	FALSE	S2_exclusive	clpC_2		Negative regulator of genetic competence ClpC/MecB	7.69	85466.5	O	0	0	0	41096000	60831000	49782000	0	0	0	PF07724;PF10431	OTHER	GMBLW1_33550	GMBLW133550
T. immobilis	VTR96630.1	Cytoplasmic	FALSE	0	0	FALSE	S3_exclusive	polX		DNA polymerase/3'-5' exonuclease PolX	5.89	63753.3		0	0	0	0	0	0	98120000	363570000	295880000	PF02811;PF14520;PF14716;PF14791	OTHER	GMBLW1_33540	GMBLW133540
T. immobilis	VTR96638.1	CytoplasmicMembrane	FALSE	2	0	FALSE	S2_exclusive			hypothetical protein	6.21	33045		0	0	0	85273000	90447000	98167000	0	0	0		OTHER	GMBLW1_33500	GMBLW133500
T. immobilis	VTR96642.1	Cytoplasmic	FALSE	0	0	FALSE	S2_exclusive	mdlB		(S)-mandelate dehydrogenase	9.63	42818.7	CIR	0	0	0	441390000	392340000	436190000	0	128310000	100240000	PF01070	OTHER	GMBLW1_33480	GMBLW133480
T. immobilis	VTR96654.1	CytoplasmicMembrane	FALSE	2	0	FALSE	S3_exclusive			hypothetical protein	7.17	19867.9		0	0	0	0	0	0	39510000	58724000	46383000		OTHER	GMBLW1_33420	GMBLW133420
T. immobilis	VTR96656.1	Unknown	FALSE	2	0	FALSE				hypothetical protein	7.17	19511.5		0	0	0	100030000	127760000	126420000	47909000	58408000	51699000		OTHER	GMBLW1_33410	GMBLW133410
T. immobilis	VTR96674.1	CytoplasmicMembrane	FALSE	3	0	FALSE		epsF_1		Type II secretion system protein F	9.45	37548.8	NUW	0	0	0	34406000	36672000	41209000	25996000	44451000	38562000	PF00482;PF00482	OTHER	GMBLW1_33320	GMBLW133320
T. immobilis	VTR96676.1	Cytoplasmic	FALSE	0	0	FALSE	S3_exclusive			Putative uncharacterized protein	4.03	24481.6	S	0	36604000	58779000	0	15746000	0	106730000	83386000	34794000	PF10722	OTHER	GMBLW1_33310	GMBLW133310
T. immobilis	VTR96680.1	Periplasmic	FALSE	1	0	FALSE	S3_exclusive	degP_1		Periplasmic serine endoprotease DegP	5.89	42839	O	0	0	0	0	92475000	104360000	51073000	37832000	37682000	PF13180;PF13365	OTHER	GMBLW1_33290	GMBLW133290
T. immobilis	VTR96690.1	CytoplasmicMembrane	FALSE	1	0	FALSE	S2			hypothetical protein	7.69	108428		570830000	315070000	258770000	3213700000	4096800000	4910200000	2362800000	1792000000	1708200000	PF07596	OTHER	GMBLW1_33240	GMBLW133240
T. immobilis	VTR96692.1	Periplasmic	FALSE	1	0	FALSE	S2	fbp_1		FK506-binding protein	7.36	45356.4	O	8930700	9927700	17090000	2833400000	2932200000	2893300000	278640000	21630000	30367000	PF00254;PF00656	OTHER	GMBLW1_33230	GMBLW133230
T. immobilis	VTR96694.1	Periplasmic	FALSE	0	0	FALSE	S1_exclusive	fbp_2		FK506-binding protein	7.58	11930.6	O	92606000	78423000	173850000	0	0	38398000	135090000	0	0	PF00254	OTHER	GMBLW1_33220	GMBLW133220
T. immobilis	VTR96696.1	Cytoplasmic	FALSE	0	0	FALSE	S3			AIPR protein	7.07	43101.1		3188700	1644300	2098300	0	0	0	222110000	656140000	623580000	PF10592	OTHER	GMBLW1_33210	GMBLW133210
T. immobilis	VTR96698.1	Unknown	FALSE	0	0	FALSE	S1	tri1_1		Tricorn protease	7.92	119091	OS	508770000	842130000	745520000	87445000	68240000	76947000	1766500000	353800000	1047100000	PF13180;PF07676;PF07676;PF07676;PF07676;PF14684;PF03572	SP(Sec/SPI)	GMBLW1_33200	GMBLW133200
T. immobilis	VTR96706.1	Cytoplasmic	FALSE	0	0	FALSE	S1	pheT		Phenylalanine--tRNA ligase beta subunit	5.28	90998.1	J	1067100000	1032000000	1218000000	112620000	262130000	256910000	250810000	193900000	188890000	PF17759;PF01588;PF03147;PF03484;PF03483	OTHER	GMBLW1_33160	GMBLW133160
T. immobilis	VTR96708.1	CytoplasmicMembrane	FALSE	1	0	FALSE	S2_exclusive	pknB_1		Serine/threonine-protein kinase PknB	5.65	141455	T	0	0	0	63701000	79422000	82048000	0	47429000	40894000	PF00069	OTHER	GMBLW1_33150	GMBLW133150
T. immobilis	VTR96714.1	Cytoplasmic	FALSE	0	0	FALSE	S1	trxA		Thioredoxin 1	4.34	12043.8	O	7927000000	5793600000	3806800000	666740000	1167900000	954160000	15550000	14639000	0	PF00085	OTHER	GMBLW1_33120	GMBLW133120
T. immobilis	VTR96744.1	CytoplasmicMembrane	FALSE	0	0	FALSE	S3_exclusive	eccC		ESX secretion system protein EccC	5.64	141150	D	0	0	0	0	79680000	65906000	219850000	1218200000	1033900000	PF01580;PF01580	OTHER	GMBLW1_32970	GMBLW132970
T. immobilis	VTR96752.1	Unknown	FALSE	0	0	FALSE	S1_exclusive			Glyoxalase/bleomycin resistance protein/dioxygenase superfamily protein	9.45	19003.3	Q	198920000	199400000	218110000	0	0	0	308450000	0	0	PF00903	SP(Sec/SPI)	GMBLW1_32930	GMBLW132930
T. immobilis	VTR96754.1	Cytoplasmic	FALSE	0	0	FALSE	S1	gabD		Succinate-semialdehyde dehydrogenase [NADP(+)] GabD	7.07	52431.4	C	1684600000	1241900000	1325900000	269980000	473640000	430840000	1078500000	1887300000	1599100000	PF00171	OTHER	GMBLW1_32920	GMBLW132920
T. immobilis	VTR96756.1	Cytoplasmic	FALSE	0	0	FALSE	S1	fabH_1		3-oxoacyl-[acyl-carrier-protein] synthase 3	5.5	36607.8	I	168360000	242090000	176300000	0	0	51763000	160150000	131530000	143700000	PF08545;PF08541	OTHER	GMBLW1_32910	GMBLW132910
T. immobilis	VTR96758.1	Unknown	FALSE	0	0	FALSE	S3_exclusive			hypothetical protein	8.95	12047.8		0	0	0	0	0	0	26021000	63873000	85940000		SP(Sec/SPI)	GMBLW1_32900	GMBLW132900
T. immobilis	VTR96766.1	Cytoplasmic	FALSE	0	0	FALSE	S1_exclusive	metB		Cystathionine gamma-synthase	5.9	41048.7	E	18362000	16238000	14025000	0	0	0	0	0	0	PF01053	OTHER	GMBLW1_32860	GMBLW132860
T. immobilis	VTR96770.1	CytoplasmicMembrane	FALSE	1	0	FALSE	S2_exclusive	pknB_2		Serine/threonine-protein kinase PknB	6.06	74249.6	T	0	0	0	55343000	69847000	58910000	0	0	0	PF03781;PF00069	OTHER	GMBLW1_32840	GMBLW132840
T. immobilis	VTR96772.1	Unknown	FALSE	0	0	FALSE	S3_exclusive	xghA		Xyloglucanase Xgh74A	6.14	121747	R	0	0	0	0	0	0	199090000	268680000	226150000	PF15902;PF15902	SP(Sec/SPI)	GMBLW1_32830	GMBLW132830
T. immobilis	VTR96778.1	CytoplasmicMembrane	FALSE	2	0	FALSE	S2_exclusive			hypothetical protein	10.38	26280.5		0	51153000	70709000	85534000	67347000	77747000	0	0	0		SP(Sec/SPI)	GMBLW1_32800	GMBLW132800
T. immobilis	VTR96798.1	CytoplasmicMembrane	FALSE	0	0	FALSE	S3_exclusive			Phage capsid family protein	7.28	47946.4	X	0	0	0	0	0	0	39395000	124450000	75555000	PF05065	OTHER	GMBLW1_32700	GMBLW132700
T. immobilis	VTR96808.1	Unknown	FALSE	0	1	FALSE	S3_exclusive	fhaB_1		Filamentous hemagglutinin	11.07	82929.4		0	0	0	0	0	0	384290000	704300000	614150000		SP(Sec/SPI)	GMBLW1_32650	GMBLW132650
T. immobilis	VTR96810.1	Cytoplasmic	FALSE	0	0	FALSE	S1_exclusive	hisB		Imidazoleglycerol-phosphate dehydratase	6.37	21214.1	E	43782000	38935000	54739000	0	0	0	0	0	0	PF00475	OTHER	GMBLW1_32640	GMBLW132640
T. immobilis	VTR96814.1	Unknown	FALSE	0	0	FALSE	S1	iolG_1		Myo-inositol 2-dehydrogenase	6.14	43161.8	R	1372400000	1686400000	1755400000	801710000	917980000	915210000	1386800000	1157500000	1224200000	PF02894;PF01408	OTHER	GMBLW1_32620	GMBLW132620
T. immobilis	VTR96822.1	Unknown	FALSE	0	0	FALSE	S1			: STAS_2	6.11	14512.5		244150000	139720000	114400000	226150000	181460000	176710000	155810000	0	0	PF13466	OTHER	GMBLW1_32580	GMBLW132580
T. immobilis	VTR96828.1	Cytoplasmic	FALSE	0	0	FALSE	S1_exclusive	mdlC		Benzoylformate decarboxylase	5.83	59319.5	EH	39477000	34849000	42266000	0	0	0	0	0	0	PF00205;PF02776;PF02775	OTHER	GMBLW1_32550	GMBLW132550
T. immobilis	VTR96834.1	Unknown	FALSE	0	0	FALSE	S3_exclusive	bamB_1		Outer membrane protein assembly factor BamB	8.98	59960.2	M	0	0	0	0	0	0	164630000	132690000	99510000	PF13360	SP(Sec/SPI)	GMBLW1_32520	GMBLW132520
T. immobilis	VTR96838.1	Cytoplasmic	FALSE	0	0	FALSE	S1			N(G),N(G)-dimethylarginine dimethylaminohydrolase	5.77	30807.3	E	151740000	192490000	266790000	0	0	0	14956000	42697000	22924000	PF02274	OTHER	GMBLW1_32500	GMBLW132500
T. immobilis	VTR96844.1	Unknown	FALSE	1	0	FALSE				hypothetical protein	6.59	88386.6		0	0	0	145640000	310260000	274300000	169850000	186420000	200410000		OTHER	GMBLW1_32470	GMBLW132470
T. immobilis	VTR96850.1	Unknown	FALSE	0	0	TRUE	S2_exclusive			ASPIC/UnbV domain protein	4.96	63406.6		0	0	0	101610000	158700000	148860000	39559000	0	27621000	PF13517;PF13517;PF13517;PF07593	LIPO(Sec/SPII)	GMBLW1_32440	GMBLW132440
T. immobilis	VTR96856.1	Unknown	TRUE	0	5	FALSE	S3_exclusive			na-ca exchanger integrin-beta4 : Hemolysin-type calcium-binding region domain protein	3.73	62647.1		0	0	0	0	0	0	304950000	375510000	366480000		OTHER	GMBLW1_32410	GMBLW132410
T. immobilis	VTR96860.1	Cytoplasmic	FALSE	1	0	FALSE	S3_exclusive	wbpA		UDP-N-acetyl-D-glucosamine 6-dehydrogenase	5.24	48616.8	M	0	0	0	0	0	0	44282000	67168000	50601000	PF00984;PF03721;PF03720	TAT(Tat/SPI)	GMBLW1_32390	GMBLW132390
T. immobilis	VTR96862.1	CytoplasmicMembrane	FALSE	1	0	FALSE	S3_exclusive	prkC_1		Serine/threonine-protein kinase PrkC	8.16	71671.2	T	0	0	0	0	82757000	0	79119000	271120000	200180000	PF00069	OTHER	GMBLW1_32380	GMBLW132380
T. immobilis	VTR96866.1	Cytoplasmic	FALSE	0	0	FALSE	S1	rpsA_1		30S ribosomal protein S1	5	69067.1	J	3854100000	3935700000	4127800000	1189800000	1267500000	1245800000	5429900000	2978600000	3419800000	PF00575;PF00575;PF00575;PF00575;PF00575;PF00575	OTHER	GMBLW1_32360	GMBLW132360
T. immobilis	VTR96868.1	Cytoplasmic	FALSE	0	0	FALSE	S3_exclusive	sigA_1		RNA polymerase sigma factor SigA	8.86	31766.5	K	0	0	0	0	0	0	41169000	46905000	35360000	PF04542;PF00140;PF04539;PF04545	OTHER	GMBLW1_32350	GMBLW132350
T. immobilis	VTR96870.1	CytoplasmicMembrane	FALSE	4	0	FALSE	S3_exclusive			hypothetical protein : : HEAT_2	10.11	58718.4		0	0	0	0	0	0	37835000	28619000	31952000	PF13646	OTHER	GMBLW1_32340	GMBLW132340
T. immobilis	VTR96874.1	Unknown	FALSE	0	0	FALSE	S1			dtdp-4-dehydrorhamnose -epimerase : dTDP-4-dehydrorhamnose 35-epimerase related protein	5.68	18167.4	M	131260000	190010000	336310000	55641000	59888000	61594000	105180000	0	0	PF00908	OTHER	GMBLW1_32320	GMBLW132320
T. immobilis	VTR96876.1	Cytoplasmic	FALSE	0	0	FALSE	S3_exclusive	mutS_1		DNA mismatch repair protein MutS	6.25	96359.1	L	0	0	0	0	0	0	590750000	852230000	894120000	PF00488;PF05192;PF05190;PF05188;PF01624	OTHER	GMBLW1_32310	GMBLW132310
T. immobilis	VTR96878.1	Cytoplasmic	FALSE	0	0	FALSE	S1_exclusive	rsbW		Serine-protein kinase RsbW	4.65	15648.6	T	68165000	65580000	57708000	0	0	0	73808000	37346000	0	PF13581	OTHER	GMBLW1_32300	GMBLW132300
T. immobilis	VTR96882.1	Cytoplasmic	FALSE	0	0	FALSE	S1_exclusive	yraA_1		Putative cysteine protease YraA	4.92	18407.9	R	58093000	37934000	20593000	0	0	0	0	0	0	PF01965	OTHER	GMBLW1_32280	GMBLW132280
T. immobilis	VTR96884.1	Cytoplasmic	FALSE	0	0	FALSE	S1	fhaA		FHA domain-containing protein FhaA	4.82	25011	T	46048000	36648000	33710000	51197000	81072000	61388000	54671000	26199000	23331000	PF00498	OTHER	GMBLW1_32270	GMBLW132270
T. immobilis	VTR96888.1	Cytoplasmic	FALSE	0	0	FALSE	S3_exclusive			Putative phosphatase	5.62	30640.3	C	24486000	0	0	0	0	0	46693000	45875000	53261000	PF12710	OTHER	GMBLW1_32250	GMBLW132250
T. immobilis	VTR96890.1	Cytoplasmic	FALSE	0	0	FALSE	S3_exclusive			hypothetical protein	6.62	35658.7		0	0	0	0	0	0	21008000	31789000	33761000		OTHER	GMBLW1_32240	GMBLW132240
T. immobilis	VTR96900.1	Unknown	FALSE	0	0	FALSE	S3_exclusive			hypothetical protein	9.45	49732.6		0	0	0	0	0	0	69334000	85409000	70700000	PF07586	TAT(Tat/SPI)	GMBLW1_32190	GMBLW132190
T. immobilis	VTR96914.1	CytoplasmicMembrane	FALSE	17	0	FALSE	S2_exclusive	speE_1		Polyamine aminopropyltransferase	5.95	100827		0	0	0	29766000	28142000	39799000	0	0	0	PF01564	OTHER	GMBLW1_32120	GMBLW132120
T. immobilis	VTR96916.1	Cytoplasmic	FALSE	0	0	FALSE		hscA_1		Chaperone protein HscA	5.65	65248.2	O	0	0	0	527900000	540340000	460100000	128500000	183640000	235090000	PF00012	OTHER	GMBLW1_32110	GMBLW132110
T. immobilis	VTR96918.1	Unknown	FALSE	1	0	FALSE	S2_exclusive			hypothetical protein	6.13	17755.4		0	0	0	35909000	36486000	27931000	0	0	0		OTHER	GMBLW1_32100	GMBLW132100
T. immobilis	VTR96920.1	Cytoplasmic	FALSE	0	0	FALSE				hypothetical protein	9.26	20572.7		65520000	72427000	54686000	0	0	0	84802000	90961000	62271000		SP(Sec/SPI)	GMBLW1_32090	GMBLW132090
T. immobilis	VTR97096.1	Unknown	FALSE	0	0	TRUE	S3_exclusive			hypothetical protein	6.08	11436.2		0	0	0	0	0	0	107940000	183730000	151880000		LIPO(Sec/SPII)	GMBLW1_31210	GMBLW131210
T. immobilis	VTR97110.1	Periplasmic	FALSE	0	0	FALSE	S2			hypothetical protein	8.66	21440.1		370540000	382610000	652010000	2969400000	2769800000	2823800000	570310000	86557000	64358000		SP(Sec/SPI)	GMBLW1_31140	GMBLW131140
T. immobilis	VTR97112.1	Periplasmic	FALSE	0	0	TRUE	S2			Peptidyl-prolyl cis-trans isomerase cyp18	5.42	35727.5	O	13489000	4745200	3681400	1191800000	1116200000	1152600000	14360000	0	0	PF00160	LIPO(Sec/SPII)	GMBLW1_31130	GMBLW131130
T. immobilis	VTR97114.1	Cytoplasmic	FALSE	0	0	FALSE	S3_exclusive	dnaX_1		DNA polymerase III subunit tau	7.28	68836.4	L	22453000	22409000	0	0	0	0	179270000	463010000	416130000	PF13177;PF12169	OTHER	GMBLW1_31120	GMBLW131120
T. immobilis	VTR97124.1	CytoplasmicMembrane	FALSE	8	0	FALSE	S2	dsbD_1		Thiol:disulfide interchange protein DsbD	7.95	81112.4	OO	0	0	0	2681900000	2550600000	2389900000	95731000	11534000	16595000	PF02683	SP(Sec/SPI)	GMBLW1_31070	GMBLW131070
T. immobilis	VTR97126.1	Unknown	FALSE	0	0	FALSE	S1			Protein-disulfide reductase	7.17	19926.2		541610000	491910000	616530000	36664000	26744000	37080000	81203000	0	0	PF11412	SP(Sec/SPI)	GMBLW1_31060	GMBLW131060
T. immobilis	VTR97128.1	Unknown	FALSE	1	0	FALSE		dipZ_1		Protein DipZ	6.67	60155.7	R	409150000	357260000	378830000	633690000	683910000	687600000	444280000	406530000	418680000	PF01436;PF13905	OTHER	GMBLW1_31050	GMBLW131050
T. immobilis	VTR97130.1	CytoplasmicMembrane	FALSE	0	0	FALSE	S3	stkP_1		Serine/threonine-protein kinase StkP	9.22	82211.2	T	12677000	0	0	49284000	78207000	46501000	214860000	835090000	895670000	PF00069	OTHER	GMBLW1_31040	GMBLW131040
T. immobilis	VTR97132.1	Cytoplasmic	FALSE	0	0	FALSE		bepA_2		Beta-barrel assembly-enhancing protease	4.94	46318.8	R	33861000	30128000	21644000	0	0	0	32072000	30184000	31319000	PF13371;PF13432;PF13432;PF13432	OTHER	GMBLW1_31030	GMBLW131030
T. immobilis	VTR97142.1	Cytoplasmic	FALSE	0	0	FALSE	S3	hom		Homoserine dehydrogenase	6.08	46160	E	127300000	163370000	178040000	177030000	345670000	310810000	833790000	2035400000	1662300000	PF03447;PF00742;PF01842	OTHER	GMBLW1_30980	GMBLW130980
T. immobilis	VTR97144.1	Cytoplasmic	FALSE	0	0	FALSE	S3_exclusive	egsA		Glycerol-1-phosphate dehydrogenase [NAD(P)+]	6.13	38329	C	0	11180000	7870000	0	0	0	13210000	22156000	16114000	PF13685	OTHER	GMBLW1_30970	GMBLW130970
T. immobilis	VTR97150.1	CytoplasmicMembrane	FALSE	2	0	FALSE	S3_exclusive	kch_1		Voltage-gated potassium channel Kch	7.93	72998.9	PP	0	0	0	0	0	0	18286000	37154000	37154000	PF02080;PF02254;PF02254	OTHER	GMBLW1_30940	GMBLW130940
T. immobilis	VTR97152.1	Cytoplasmic	FALSE	1	0	FALSE	S2_exclusive			hypothetical protein	7.55	32184.1		0	0	0	250520000	207340000	226550000	0	0	0		OTHER	GMBLW1_30930	GMBLW130930
T. immobilis	VTR97154.1	Cytoplasmic	FALSE	0	0	FALSE	S1	murB		UDP-N-acetylenolpyruvoylglucosamine reductase	7.32	32133.5	M	818120000	790330000	610630000	220690000	303030000	262620000	690330000	523000000	558990000	PF02873;PF01565	OTHER	GMBLW1_30920	GMBLW130920
T. immobilis	VTR97156.1	Unknown	FALSE	0	0	FALSE	S2_exclusive	fbpA		Iron-utilization periplasmic protein	6.21	38694	P	0	0	0	127540000	123370000	133170000	0	0	0	PF13343	LIPO(Sec/SPII)	GMBLW1_30910	GMBLW130910
T. immobilis	VTR97160.1	Unknown	FALSE	2	0	FALSE	S2_exclusive			hypothetical protein	5.38	24669.4		0	0	0	89003000	121000000	137560000	105530000	0	42707000		OTHER	GMBLW1_30890	GMBLW130890
T. immobilis	VTR97182.1	Unknown	FALSE	0	0	FALSE	S1	fucK		L-fuculokinase	5.84	54201.7	G	555430000	623220000	593590000	36567000	41308000	37715000	39672000	0	0	PF00370;PF02782	OTHER	GMBLW1_30780	GMBLW130780
T. immobilis	VTR97186.1	Periplasmic	FALSE	0	0	FALSE	S1_exclusive	iolG_2		Inositol 2-dehydrogenase	8.41	48678.1	R	59565000	74071000	77499000	0	0	0	0	0	0	PF01408	TAT(Tat/SPI)	GMBLW1_30760	GMBLW130760
T. immobilis	VTR97190.1	Cytoplasmic	FALSE	0	0	FALSE		lgoD		L-galactonate-5-dehydrogenase	5.71	35796.1	ER	51355000	51801000	53685000	0	0	0	46235000	67367000	83101000	PF00107;PF08240	OTHER	GMBLW1_30740	GMBLW130740
T. immobilis	VTR97192.1	Cytoplasmic	FALSE	0	0	FALSE	S1_exclusive	fdh		D-threo-aldose 1-dehydrogenase	5.91	35074	R	54234000	70072000	83152000	0	0	0	0	0	0	PF00248	OTHER	GMBLW1_30730	GMBLW130730
T. immobilis	VTR97194.1	Cytoplasmic	FALSE	0	0	FALSE	S1	pgi_1		Glucose-6-phosphate isomerase	5.96	55994.2	G	202810000	258400000	448080000	62139000	55053000	56705000	271570000	0	0	PF00342;PF00342	OTHER	GMBLW1_30720	GMBLW130720
T. immobilis	VTR97196.1	Cytoplasmic	FALSE	0	0	FALSE		ybdL		Methionine aminotransferase	5.86	43490.8	E	40904000	46539000	46839000	0	0	0	76531000	130730000	193360000	PF00155	OTHER	GMBLW1_30710	GMBLW130710
T. immobilis	VTR97200.1	CytoplasmicMembrane	FALSE	0	0	FALSE	S2	nuoB		NADH-quinone oxidoreductase subunit B	7.97	22401.2	C	118650000	95597000	83839000	701510000	761160000	780780000	172510000	116190000	134670000	PF01058	OTHER	GMBLW1_30690	GMBLW130690
T. immobilis	VTR97202.1	Cytoplasmic	FALSE	0	0	FALSE	S2	nqo5		NADH-quinone oxidoreductase subunit 5	5.29	19581.5	C	142720000	141630000	159180000	859850000	1003300000	1047700000	214860000	94642000	98448000	PF00329	OTHER	GMBLW1_30680	GMBLW130680
T. immobilis	VTR97204.1	Cytoplasmic	FALSE	0	0	FALSE	S2	nuoD		NADH-quinone oxidoreductase subunit D	5.29	46007.6	C	133120000	308910000	334120000	2180000000	2310100000	2495800000	757470000	675130000	673510000	PF00346	OTHER	GMBLW1_30670	GMBLW130670
T. immobilis	VTR97206.1	Cytoplasmic	FALSE	0	0	FALSE		nqo2		NADH-quinone oxidoreductase subunit 2	5.39	17649.5	C	107020000	119630000	174440000	408550000	381070000	395370000	66244000	0	0	PF01257	OTHER	GMBLW1_30660	GMBLW130660
T. immobilis	VTR97208.1	Cytoplasmic	FALSE	0	0	FALSE		nuoF		NADH-quinone oxidoreductase subunit F	7.98	48747.1	C	433900000	371400000	508290000	808700000	1150800000	1018000000	0	140800000	235620000	PF10531;PF10589;PF01512	OTHER	GMBLW1_30650	GMBLW130650
T. immobilis	VTR97210.1	Unknown	FALSE	0	0	TRUE	S2_exclusive			hypothetical protein	9.89	23217.3		0	0	0	429570000	364150000	387210000	51138000	0	0		LIPO(Sec/SPII)	GMBLW1_30640	GMBLW130640
T. immobilis	VTR97212.1	Cytoplasmic	FALSE	0	0	FALSE		nuoG		NADH-quinone oxidoreductase subunit G	8.21	62500.8	C	753800000	561980000	747950000	1614800000	1892200000	1822400000	574770000	750890000	712420000	PF10588;PF00384;PF04879;PF13510	OTHER	GMBLW1_30630	GMBLW130630
T. immobilis	VTR97214.1	CytoplasmicMembrane	FALSE	9	0	FALSE	S2_exclusive	nqo8		NADH-quinone oxidoreductase subunit 8	7.34	45693	C	0	0	0	468030000	408770000	497280000	98068000	15920000	0	PF00146	OTHER	GMBLW1_30620	GMBLW130620
T. immobilis	VTR97216.1	Cytoplasmic	FALSE	0	0	FALSE	S2	nuoI		NADH-quinone oxidoreductase subunit I	4.84	21276.5	C	387560000	291120000	213150000	1365500000	1340900000	1435700000	267490000	184730000	202150000	PF00037	OTHER	GMBLW1_30610	GMBLW130610
T. immobilis	VTR97218.1	CytoplasmicMembrane	FALSE	7	0	FALSE	S2	nuoJ		NADH-quinone oxidoreductase subunit J	8.55	38605.3	C	35914000	11841000	14694000	3153100000	2825500000	2694100000	141960000	0	0	PF00499	OTHER	GMBLW1_30600	GMBLW130600
T. immobilis	VTR97224.1	CytoplasmicMembrane	FALSE	13	0	FALSE	S2	nuoM_1		NADH-quinone oxidoreductase subunit M	9.75	60159.9	C	0	0	0	1269900000	1159300000	1248200000	209840000	65403000	46030000	PF00361	OTHER	GMBLW1_30570	GMBLW130570
T. immobilis	VTR97230.1	Cytoplasmic	FALSE	0	0	FALSE	S3_exclusive			Chlorite dismutase	8.64	26758.2		10149000	12171000	0	0	0	0	9682500	8194300	11257000	PF06778	TAT(Tat/SPI)	GMBLW1_30540	GMBLW130540
T. immobilis	VTR97236.1	Cytoplasmic	FALSE	0	0	FALSE	S1_exclusive	ycdF		Glucose 1-dehydrogenase 2	5.78	27800.6	IQR	411900000	312280000	287230000	0	0	0	0	0	0	PF13561	TAT(Tat/SPI)	GMBLW1_30510	GMBLW130510
T. immobilis	VTR97246.1	CytoplasmicMembrane	FALSE	0	0	FALSE	S1_exclusive			glycoside hydrolase : Uncharacterized protein OS=Planctomyces maris DSM 8797 GN=PM8797T_30352 PE=4 SV=1	5.08	110979		69337000	75519000	58250000	0	0	0	0	0	0		OTHER	GMBLW1_30460	GMBLW130460
T. immobilis	VTR97250.1	Unknown	FALSE	1	0	FALSE	S2_exclusive			hypothetical protein	9.14	38674.2		0	0	0	68644000	78238000	93396000	0	0	0		SP(Sec/SPI)	GMBLW1_30440	GMBLW130440
T. immobilis	VTR97252.1	Unknown	FALSE	1	0	FALSE	S2_exclusive			hypothetical protein	6.9	43243.3		0	0	0	86962000	110970000	114150000	0	0	28178000		SP(Sec/SPI)	GMBLW1_30430	GMBLW130430
T. immobilis	VTR97256.1	Cytoplasmic	FALSE	1	0	FALSE	S2_exclusive			esterase of the alpha-beta hydrolase superfamily : Putative esterase of the alpha-beta hydrolase superfamily	6.78	42954.7	R	0	0	0	32646000	34264000	35111000	0	0	0	PF01734	OTHER	GMBLW1_30410	GMBLW130410
T. immobilis	VTR97258.1	Unknown	FALSE	0	0	FALSE		mshD_1		Mycothiol acetyltransferase	5.75	18349.8	J	45559000	46847000	41156000	0	0	0	114680000	67592000	48059000	PF00583	OTHER	GMBLW1_30400	GMBLW130400
T. immobilis	VTR97260.1	Cytoplasmic	FALSE	0	0	FALSE	S3	apt		Adenine phosphoribosyltransferase	6.07	18334.3	F	0	26412000	35328000	41786000	40810000	45335000	237730000	142370000	164660000	PF00156	OTHER	GMBLW1_30390	GMBLW130390
T. immobilis	VTR97262.1	Cytoplasmic	FALSE	0	0	FALSE	S1_exclusive	hisI		Phosphoribosyl-AMP cyclohydrolase	5.32	14069	E	124050000	122360000	116800000	0	57545000	0	118990000	77707000	0	PF01502	OTHER	GMBLW1_30380	GMBLW130380
T. immobilis	VTR97264.1	Cytoplasmic	FALSE	0	0	FALSE	S1	hisG		ATP phosphoribosyltransferase	5.7	32369.4	E	973120000	904130000	683600000	133160000	214450000	168290000	60650000	76034000	120810000	PF08029;PF01634	OTHER	GMBLW1_30370	GMBLW130370
T. immobilis	VTR97320.1	Unknown	FALSE	0	0	FALSE	S1_exclusive			hypothetical protein	5.99	27323		77005000	65302000	72431000	44089000	34573000	0	117250000	0	45610000		OTHER	GMBLW1_30090	GMBLW130090
T. immobilis	VTR97332.1	Unknown	FALSE	0	0	FALSE	S3			Acyl-CoA synthetase (AMP-forming)/AMP-acid ligase II	7.96	58847.2		60289000	0	33545000	80359000	147760000	192270000	317670000	456110000	454100000	PF03321;PF03321	OTHER	GMBLW1_30030	GMBLW130030
T. immobilis	VTR97336.1	Cytoplasmic	FALSE	0	0	FALSE		rsmA_1		Ribosomal RNA small subunit methyltransferase A	9.56	24174.9	I	241510000	242470000	227180000	344180000	343790000	368670000	282010000	309560000	293300000	PF13649	OTHER	GMBLW1_30010	GMBLW130010
T. immobilis	VTR97338.1	Cytoplasmic	FALSE	0	0	FALSE	S3_exclusive	lip1		Lipase 1	9.75	32423.4		0	0	0	0	0	0	280270000	629050000	497970000	PF12697	OTHER	GMBLW1_30000	GMBLW130000
T. immobilis	VTR97348.1	Cytoplasmic	FALSE	0	0	FALSE	S1_exclusive	paiB		Protease synthase and sporulation protein PAI 2	5.79	23221.2	T	23171000	17022000	14616000	0	0	0	23425000	0	0	PF04299	OTHER	GMBLW1_29950	GMBLW129950
T. immobilis	VTR97352.1	Cytoplasmic	FALSE	0	0	FALSE	S1			hypothetical protein	4	33069.8		30904000	45976000	41460000	0	23486000	18177000	36825000	106980000	66863000		OTHER	GMBLW1_29930	GMBLW129930
T. immobilis	VTR97354.1	Cytoplasmic	FALSE	0	0	FALSE	S3_exclusive			gcn5-related n-acetyltransferase : Marine sediment metagenome DNA, contig: S01H1_S33788	5.68	17597.3		0	0	0	0	0	0	38793000	17676000	28770000	PF00583	OTHER	GMBLW1_29920	GMBLW129920
T. immobilis	VTR97368.1	Unknown	TRUE	0	3	FALSE	S3_exclusive			outer membrane adhesin-like protein : Putative membrane protein	3.86	149574		0	0	0	0	0	0	122080000	144920000	117050000	PF17963;PF17963;PF17963;PF17963;PF17963;PF17963;PF17963;PF01839	OTHER	GMBLW1_29850	GMBLW129850
T. immobilis	VTR97393.1	Unknown	FALSE	0	0	FALSE	S1_exclusive	rsgI3_1		Anti-sigma-I factor RsgI3	6.99	132247	R	76578000	76917000	83948000	0	0	0	0	0	0	PF13860;PF07691;PF13385	OTHER	GMBLW1_29750	GMBLW129750
T. immobilis	VTR97399.1	Cytoplasmic	FALSE	0	0	FALSE	S1			Deoxyhypusine synthase-like protein	5.3	38356	OJ	364110000	527340000	641140000	166660000	217470000	219710000	149610000	0	0	PF01916	OTHER	GMBLW1_29720	GMBLW129720
T. immobilis	VTR97403.1	Cytoplasmic	FALSE	0	0	FALSE	S1	hemL_1		Glutamate-1-semialdehyde 2,1-aminomutase	6.26	49711.6	H	261850000	271940000	285090000	141020000	145700000	174870000	180910000	174080000	191000000	PF00202	OTHER	GMBLW1_29700	GMBLW129700
T. immobilis	VTR97407.1	Unknown	FALSE	0	0	FALSE	S1			hypothetical protein	9.77	26219.1		80009000	143660000	141910000	17269000	20138000	0	129050000	44557000	26220000		SP(Sec/SPI)	GMBLW1_29680	GMBLW129680
T. immobilis	VTR97409.1	Unknown	FALSE	0	0	FALSE	S1_exclusive			(myosin heavy-chain) kinase : (Myosin heavy-chain) kinase	7.47	114589	R	518070000	308530000	380570000	0	0	42037000	83973000	0	0	PF00400;PF00400;PF00400;PF00400;PF00400;PF00400;PF00400;PF00400;PF00400;PF00400;PF00400;PF00400;PF00400	SP(Sec/SPI)	GMBLW1_29670	GMBLW129670
T. immobilis	VTR97417.1	Unknown	FALSE	1	1	FALSE	S2			hypothetical protein	8.69	121344		0	0	0	801750000	1048800000	931000000	103410000	78097000	111360000	PF13400	OTHER	GMBLW1_29630	GMBLW129630
T. immobilis	VTR97419.1	CytoplasmicMembrane	FALSE	0	0	FALSE	S3_exclusive	yxlF_1		putative ABC transporter ATP-binding protein YxlF	9.85	27963.2	V	0	0	0	0	0	0	212980000	605100000	445980000	PF00005	OTHER	GMBLW1_29620	GMBLW129620
T. immobilis	VTR97430.1	Unknown	FALSE	0	0	FALSE	S1			hypothetical protein	6.33	17997.5		714590000	819870000	725660000	427820000	472860000	442700000	710600000	226960000	226340000	PF12867	OTHER	GMBLW1_29570	GMBLW129570
T. immobilis	VTR97432.1	Cytoplasmic	FALSE	0	0	FALSE	S1			Repeat-companion domain protein	5.5	28110.4		107780000	98052000	69583000	0	28566000	0	91848000	145800000	139260000		OTHER	GMBLW1_29560	GMBLW129560
T. immobilis	VTR97440.1	CytoplasmicMembrane	FALSE	1	0	FALSE	S2_exclusive			hypothetical protein	6.23	51600.2		0	0	0	49322000	76750000	58446000	0	0	30981000	PF14559	OTHER	GMBLW1_29520	GMBLW129520
T. immobilis	VTR97442.1	Unknown	FALSE	0	0	FALSE	S1	queF		NADPH-dependent 7-cyano-7-deazaguanine reductase	5.69	14792	J	158120000	151740000	151910000	63767000	60289000	48794000	62156000	44199000	31775000	PF14489	OTHER	GMBLW1_29510	GMBLW129510
T. immobilis	VTR97444.1	Cytoplasmic	FALSE	0	0	FALSE	S3_exclusive	queC_1		7-cyano-7-deazaguanine synthase	5.94	24493	J	0	70947000	54804000	22099000	0	27978000	77346000	57760000	81636000	PF06508	OTHER	GMBLW1_29500	GMBLW129500
T. immobilis	VTR97448.1	OuterMembrane	TRUE	0	0	FALSE	S3_exclusive			na-ca exchanger integrin-beta4 : Hemolysin-type calcium-binding region domain protein	4.24	79188.1		0	0	0	0	0	0	233160000	300540000	194300000	PF13517;PF00089;PF00089	OTHER	GMBLW1_29480	GMBLW129480
T. immobilis	VTR97450.1	CytoplasmicMembrane	FALSE	7	0	FALSE	S2	yadH		Inner membrane transport permease YadH	9.96	39906.3	V	0	0	0	504650000	529810000	546300000	203640000	104440000	80885000	PF12698	OTHER	GMBLW1_29470	GMBLW129470
T. immobilis	VTR97452.1	CytoplasmicMembrane	FALSE	0	0	FALSE	S2			Fluoroquinolones export ATP-binding protein	5.22	34727.7	V	26973000	16442000	22937000	1659100000	1678900000	1619700000	253480000	550490000	534580000	PF13732;PF00005	OTHER	GMBLW1_29460	GMBLW129460
T. immobilis	VTR97454.1	CytoplasmicMembrane	FALSE	12	0	FALSE				Putative amino acid transporter	7.56	74605.7		0	0	0	48772000	69465000	74113000	53246000	52445000	55385000		OTHER	GMBLW1_29450	GMBLW129450
T. immobilis	VTR97458.1	Cytoplasmic	FALSE	0	0	FALSE	S1	phnX		Phosphonoacetaldehyde hydrolase	5.75	29612	GR	184200000	167410000	152260000	77339000	61498000	74319000	212250000	77021000	94328000	PF13419	OTHER	GMBLW1_29430	GMBLW129430
T. immobilis	VTR97461.1	CytoplasmicMembrane	FALSE	5	0	FALSE	S2_exclusive			hypothetical protein	5.86	72918.7		0	0	0	104460000	70659000	89829000	0	0	0		OTHER	GMBLW1_29420	GMBLW129420
T. immobilis	VTR97463.1	Cytoplasmic	FALSE	0	0	FALSE		gyrB_1		DNA gyrase subunit B	5.83	95046.9	LL	53777000	127710000	112500000	0	0	0	630490000	788240000	756610000	PF00204;PF02518;PF01751;PF00986	OTHER	GMBLW1_29410	GMBLW129410
T. immobilis	VTR97465.1	CytoplasmicMembrane	FALSE	5	0	FALSE		prkC_2		Serine/threonine-protein kinase PrkC	5.72	58504.6	T	0	0	0	109760000	95954000	109600000	51774000	76599000	68820000	PF00069	OTHER	GMBLW1_29400	GMBLW129400
T. immobilis	VTR97469.1	Cytoplasmic	FALSE	0	0	FALSE	S1	yqhD		Alcohol dehydrogenase YqhD	5.94	41810	C	938900000	1154600000	1279000000	88150000	182860000	147020000	904170000	72940000	75056000	PF00465	OTHER	GMBLW1_29380	GMBLW129380
T. immobilis	VTR97485.1	Cytoplasmic	FALSE	0	0	FALSE	S1			N-carbamoyl-D-amino acid hydrolase	6	33683.4	R	351110000	316690000	272460000	102000000	0	105550000	125390000	176550000	187910000	PF00795	OTHER	GMBLW1_29300	GMBLW129300
T. immobilis	VTR97505.1	Periplasmic	FALSE	0	0	FALSE	S1	iolG_3		Myo-inositol 2-dehydrogenase	8.82	46942.7	R	853190000	962520000	846630000	12711000	16625000	14393000	0	11948000	0	PF01408	TAT(Tat/SPI)	GMBLW1_29200	GMBLW129200
T. immobilis	VTR97527.1	Cytoplasmic	FALSE	0	0	FALSE	S3_exclusive	rimO_1		Ribosomal protein S12 methylthiotransferase RimO	5.45	53421.4	J	0	0	0	0	0	0	108730000	223390000	208780000	PF18693;PF04055;PF00919	OTHER	GMBLW1_29090	GMBLW129090
T. immobilis	VTR97539.1	CytoplasmicMembrane	FALSE	13	0	FALSE	S2_exclusive			hypothetical protein	10.01	83132.2		0	0	0	259140000	222970000	233410000	0	0	0		OTHER	GMBLW1_29030	GMBLW129030
T. immobilis	VTR97541.1	Unknown	FALSE	0	0	FALSE		speA		Biosynthetic arginine decarboxylase	5.39	72854.1	E	30918000	36672000	66691000	0	0	0	40054000	78245000	55252000	PF02784;PF17810;PF17944	OTHER	GMBLW1_29020	GMBLW129020
T. immobilis	VTR97543.1	Cytoplasmic	FALSE	0	0	FALSE	S1_exclusive	dapb2_1		Dipeptidyl aminopeptidase BII	7.84	77782.4		671240000	742580000	757390000	19587000	0	16802000	108930000	0	0	PF10459	SP(Sec/SPI)	GMBLW1_29010	GMBLW129010
T. immobilis	VTR97545.1	Unknown	FALSE	0	0	FALSE	S3_exclusive			hypothetical protein	4.49	16083.4		0	103080000	128780000	0	0	0	149630000	178700000	157610000		OTHER	GMBLW1_29000	GMBLW129000
T. immobilis	VTR97577.1	Cytoplasmic	FALSE	0	0	FALSE				type iii restriction endonuclease subunit r : Type III restriction enzyme, res subunit	6.15	113529	V	1161600000	1055700000	941400000	0	0	0	1274700000	1100800000	1241500000	PF04851	OTHER	GMBLW1_28840	GMBLW128840
T. immobilis	VTR97579.1	Cytoplasmic	FALSE	0	0	FALSE	S1			dna methylase family protein : Type III restriction system methylase	5.43	71702.3	L	61710000	77326000	131590000	0	0	0	51895000	16579000	22794000	PF01555	OTHER	GMBLW1_28830	GMBLW128830
T. immobilis	VTR97581.1	Unknown	FALSE	0	0	FALSE	S1			hypothetical protein	6.06	12297.9		443300000	422570000	494820000	117730000	74664000	106000000	290150000	39543000	0		OTHER	GMBLW1_28820	GMBLW128820
T. immobilis	VTR97585.1	Unknown	FALSE	0	0	FALSE	S3_exclusive	rapA_1		RNA polymerase-associated protein RapA	6.5	121265	KL	0	26175000	0	0	0	0	217210000	833870000	767090000	PF00271;PF00176	OTHER	GMBLW1_28800	GMBLW128800
T. immobilis	VTR97597.1	Periplasmic	FALSE	0	0	FALSE	S3_exclusive			Transport-associated protein	9.31	24681	S	0	0	0	0	0	0	76741000	114470000	103490000	PF04972	SP(Sec/SPI)	GMBLW1_28740	GMBLW128740
T. immobilis	VTR97601.1	Unknown	FALSE	0	0	FALSE	S1_exclusive			Marine sediment metagenome DNA, contig: S01H1_S00476	5.99	31178.4		37661000	31040000	29056000	0	0	0	22198000	0	0		SP(Sec/SPI)	GMBLW1_28720	GMBLW128720
T. immobilis	VTR97607.1	CytoplasmicMembrane	FALSE	4	0	FALSE	S2_exclusive			hypothetical protein	9.61	17847.8		0	0	0	50440000	50855000	57901000	0	0	0		OTHER	GMBLW1_28690	GMBLW128690
T. immobilis	VTR97611.1	Cytoplasmic	FALSE	0	0	FALSE	S1_exclusive			Glucosaminate ammonia-lyase	6.01	38717	O	537870000	840560000	886370000	0	60291000	90326000	22205000	0	0	PF07992	SP(Sec/SPI)	GMBLW1_28670	GMBLW128670
T. immobilis	VTR97615.1	CytoplasmicMembrane	FALSE	1	0	FALSE	S2_exclusive			Phospholipase/Carboxylesterase	6.43	31168	T	0	0	0	525370000	458890000	494380000	0	0	0	PF00561	OTHER	GMBLW1_28650	GMBLW128650
T. immobilis	VTR97617.1	CytoplasmicMembrane	FALSE	8	0	FALSE	S2_exclusive	lnt		Apolipoprotein N-acyltransferase	8.34	65221.4	M	0	0	0	286570000	290540000	357810000	47446000	18271000	0	PF00795	OTHER	GMBLW1_28640	GMBLW128640
T. immobilis	VTR97619.1	Cytoplasmic	FALSE	0	0	FALSE	S1	moeA		Molybdopterin molybdenumtransferase	6.28	42586.7	H	2298600000	2094300000	1844600000	365740000	424720000	467150000	552410000	141950000	129360000	PF03454;PF03453;PF00994	OTHER	GMBLW1_28630	GMBLW128630
T. immobilis	VTR97623.1	CytoplasmicMembrane	FALSE	0	0	FALSE	S2_exclusive	drrA_1		Daunorubicin/doxorubicin resistance ATP-binding protein DrrA	5.01	28515.8	V	0	0	0	58555000	65931000	57446000	0	79652000	66468000	PF00005	OTHER	GMBLW1_28610	GMBLW128610
T. immobilis	VTR97637.1	Cytoplasmic	FALSE	0	0	FALSE	S1_exclusive	nagA_1		N-acetylglucosamine-6-phosphate deacetylase	6.04	40509.1	G	29315000	25293000	26716000	0	0	0	0	0	0		OTHER	GMBLW1_28540	GMBLW128540
T. immobilis	VTR97639.1	CytoplasmicMembrane	FALSE	1	0	FALSE	S2	stkP_2		Serine/threonine-protein kinase StkP	6.59	60923.6	T	130190000	155930000	118350000	2417100000	2831900000	2936400000	606870000	521320000	566390000	PF00069	OTHER	GMBLW1_28530	GMBLW128530
T. immobilis	VTR97641.1	CytoplasmicMembrane	FALSE	1	0	FALSE	S3_exclusive	prkC_5		Serine/threonine-protein kinase PrkC	6.19	61679.5	T	0	0	0	0	0	0	58475000	119110000	88367000	PF00069	OTHER	GMBLW1_28520	GMBLW128520
T. immobilis	VTR97643.1	Unknown	FALSE	0	0	FALSE	S1_exclusive			hypothetical protein	9.62	25076.9		109430000	97751000	85870000	0	33872000	0	158860000	0	0	PF06439	SP(Sec/SPI)	GMBLW1_28510	GMBLW128510
T. immobilis	VTR97645.1	Cytoplasmic	FALSE	0	0	FALSE	S1_exclusive	cbiX		Sirohydrochlorin cobaltochelatase	5.26	14450.4	H	26648000	25570000	24739000	0	0	0	0	0	0	PF01903	OTHER	GMBLW1_28500	GMBLW128500
T. immobilis	VTR97647.1	Cytoplasmic	FALSE	0	0	FALSE	S3_exclusive	oleD_1		2-alkyl-3-oxoalkanoate reductase	9.98	36726.2	M	0	0	0	0	0	0	47228000	123690000	83021000	PF01370	OTHER	GMBLW1_28490	GMBLW128490
T. immobilis	VTR97671.1	Cytoplasmic	FALSE	0	0	FALSE				hypothetical protein	6.42	21502.4	O	59243000	67459000	59184000	0	0	0	58277000	49789000	54082000	PF14595	OTHER	GMBLW1_28370	GMBLW128370
T. immobilis	VTR97685.1	Unknown	FALSE	0	0	FALSE	S1_exclusive			hypothetical protein	5.85	79777.5	S	22059000	27020000	26068000	0	0	0	0	0	0	PF13598	LIPO(Sec/SPII)	GMBLW1_28300	GMBLW128300
T. immobilis	VTR97687.1	Unknown	FALSE	0	0	FALSE	S1			hypothetical protein	7.47	80834.8	S	2637000000	2451300000	2243800000	214600000	343980000	203580000	2455200000	131480000	79305000	PF13598	SP(Sec/SPI)	GMBLW1_28290	GMBLW128290
T. immobilis	VTR97689.1	Unknown	FALSE	0	0	FALSE	S1			hypothetical protein	7.47	80778.9	S	722850000	448190000	432970000	0	65813000	0	550810000	52897000	65162000	PF13598	SP(Sec/SPI)	GMBLW1_28280	GMBLW128280
T. immobilis	VTR97693.1	Cytoplasmic	FALSE	0	0	FALSE	S1_exclusive			putative 5-dehydro-4-deoxyglucarate dehydratase	6.09	32463.7	EM	52387000	54352000	48189000	0	0	0	0	0	0	PF00701	OTHER	GMBLW1_28260	GMBLW128260
T. immobilis	VTR97711.1	Unknown	FALSE	1	0	FALSE				hypothetical protein	8.92	55350.5		0	0	0	83489000	114380000	105560000	48572000	28507000	43282000		OTHER	GMBLW1_28170	GMBLW128170
T. immobilis	VTR97722.1	CytoplasmicMembrane	FALSE	6	0	FALSE	S2_exclusive			hypothetical protein	5.28	58028.2		0	0	0	77009000	108430000	80717000	32724000	0	0		OTHER	GMBLW1_28120	GMBLW128120
[truncated: 2,630 more rows]

## Sheet: tableS5
Predicted subcellular localization	T. immobilis (1569 proteins)	E. coli (1233 proteins)
Cytoplasmic	757	632
Cytoplasmic Membrane	315	335
Outer Membrane	14	46
Periplasmic	41	70
[truncated: 2 more rows]

## Sheet: tableS6
taxon	protein_ID	PSORTb	cell_surface_motif	phobius	bomp	lipop	fraction	gene_prokka	gene_short	gene_long	pI	MW	COG	LFQ_S1_1	LFQ_S1_2	LFQ_S1_3	LFQ_S2_1	LFQ_S2_2	LFQ_S2_3	LFQ_S3_1	LFQ_S3_2	LFQ_S3_3	Pfam	signalp	locus_tag	old_locus_tag
[truncated: 2,309 more rows]

[truncated: 9 more sheets: tableS7, tableS8, tableS9, tableS10, tableS11, tableS12, tableS13, tableS14, tableS15]
